# Supplementary material for: Targeting Fusobacterium nucleatum through chemical modifications of host-derived transfer RNA fragments
Source: ISME J. 2023 Apr 1;17(6):880–90. doi: 10.1038/s41396-023-01398-w (PMC10202947; doi:10.1038/s41396-023-01398-w)
Supplement: Supplementary file 2 — Supplemental Dataset S1 [file 41396_2023_1398_MOESM2_ESM.xls]

gene_id	C1	C2	C3	C4	C5	C6	log2FoldChange	pvalue	padj	gene_name	Primer 1	Primer 2	gene_chr	gene_start	gene_end	gene_strand	gene_length	gene_biotype	gene_description	tf_family	C1_readcount	C2_readcount	C3_readcount	C4_readcount	C5_readcount	C6_readcount	C1_fpkm	C2_fpkm	C3_fpkm	C4_fpkm	C5_fpkm	C6_fpkm
C4N14_00025	998.3096317	640.1589411	1506.438905	296.738682	366.0263368	441.1500453	1.508917643	8.77E-07	1.77E-05	-	F:aagcaggaactgggactgat/ R: ctgaaccttcaattccattggc	F: tggaggagctcctgttgatgct/ R:tggaaagctaagcttggcactgg	CP028109	3711	5189	+	1479	protein_coding	cell surface protein && PF05662:Coiled stalk of trimeric autotransporter adhesin|PF03895:YadA-like C-terminal region	-	1437	1124	1121	236	363	300	121.5809509	77.96291882	183.4643969	36.13885911	44.57718193	53.72625915
C4N14_00050	2214.760686	2481.470201	2248.235761	3158.506649	2966.527501	2799.832287	-0.361627931	0.003993447	0.021892744	nikA			CP028109	8497	10065	-	1569	protein_coding	"nickel ABC transporter, nickel/metallophore && PF00496:Bacterial extracellular solute-binding proteins, family 5 Middle"	-	3188	4357	1673	2512	2942	1904	254.2566442	284.8751516	258.0996148	362.5995831	340.5601933	321.4234234
C4N14_00065	492.5549957	367.3509938	573.8174955	272.8487034	334.7678893	317.6280326	0.626068933	0.003205382	0.019223287	-			CP028109	12272	12928	+	657	protein_coding	riboflavin synthase && PF00677:Lumazine binding domain	-	709	645	427	217	332	216	135.0385628	100.7127137	157.3174378	74.80402613	91.77975056	87.0806984
C4N14_00135	90.31332785	42.71523183	45.69038606	124.4793624	104.8670497	174.989518	-1.163460327	0.000788073	0.006521458	-			CP028109	30741	31598	-	858	protein_coding	hemin receptor && PF01497:Periplasmic binding protein	Peripla_BP_2	130	75	34	99	104	119	18.95976744	8.967346028	9.591929725	26.13235298	22.01507708	36.73611242
C4N14_00140	70.16650856	73.47019875	112.8821303	51.55205917	42.35015467	36.76250377	0.94758394	0.001556523	0.010931499	nikC			CP028109	32022	32960	+	939	protein_coding	ABC transporter permease && PF00528:Binding-protein-dependent transport system inner membrane component	BPD_transp_1	101	129	84	41	42	25	13.45961765	14.09334459	21.65349744	9.888920225	8.123774449	7.051929117
C4N14_00190	2007.040032	2989.496692	1472.843033	3823.653949	3728.830285	3058.640314	-0.712832586	0.006002848	0.030441994	-			CP028109	49862	50596	-	735	protein_coding	LrgB family protein && PF04172:LrgB-like family	-	2889	5249	1096	3041	3698	2080	491.8550608	732.620702	360.9421277	937.0433653	913.8054137	749.5653767
C4N14_00205	2696.894913	3445.125831	2080.256401	5996.384638	5878.604803	4404.147952	-0.984664439	1.30E-05	0.000202182	-			CP028109	51959	52738	-	780	protein_coding	electron transfer flavoprotein subunit beta/FixA && PF01012:Electron transfer flavoprotein domain	-	3882	6049	1548	4769	5830	2995	622.7846071	795.5709831	480.3864099	1384.724348	1357.525859	1017.034642
C4N14_00210	3121.367554	4060.794706	1819.552433	5299.803156	5458.128268	4252.686436	-0.736951524	0.008265623	0.039390861	-			CP028109	52750	53886	-	1137	protein_coding	"acyl-CoA dehydrogenase && PF00441:Acyl-CoA dehydrogenase, C-terminal domain|PF02770:Acyl-CoA dehydrogenase, middle domain|PF02771:Acyl-CoA dehydrogenase, N-terminal domain"	-	4493	7130	1354	4215	5413	2892	494.4847421	643.3080975	288.2521523	839.5909008	864.6726481	673.7074437
C4N14_00215	2747.60932	3293.629143	1984.844124	4192.062567	4321.732451	3713.012881	-0.606281301	0.003575315	0.020355461	-			CP028109	53917	55344	-	1428	protein_coding	"FAD-binding oxidoreductase && PF01565:FAD binding domain|PF02913:FAD linked oxidases, C-terminal domain"	FAD_binding_4	3955	5783	1477	3334	4286	2525	346.573396	415.4463405	250.3609824	528.7714485	545.1275336	468.3458722
C4N14_00245	598.1521175	825.258279	487.8120629	1092.652181	1001.278657	816.1275837	-0.603395978	0.008744982	0.041070353	-			CP028109	61869	62789	+	921	protein_coding	prenyltransferase && PF01040:UbiA prenyltransferase family	UbiA	861	1449	363	869	993	555	116.9823827	161.3982079	95.40285114	213.6932259	195.823035	159.6124907
C4N14_00250	273.0241373	353.1125832	244.5779489	489.1158784	517.2768892	364.6840374	-0.651248478	0.002763473	0.017201208	-			CP028109	62791	63486	+	696	protein_coding	ubiquinone biosynthesis methyltransferase UbiE && PF01209:ubiE/COQ5 methyltransferase family	-	393	620	182	389	513	248	70.65782297	91.38447113	63.29603525	126.5817136	133.8696982	94.37912858
C4N14_00255	980.2469661	1532.052982	882.8995189	1800.549969	1682.91448	1621.961666	-0.586476879	0.010046951	0.045541911	-			CP028109	63512	64807	+	1296	protein_coding	FAD-dependent oxidoreductase && PF12831:FAD dependent oxidoreductase	-	1411	2690	657	1432	1669	1103	136.2382178	212.930185	122.7085226	250.2468534	233.8974538	225.4260145
C4N14_00280	7823.913064	8522.543055	7322.556284	9519.527804	9596.343381	11678.7122	-0.379320851	0.010106343	0.045714073	-			CP028109	69566	70450	+	885	protein_coding	SPFH/Band 7/PHB domain protein && PF01145:SPFH domain / Band 7 family	-	11262	14964	5449	7571	9517	7942	1592.389092	1734.580188	1490.348711	1937.494973	1953.129131	2376.95048
C4N14_00285	1167.126083	903.2847692	991.7501445	208.7229713	211.7507734	282.336029	2.128172406	2.33E-28	9.96E-26	-			CP028109	70514	71257	-	744	protein_coding	adenylate cyclase && PF00211:Adenylate and Guanylate cyclase catalytic domain	Guanylate_cyc	1680	1586	738	166	210	192	282.5616954	218.6856069	240.10311	50.53191552	51.26494763	68.35366648
C4N14_00290	82.67143088	79.165563	75.25475351	12.57367297	8.066696128	20.58700211	2.583390913	1.13E-12	9.67E-11	-			CP028109	71281	71814	-	534	protein_coding	hypothetical protein && -	-	119	139	56	10	8	14	27.88577032	26.70321153	25.38406254	4.241205851	2.720964583	6.944169301
C4N14_00295	1064.307833	817.2847691	915.1515561	164.7151159	185.5340109	229.3980235	2.274486156	7.91E-32	5.63E-29	-			CP028109	71828	72772	-	945	protein_coding	RloB domain-containing protein && PF13707:RloB-like protein	-	1532	1435	681	131	184	156	202.8634926	155.7794067	174.4334066	31.39569462	35.36390159	43.72464697
C4N14_00300	2598.244971	1974.013247	1709.357973	382.2396582	370.0596849	667.6070685	2.1484833	2.69E-15	2.87E-13	-			CP028109	72777	74165	-	1389	protein_coding	"transporter && PF13304:AAA domain, putative AbiEii toxin, Type IV TA system"	-	3740	3466	1272	304	367	454	336.9351328	255.9860303	221.6660716	49.56806286	47.98858864	86.57392927
C4N14_00310	40147.0531	41039.65567	38508.93244	33828.20975	31019.47162	28440.94342	0.359601366	0.003901437	0.021523429	fusA			CP028109	81880	83064	-	1185	protein_coding	elongation factor Tu && PF00009:Elongation factor Tu GTP binding domain|PF03143:Elongation factor Tu C-terminal domain|PF03144:Elongation factor Tu domain 2	GTP_EFTU	57789	72058	28656	26904	30763	19341	6102.443548	6238.121173	5853.445475	5141.964961	4715.030366	4323.088203
C4N14_00315	30773.91911	28990.54308	30389.48207	15678.11282	14326.45232	13558.01139	1.049248047	1.29E-18	2.30E-16	fusA			CP028109	83152	85233	-	2082	protein_coding	"elongation factor G && PF03144:Elongation factor Tu domain 2|PF03764:Elongation factor G, domain IV|PF14492:Elongation Factor G, domain II|PF00009:Elongation factor Tu GTP binding domain|PF00679:Elongation factor G C-terminus"	GTP_EFTU	44297	50902	22614	12469	14208	9220	2662.382998	2508.095531	2629.12371	1356.38041	1239.442495	1172.961393
C4N14_00320	3903.619917	3805.072852	3551.755599	2023.10398	1928.948712	1816.067686	0.96525356	8.61E-16	9.68E-14	-			CP028109	85279	85749	-	471	protein_coding	30S ribosomal protein S7 && PF00177:Ribosomal protein S7p/S5e	-	5619	6681	2643	1609	1913	1235	1492.846198	1455.159227	1358.284094	773.6877951	737.6803614	694.5117095
C4N14_00325	7431.397446	6495.562921	7143.826244	3807.308175	3928.481014	4311.506442	0.806627585	2.35E-10	1.14E-08	-			CP028109	85777	86145	-	369	protein_coding	30S ribosomal protein S12 && PF00164:Ribosomal protein S12/S23	Ribosomal_S12	10697	11405	5316	3028	3896	2932	3627.543017	3170.727186	3487.168758	1858.489508	1917.638503	2104.607539
C4N14_00335	728.0643661	896.4503321	662.5105979	1038.585387	981.1119166	1038.173107	-0.415256058	0.011014116	0.048685584	-			CP028109	86904	88052	-	1149	protein_coding	lactaldehyde reductase && PF00465:Iron-containing alcohol dehydrogenase	-	1048	1574	493	826	973	706	114.1348298	140.531814	103.8583096	162.8135807	153.8037663	162.7489496
C4N14_00360	650.9506784	636.1721861	612.7887072	833.6345177	771.3778172	845.5375868	-0.364718862	0.004009397	0.021892744	-			CP028109	92613	94196	+	1584	protein_coding	potassium/proton antiporter && PF02080:TrkA-C domain|PF00999:Sodium/hydrogen exchanger family	Na_H_Exchanger	937	1117	456	663	765	575	74.02209205	72.34157315	69.6825483	94.79577033	87.71632273	96.14931385
C4N14_00375	1833.360555	1541.165565	2092.350915	1243.536256	1230.17116	1360.21264	0.510727111	0.001667704	0.011484286	aroF			CP028109	95707	96711	-	1005	protein_coding	3-deoxy-7-phosphoheptulonate synthase && PF00793:DAHP synthetase I family	-	2639	2706	1557	989	1220	925	328.5869188	276.2178137	375.0048719	222.8747345	220.479354	243.7862421
C4N14_00385	39.59892067	19.36423843	32.25203722	11.31630567	11.09170718	4.411500453	1.721013068	0.000771218	0.006406812	-	R: aggcgctctaaccaactgagct/ F:tgccttacaagcagggggtcat	R: aggcgctctaaccaactgagct/ F:tgccttacaagcagggggtcat	CP028109	97093	97169	-	77	protein_coding	tRNA-Asp && -	-	57	34	24	9	11	3	92.63200664	45.29790793	75.44576658	26.47173418	25.94634084	10.31962822
C4N14_00395	89.61860995	62.64900669	108.8506256	25.14734593	37.30846959	39.70350407	1.337771937	3.66E-05	0.000495222	-			CP028109	97265	97340	-	76	protein_coding	tRNA-Phe && -	-	129	110	81	20	37	27	212.3992895	148.4803716	257.9798499	59.60010328	88.4223984	94.09871521
C4N14_00400	165.3428618	116.754967	163.9478559	54.06679376	61.50855798	77.936508	1.20481177	2.60E-06	4.78E-05	-			CP028109	97354	97437	-	84	protein_coding	tRNA-Ser && -	-	238	205	122	43	61	53	354.5476511	250.3597608	351.5563151	115.9363914	131.8938993	167.1206459
C4N14_00405	202.8576287	147.5099339	167.9793605	69.15520132	79.65862426	95.58250981	1.089877227	2.95E-06	5.38E-05	-			CP028109	97439	97513	-	75	protein_coding	tRNA-Glu && -	-	292	259	125	55	79	65	487.1901842	354.2651678	403.4252796	166.0856211	191.3110198	229.5543966
C4N14_00410	318.8755191	209.5894042	194.8560582	66.64046673	50.4168508	117.6400121	1.640617059	9.68E-07	1.93E-05	-			CP028109	97530	97607	-	78	protein_coding	tRNA-Met && -	-	459	368	145	53	50	80	736.3681985	483.9975563	449.9743503	153.8905231	116.4258884	271.6620078
C4N14_00415	66.69291903	46.13245038	37.62737676	6.286836484	9.075033144	7.352500754	2.726343347	6.13E-09	2.22E-07	-			CP028109	97616	97692	-	77	protein_coding	tRNA-Arg && -	-	96	81	28	5	9	5	156.0118007	107.9156042	88.02006101	14.70651899	21.22882433	17.19938037
C4N14_00420	72.25066228	82.01324512	47.03422094	26.40471323	14.11671822	16.17550166	1.855843143	8.50E-07	1.76E-05	-			CP028109	97701	97776	-	76	protein_coding	tRNA-Lys && -	-	104	144	35	21	14	11	171.2366365	194.3743046	111.4727746	62.58010844	33.45712372	38.3365136
C4N14_00425	205.6365003	146.9403975	145.1341675	38.9783862	33.27512153	60.29050619	1.933550528	3.15E-11	1.92E-09	-			CP028109	97786	97861	-	76	protein_coding	tRNA-Gly && -	-	296	258	108	31	33	41	487.3658115	348.2539625	343.9731331	92.38016008	78.86322019	142.8906416
C4N14_00430	607.8781682	530.8079476	510.657256	233.8703172	210.7424363	369.0955379	1.025845086	1.47E-05	0.000226089	-			CP028109	97885	97961	-	77	protein_coding	tRNA-Met && -	-	875	932	380	186	209	251	1421.982558	1241.695594	1194.557971	547.0825065	492.980476	863.4088943
C4N14_00510	34.04117742	54.10596032	18.81368838	90.53044537	82.68363531	73.52500754	-1.159708803	0.001093761	0.008399927	-			CP028109	112518	113762	-	1245	protein_coding	hypothetical protein && PF12683:Protein of unknown function (DUF3798)	-	49	95	14	72	82	50	4.924970916	7.827880854	2.721905501	13.09766125	11.96240935	10.63736778
C4N14_00560	577.3105803	473.8543051	653.1037537	367.1512507	385.1847401	452.9140465	0.497426192	0.007271531	0.036103998	-			CP028109	120955	121698	-	744	protein_coding	tRNA pseudouridine(38-40) synthase TruA && PF01416:tRNA pseudouridine synthase	-	831	832	486	292	382	308	139.7671243	114.7203184	158.1166822	88.88746586	93.25338093	109.6506733
C4N14_00580	469.6293048	288.1854308	319.8327024	499.1748168	457.7850053	1021.997605	-0.874311099	0.00840095	0.039769463	-			CP028109	125552	125716	-	165	protein_coding	hypothetical protein && -	-	676	506	238	397	454	695	512.6721116	314.5984116	349.146242	544.9255504	499.7422497	1115.666473
C4N14_00635	1107.380343	1165.841061	1103.28844	822.3182121	741.1277068	957.2955982	0.424194355	0.004653064	0.024650847	nusB			CP028109	137262	137813	+	552	protein_coding	hypothetical protein && PF02659:Putative manganese efflux pump	-	1594	2047	821	654	735	651	361.3484373	380.4247096	360.0132115	268.3300302	241.8368182	312.3743984
C4N14_00660	11540.65386	9177.509944	13273.05715	5000.549739	5304.861041	6708.421688	0.998414743	4.02E-07	9.04E-06	rpsB			CP028109	140035	140778	+	744	protein_coding	30S ribosomal protein S2 && PF00318:Ribosomal protein S2	-	16612	16114	9877	3977	5261	4562	2793.996955	2221.878859	3213.412489	1210.635109	1284.308998	1624.111596
C4N14_00665	11822.70933	10508.51657	15859.9393	5995.127271	6642.924261	8042.165325	0.884864352	1.75E-05	0.000258256	-			CP028109	140821	141714	+	894	protein_coding	elongation factor Ts && PF00889:Elongation factor TS	-	17018	18451	11802	4768	6588	5469	2382.033923	2117.250982	3195.453121	1207.895426	1338.41326	1620.331692
C4N14_00670	1992.450956	1959.2053	2508.939729	1556.620713	1624.430933	1682.252173	0.408288617	0.007736877	0.03774584	-			CP028109	141779	142498	+	720	protein_coding	UMP kinase && PF00696:Amino acid kinase family	AA_kinase	2868	3440	1867	1238	1611	1144	498.452286	490.1352064	627.6624975	389.4204526	406.3845634	420.8497271
C4N14_00680	27960.31158	21838.8742	32785.53967	12635.28397	12596.146	14240.32346	1.064988495	6.54E-09	2.33E-07	-			CP028109	143169	144449	-	1281	protein_coding	preprotein translocase subunit SecY && PF00344:SecY translocase	-	40247	38345	24397	10049	12492	9684	3931.52757	3070.786094	4610.00775	1776.660003	1771.156775	2002.346223
C4N14_00685	6097.539066	5231.192059	7548.320544	2815.245377	3005.852645	2877.768795	1.117107011	8.19E-11	4.47E-09	-			CP028109	144474	144953	-	480	protein_coding	50S ribosomal protein L15 && PF00828:Ribosomal protein L18e/L15	-	8777	9185	5617	2239	2981	1957	2288.135834	1963.034246	2832.549745	1056.436664	1127.963113	1079.898928
C4N14_00690	1313.016843	1249.562915	1552.129291	533.1237338	569.710414	483.7945496	1.371001125	2.17E-18	3.57E-16	-	R1: actcctccacctgctcttga/ F1:gaaactcatctggctggggt	R2:gcagaaccagctattacccca/ F2: tgcaggtaaatggggagcaa	CP028109	144953	145138	-	186	protein_coding	50S ribosomal protein L30 && -	-	1890	2194	1155	424	565	329	1271.527629	1210.078743	1503.08451	516.2778839	551.708484	468.5074224
C4N14_00695	2221.013147	2296.370863	2424.278131	863.8113329	916.5783475	708.7810727	1.477240273	8.81E-23	2.35E-20	-			CP028109	145151	145645	-	495	protein_coding	"30S ribosomal protein S5 && PF00333:Ribosomal protein S5, N-terminal domain|PF03719:Ribosomal protein S5, C-terminal domain"	-	3197	4032	1804	687	909	482	808.1916868	835.6131722	882.1566114	314.3273326	333.5284177	257.9142638
C4N14_00700	3918.903711	3377.350997	5584.977778	2070.883938	2346.400236	1830.772688	1.042701455	2.24E-06	4.19E-05	-			CP028109	145669	146037	-	369	protein_coding	50S ribosomal protein L18 && PF00861:Ribosomal L18p/L5e family	-	5641	5930	4156	1647	2327	1245	1912.963463	1648.61133	2726.236524	1010.875898	1145.365707	893.6686172
C4N14_00705	8555.451019	6931.827822	10906.56392	4429.704986	4462.899633	3560.080865	1.083230548	1.37E-07	3.44E-06	-			CP028109	146064	146597	-	534	protein_coding	50S ribosomal protein L6 && PF00347:Ribosomal protein L6	-	12315	12171	8116	3523	4426	2421	2885.825726	2338.163939	3678.875921	1494.176821	1505.373655	1200.845277
C4N14_00710	5721.696678	4952.688747	7741.832767	3114.498794	3424.312506	2498.379756	1.026240089	1.90E-06	3.61E-05	-			CP028109	146622	147020	-	399	protein_coding	30S ribosomal protein S8 && PF00410:Ribosomal protein S8	-	8236	8696	5761	2477	3396	1699	2582.976077	2235.818721	3494.936896	1405.994817	1545.855675	1127.856911
C4N14_00715	2605.886867	2281.562916	3108.290087	1174.381055	1210.004419	1016.115604	1.231613848	5.31E-13	4.73E-11	-			CP028109	147049	147336	-	288	protein_coding	30S ribosomal protein S14 && -	-	3751	4006	2313	934	1200	691	1629.789509	1426.948864	1944.005566	734.488495	756.7682746	635.5051605
C4N14_00720	6320.543514	5382.688747	7892.342274	3113.241427	3403.137429	2454.264752	1.126464422	3.03E-08	9.37E-07	-			CP028109	147357	147908	-	552	protein_coding	50S ribosomal protein L5 && PF00673:ribosomal L5P family C-terminus|PF00281:Ribosomal protein L5	-	9098	9451	5873	2476	3375	1669	2062.451746	1756.42107	2575.344203	1015.879442	1110.475186	800.8492641
C4N14_00725	3192.923499	2527.033115	4050.318341	1609.43014	1582.080778	1246.984128	1.136989503	1.03E-07	2.77E-06	-			CP028109	147927	148268	-	342	protein_coding	50S ribosomal protein L24 && PF00467:KOW motif	KOW	4596	4437	3014	1280	1569	848	1681.631584	1330.924058	2133.199636	847.6459133	833.2417002	656.7548189
C4N14_00730	2281.453605	1984.834439	2547.91094	1075.049039	1034.553778	816.1275837	1.217744744	3.92E-12	2.84E-10	-			CP028109	148293	148661	-	369	protein_coding	50S ribosomal protein L14 && PF00238:Ribosomal protein L14p/L23e	-	3284	3485	1896	855	1026	555	1113.662828	968.8719197	1243.730618	524.7716411	505.0043901	398.3823956
C4N14_00735	1695.111692	1319.046359	2432.34114	1003.379103	1074.887259	826.4210848	0.904694416	0.00021364	0.002203483	-			CP028109	148690	148941	-	252	protein_coding	30S ribosomal protein S17 && -	-	2440	2316	1810	798	1066	562	1211.619424	942.818221	1738.570848	717.1879095	768.2999816	590.7031634
C4N14_00740	1186.578184	938.0264911	1654.260742	826.090314	823.8113421	463.2075475	0.835724304	0.003440784	0.019800741	-			CP028109	148977	149159	-	183	protein_coding	50S ribosomal protein L29 && -	-	1708	1647	1231	657	817	315	1167.921674	923.277947	1628.250883	813.1017369	810.8585971	455.9245582
C4N14_00745	1394.298838	1301.39073	1397.588279	574.6168546	646.3440273	411.7400422	1.322576539	7.63E-12	5.26E-10	-			CP028109	149159	149590	-	432	protein_coding	50S ribosomal protein L16 && PF00252:Ribosomal protein L16p/L10e	-	2007	2285	1040	457	641	280	581.3538692	542.6157688	582.7254039	239.5868967	269.4935911	171.6752966
C4N14_00750	5787.000162	5183.350999	7521.443846	3506.797391	3709.671882	2454.264752	0.934449287	2.26E-05	0.00032423	-			CP028109	149593	150252	-	660	protein_coding	"30S ribosomal protein S3 && PF00189:Ribosomal protein S3, C-terminal domain|PF07650:KH domain"	-	8330	9101	5597	2789	3679	1669	1579.348628	1414.604814	2052.701173	957.0512342	1012.418357	669.8012027
C4N14_00755	3391.61282	2847.112586	4074.507369	1785.461561	1930.965386	1311.686135	1.03503067	8.65E-07	1.77E-05	-			CP028109	150271	150606	-	336	protein_coding	50S ribosomal protein L22 && PF00237:Ribosomal protein L22p/L17e	-	4882	4999	3032	1420	1915	892	1818.173984	1526.27859	2184.259728	957.1492777	1035.15089	703.1680006
C4N14_00760	2551.004153	2000.781459	2490.12604	1222.161012	1235.212845	999.9401026	1.024803614	1.18E-09	5.04E-08	-			CP028109	150641	150916	-	276	protein_coding	30S ribosomal protein S19 && -	-	3672	3513	1853	972	1225	680	1664.832449	1305.746952	1625.102268	797.6048604	806.1227273	652.5793883
C4N14_00765	11259.29311	9399.629149	13008.32168	6676.620346	6793.166477	4655.603478	0.892956482	1.62E-05	0.000243341	-			CP028109	150941	151771	-	831	protein_coding	"50S ribosomal protein L2 && PF03947:Ribosomal Proteins L2, C-terminal domain|PF00181:Ribosomal Proteins L2, RNA binding domain"	Ribosomal_L2_C	16207	16504	9680	5310	6737	3166	2440.498527	2037.408643	2819.60773	1447.185179	1472.447037	1009.121382
C4N14_00770	4048.121241	3117.072851	4904.997327	2443.064658	2446.225601	2055.759211	0.796411028	6.92E-05	0.000825742	-			CP028109	151828	152115	-	288	protein_coding	50S ribosomal protein L23 && -	-	5827	5473	3650	1943	2426	1398	2531.800445	1949.498535	3067.713064	1527.956259	1529.933195	1285.725346
C4N14_00775	6384.457561	5377.56292	7502.630158	4106.561591	4137.206777	2895.414797	0.789671611	0.000119658	0.001344581	-			CP028109	152115	152744	-	630	protein_coding	50S ribosomal protein L4 && PF00573:Ribosomal protein L4/L1 family	-	9190	9442	5583	3266	4103	1969	1825.374182	1537.493893	2145.069844	1174.103114	1182.86485	827.8252874
C4N14_00780	8837.506489	7467.761597	9299.337398	4583.103797	4800.692533	3518.906861	0.988210372	2.29E-08	7.20E-07	-			CP028109	152764	153399	-	636	protein_coding	50S ribosomal protein L3 && PF00297:Ribosomal protein L3	-	12721	13112	6920	3645	4761	2393	2502.886055	2114.958148	2633.682014	1297.989042	1359.612738	996.59592
C4N14_00785	7903.110905	6795.708616	7205.642649	3856.345499	4164.431876	4345.327946	0.824918979	1.36E-10	7.09E-09	-			CP028109	153547	153858	-	312	protein_coding	30S ribosomal protein S10 && PF00338:Ribosomal protein S10p/S20e	Ribosomal_S10	11376	11932	5362	3067	4130	2955	4562.595113	3923.273669	4159.935287	2226.331294	2404.194595	2508.628853
C4N14_00800	77.11368763	63.78807954	79.28625816	35.20628431	32.26678451	44.11500453	0.9849144	0.000387631	0.003491948	-			CP028109	155425	156213	-	789	protein_coding	ABC transporter ATP-binding protein && PF00005:ABC transporter	ABC_tran	111	112	59	28	32	30	17.60446848	14.56233348	18.10044981	8.037326982	7.366261532	10.07112006
C4N14_00835	684.297138	568.966888	947.4035933	367.1512507	434.5932539	535.2620549	0.716690113	0.002851251	0.017593702	rpsR			CP028109	164827	165630	-	804	protein_coding	M48 family peptidase && PF01435:Peptidase family M48	Peptidase_M48	985	999	705	292	431	364	153.3052838	127.4674778	212.2498673	82.25407288	97.3633213	119.9164758
C4N14_00840	34981.82547	21224.91393	25653.80794	11888.40779	11646.29253	23185.37588	0.809205205	0.007783171	0.037852094	rpsF			CP028109	165808	166026	-	219	protein_coding	30S ribosomal protein S18 && -	-	50354	37267	19090	9455	11550	15767	28771.78473	17457.02651	21099.69476	9777.954844	9578.820352	19069.46349
C4N14_00845	58022.83956	38104.83448	45601.69296	18709.62538	19028.32783	34978.78709	0.962830199	0.000587975	0.005102955	rpsF			CP028109	166071	166355	-	285	protein_coding	30S ribosomal protein S6 && -	-	83520	66905	33934	14880	18871	23787	36670.9843	24082.61639	28820.70198	11824.66049	12026.08346	22106.92483
C4N14_00855	1415.140376	1377.708611	1380.118426	1961.492983	1827.106673	1923.414197	-0.452441783	5.55E-05	0.000692858	-			CP028109	168227	170296	-	2070	protein_coding	DNA helicase RecG && PF00271:Helicase conserved C-terminal domain|PF00270:DEAD/DEAH box helicase	DEAD	2037	2419	1027	1560	1812	1308	123.1395678	119.882413	120.092105	170.6808755	158.9871436	167.3674196
C4N14_00900	2682.305837	2626.70199	2549.254775	1790.491031	1869.456828	1982.234203	0.478639753	3.16E-05	0.000435253	-			CP028109	178449	179828	-	1380	protein_coding	"MBOAT family protein && PF03062:MBOAT, membrane-bound O-acyltransferase family"	MBOAT	3861	4612	1897	1424	1854	1348	350.1044709	342.8468512	332.7381545	233.7015064	244.0084141	258.728534
C4N14_00915	6794.341126	7181.284776	6399.341718	5379.017295	5519.636826	4637.957476	0.391094681	0.003420062	0.019800741	-			CP028109	182589	183713	-	1125	protein_coding	N-acetyl sugar amidotransferase && -	-	9780	12609	4762	4278	5474	3154	1087.835617	1149.788803	1024.59263	861.2294391	883.7439008	742.579043
C4N14_00955	2802.492035	2593.668877	2445.779489	2060.824999	1927.940375	1614.609166	0.484802172	0.00128413	0.009511775	-			CP028109	191961	193373	-	1413	protein_coding	capsular biosynthesis protein && -	-	4034	4554	1820	1639	1912	1098	357.2487136	330.6289039	311.7766492	262.7044326	245.7649157	205.8229034
C4N14_00960	1324.13233	1110.026491	1225.577414	958.1138801	969.0118724	927.8855952	0.357415449	0.007743643	0.03774584	-			CP028109	193339	194484	-	1146	protein_coding	O-antigen ligase domain-containing protein && PF13425:O-antigen ligase like membrane protein	-	1906	1949	912	762	961	631	208.1206723	174.4685591	192.6302906	150.5916746	152.3045679	145.8405399
C4N14_00965	6481.718068	6287.112589	6277.052744	5294.773687	5386.536339	4867.355499	0.292504991	0.008566546	0.04037434	-			CP028109	194481	195560	-	1080	protein_coding	"gfo/Idh/MocA family oxidoreductase && PF02894:Oxidoreductase family, C-terminal alpha/beta domain|PF01408:Oxidoreductase family, NAD-binding Rossmann fold"	GFO_IDH_MocA	9330	11039	4671	4211	5342	3310	1081.02274	1048.566384	1046.888601	883.0638265	898.3680273	811.7789025
C4N14_01045	1252.576386	1031.430465	1302.176003	891.4734134	937.7534249	885.2410908	0.399425272	0.007502922	0.036909535	-			CP028109	211794	214076	+	2283	protein_coding	serine protease && PF01734:Patatin-like phospholipase|PF01103:Surface antigen	-	1803	1811	969	709	930	602	98.82498493	81.37715297	102.7382644	70.33490944	73.98628072	69.84319557
C4N14_01130	130.6069664	130.9933776	147.8218373	80.47150699	38.31680661	66.17250679	1.156350514	4.44E-05	0.000588343	-			CP028109	230220	231551	-	1332	protein_coding	endonuclease && -	-	188	230	110	64	38	45	17.6616212	17.71387453	19.98954088	10.88194078	5.181476475	8.948326271
C4N14_01165	175.7636304	189.0860929	196.1998931	110.6483221	117.9754309	151.4615155	0.566027157	0.004304559	0.023149201	-			CP028109	238859	240151	+	1293	protein_coding	ATP-binding protein && PF13635:Domain of unknown function (DUF4143)|PF13173:AAA domain	-	253	332	146	88	117	103	24.48493401	26.34083341	27.33182869	15.41397876	16.43468921	21.09950281
C4N14_01175	1056.665936	826.3973519	1024.002182	631.198383	749.1944029	630.8445647	0.528654264	0.001656689	0.011483869	-			CP028109	240968	243058	+	2091	protein_coding	NAD-dependent DNA ligase LigA && PF01653:NAD-dependent DNA ligase adenylation domain|PF03120:NAD-dependent DNA ligase OB-fold domain|PF00533:BRCA1 C Terminus (BRCT) domain|PF12826:Helix-hairpin-helix motif|PF03119:NAD-dependent DNA ligase C4 zinc finger domain	BRCT	1521	1451	762	502	743	429	91.02320489	71.18743297	88.20948725	54.37262411	64.53702474	54.34214554
C4N14_01280	5295.834602	5908.940404	5392.80939	7491.394354	7127.934366	7249.565744	-0.397645004	0.000484654	0.004289256	-			CP028109	265001	266917	-	1917	protein_coding	V-type ATP synthase subunit I && PF01496:V-type ATPase 116kDa subunit family	-	7623	10375	4013	5958	7069	4930	497.6004317	555.2082942	506.7122526	703.8968066	669.7458445	681.1744163
C4N14_01285	3947.387145	3655.284772	2961.812085	4715.127363	4878.334483	6306.975147	-0.589033263	0.001512008	0.010724708	-			CP028109	266904	267230	-	327	protein_coding	hypothetical protein && -	-	5682	6418	2204	3750	4838	4289	2174.354834	2013.454932	1631.466635	2597.252207	2687.152229	3474.096002
C4N14_01385	1167.126083	1619.192055	1174.511689	979.4891242	936.7450879	966.1185991	0.460321931	0.009827211	0.044831399	-			CP028109	282449	283003	-	555	protein_coding	hypothetical protein && PF05962:HutD	-	1680	2843	874	779	929	657	378.7854079	525.501342	381.1823723	317.888695	304.0163144	313.5493525
C4N14_01390	6633.166572	7329.933783	6040.537804	8459.567173	8554.731244	9121.512436	-0.385275421	0.003343833	0.019505695	-			CP028109	283134	284438	-	1305	protein_coding	"phosphopyruvate hydratase && PF03952:Enolase, N-terminal domain|PF00113:Enolase, C-terminal TIM barrel domain"	-	9548	12870	4495	6728	8484	6203	915.5431976	1011.714532	833.7455779	1167.632246	1180.767272	1258.997279
C4N14_01400	33.34645951	21.0728477	24.18902791	5.029469187	10.08337016	13.23450136	1.487201773	0.002432013	0.015407561	-	F1: CGATCCCGCTTATCTCCACC/ R1:TGGATTCGAACCATCGACCG 	F2:TCGAATACATGCGGGGATGG/ R2:TTTAATGAGCGTGGTGCGGA	CP028109	286027	286103	-	77	protein_coding	tRNA-Met && -	-	48	37	18	4	10	9	78.00590033	49.29478216	56.58432493	11.76521519	23.58758258	30.95888466
C4N14_01410	35.43061323	22.21192055	34.93970699	10.05893837	8.066696128	19.11650196	1.339716636	0.00380753	0.021124434	-			CP028109	286203	286278	-	76	protein_coding	tRNA-Gly && -	-	51	39	26	8	8	13	83.97181211	52.64304084	82.80834687	23.84004131	19.11835641	45.3067888
C4N14_01420	40.98835649	34.17218547	36.28354187	7.54420378	10.08337016	14.70500151	1.80805107	1.63E-05	0.000243341	-			CP028109	286395	286470	-	76	protein_coding	tRNA-Thr && -	-	59	60	27	6	10	10	97.14386107	80.9892936	85.99328329	17.88003098	23.89794551	34.851376
C4N14_01425	72.94538019	60.94039742	61.81640467	31.43418242	19.1584033	32.35100332	1.26521957	5.29E-05	0.000664072	-			CP028109	286479	286555	-	77	protein_coding	tRNA-Asp && -	-	105	107	46	25	19	22	170.637907	142.5551809	144.6043859	73.53259496	44.81640691	75.67727361
C4N14_01430	16.67322976	12.52980134	22.84519303	8.801571077	2.016674032	5.882000604	1.651900189	0.008386191	0.039769463	-			CP028109	286566	286641	-	76	protein_coding	tRNA-Val && -	-	24	22	17	7	2	4	39.51614688	29.69607432	54.14391911	20.86003615	4.779589103	13.9405504
C4N14_01435	120.8809157	97.39072858	98.09994654	52.80942646	44.3668287	77.936508	0.874479687	0.001364535	0.010011278	-			CP028109	286646	286720	-	75	protein_coding	tRNA-Glu && -	-	174	171	73	42	44	53	290.3119591	233.8970799	235.6003633	126.8290198	106.5529731	187.1751234
C4N14_01445	161.1745543	139.536424	137.0711582	95.55991455	99.82536458	86.7595089	0.632739628	0.001697589	0.011616514	-			CP028109	286811	286886	-	76	protein_coding	tRNA-Gly && -	-	232	245	102	76	99	59	381.9894198	330.7062822	324.8635146	226.4803925	236.5896606	205.6231184
C4N14_01470	1362.341815	1387.39073	1565.56764	1995.4419	1806.939933	2226.337228	-0.482975845	0.000921631	0.007346332	-			CP028109	287362	288105	-	744	protein_coding	DUF4261 domain-containing protein && PF14080:Domain of unknown function (DUF4261)	-	1961	2436	1165	1587	1792	1514	329.8235028	335.8878553	379.0245571	483.0972888	437.4608865	538.9971409
C4N14_01475	14111.80484	15953.85432	17655.30271	20355.51917	19767.43886	22261.90178	-0.386677601	0.006306299	0.031905089	-			CP028109	288173	290656	-	2484	protein_coding	bifunctional 4-hydroxy-3-methylbut-2-enyl && PF02401:LytB protein|PF00575:S1 RNA binding domain	S1	20313	28012	13138	16189	19604	15139	1023.291622	1156.864459	1280.241866	1476.043105	1433.399542	1614.280941
C4N14_01480	2535.025641	2523.04636	2041.285189	3437.642189	3113.744705	4596.783472	-0.649908836	0.000909213	0.007325169	-			CP028109	290662	290931	-	270	protein_coding	HPr family phosphocarrier protein && -	-	3649	4430	1519	2734	3088	3126	1691.169123	1683.177492	1361.784444	2293.323678	2077.244828	3066.611298
C4N14_01500	646.0876531	681.1655636	658.4790932	495.4027149	525.3435853	488.2060501	0.395249908	0.002204879	0.01443993	rfaE1			CP028109	293258	294244	+	987	protein_coding	D-glycero-beta-D-manno-heptose-7-phosphate && PF00294:pfkB family carbohydrate kinase	PfkB	930	1196	490	394	521	332	117.9078547	124.3094027	120.1692322	90.40858625	95.8726495	89.09522992
C4N14_01530	4781.743351	5227.205304	5020.567127	6896.659623	7172.301195	7209.86224	-0.501568306	4.25E-06	7.33E-05	ptsP			CP028109	298085	299824	-	1740	protein_coding	"phosphoenolpyruvate--protein phosphotransferase && PF02896:PEP-utilising enzyme, TIM barrel domain|PF00391:PEP-utilising enzyme, mobile domain|PF05524:PEP-utilising enzyme, N-terminal"	-	6883	9178	3736	5485	7113	4903	495.0003008	541.1139845	519.7230499	713.9338808	742.4679637	746.3562378
C4N14_01545	49.32497137	69.48344378	67.19174421	86.75834348	103.8587126	110.2875113	-0.698163224	0.004815617	0.025323506	-			CP028109	301993	303305	-	1313	protein_coding	IS3-like element ISFnu6 family transposase && -	-	71	122	50	69	103	75	6.766600931	9.532022471	9.217637767	11.90186373	14.24776218	15.12969103
C4N14_01600	1711.784922	2297.509936	2113.852273	2821.532214	2961.485816	2783.656786	-0.484695432	0.001949391	0.013006096	-			CP028109	314683	315477	-	795	protein_coding	DUF4198 domain-containing protein && PF10670:Domain of unknown function (DUF4198)	-	2464	4034	1573	2244	2937	1893	387.8381409	520.545526	478.9343131	639.2729568	670.9821653	630.6915425
C4N14_01615	712.0858542	833.8013254	815.7077747	1117.799527	1025.478745	926.4150951	-0.379520503	0.01068592	0.047676655	-			CP028109	317058	317951	-	894	protein_coding	metal ABC transporter permease && PF00950:ABC 3 transport family	ABC-3	1025	1464	607	889	1017	630	143.4707234	167.9938994	164.3484193	225.2137236	206.6129759	186.6536782
C4N14_01620	1402.635453	1599.827816	1709.357973	2219.253279	2240.52485	1991.057204	-0.454767908	0.001268678	0.009437725	-			CP028109	317976	318665	-	690	protein_coding	metal ABC transporter ATP-binding protein && PF00005:ABC transporter	ABC_tran	2019	2809	1272	1765	2222	1354	366.1543262	417.6308781	446.2234397	579.3302793	584.8831673	519.7602893
C4N14_01625	1834.749991	2254.794704	2082.94407	2893.20215	2576.301076	2599.844267	-0.386488514	0.006469127	0.032651502	-			CP028109	318667	319575	-	909	protein_coding	ABC transporter substrate-binding protein && PF01297:Zinc-uptake complex component A periplasmic	-	2641	3959	1550	2301	2555	1768	363.564491	446.7983611	412.7453356	573.3018516	510.5063872	515.1715831
C4N14_01685	440.4511528	332.0397355	305.0505187	114.420424	149.2338784	286.7475294	0.976154937	0.002999287	0.018037966	-			CP028109	337193	337267	+	75	protein_coding	tRNA-Glu && -	-	634	583	227	91	148	195	1057.803345	797.4385824	732.6203078	274.7962095	358.4054548	688.6631898
C4N14_01705	6182.989368	4294.874177	5070.289018	1243.536256	1234.204508	1332.273137	2.029139863	1.80E-31	9.62E-29	dnaJ		F2:ggttcacctatgcaccccc / R2:acttgtagcagtaccaaaagga	CP028109	339679	340173	-	495	protein_coding	flavodoxin && PF12682:Flavodoxin	-	8900	7541	3773	989	1224	906	2249.892403	1562.837037	1844.998279	452.5032488	449.1075724	484.7932012
C4N14_01710	3818.169614	2824.900665	3627.010352	946.7975745	877.2532039	674.9595693	2.037610224	1.99E-25	7.07E-23	dnaJ	F1: tggtggcttcaatgcaggag/ R1:aaacctccaaagcctccacc		CP028109	340170	341348	-	1179	protein_coding	molecular chaperone DnaJ && PF00226:DnaJ domain|PF00684:DnaJ central domain|PF01556:DnaJ C terminal domain	DnaJ_C	5496	4960	2699	753	870	459	583.3240206	431.5765354	554.1195062	144.6477825	134.0230837	103.1175064
C4N14_01715	541.8799671	367.9205302	387.0244466	123.2219951	129.067138	58.82000604	2.050399576	8.42E-12	5.33E-10	-			CP028109	341396	341908	-	513	protein_coding	"methylated-DNA--[protein]-cysteine && PF02870:6-O-methylguanine DNA methyltransferase, ribonuclease-like domain|PF01035:6-O-methylguanine DNA methyltransferase, DNA binding domain"	DNA_binding_1	780	646	288	98	128	40	190.2629294	129.1829226	135.8906205	43.26526016	45.31758557	20.65266726
C4N14_01720	791.2836956	631.0463583	584.5681746	193.6345637	216.7924584	219.1045225	1.675010665	1.02E-19	1.98E-17	-			CP028109	341963	342055	-	93	protein_coding	hypothetical protein && -	-	1139	1108	435	154	215	149	1532.560815	1222.212623	1132.193527	375.0320477	419.884333	424.3623461
C4N14_01725	39576.6897	34539.53646	28793.00623	8152.769552	8023.337636	4512.964963	2.314289273	4.11E-20	8.77E-18	grpE	F1:GCTGCTGCTCTTGCTTATGG/ R1:AATGTTCCCCCACCAAGGTC	F2:CCAGCAGTTCAAGAATGGGT/ R2: CTTGTATTGCAGCACCTGCC	CP028109	342170	343993	-	1824	protein_coding	molecular chaperone DnaK && PF00012:Hsp70 protein	HSP70	56968	60645	21426	6484	7957	3069	3908.256693	3410.830354	2843.351987	805.0980618	792.3164685	445.6619706
C4N14_01730	7445.291805	6015.443715	5712.642092	2210.451708	2064.065872	1091.111112	1.836751726	8.49E-12	5.33E-10	hrcA			CP028109	344032	344637	-	606	protein_coding	nucleotide exchange factor GrpE && PF01025:GrpE	-	10717	10562	4251	1758	2047	742	2212.980301	1787.983439	1697.981053	657.0173762	613.5067953	324.3133326
C4N14_01735	17974.4364	14049.89405	12089.13862	6455.323702	6195.222626	6320.209648	1.21761575	8.04E-12	5.33E-10	hrcA			CP028109	344648	345703	-	1056	protein_coding	HrcA family transcriptional regulator && PF01628:HrcA protein C terminal domain	HrcA	25873	24669	8996	5134	6144	4298	3065.912894	2396.500808	2062.053304	1101.089332	1056.7237	1078.042828
C4N14_01740	116.0178904	117.3245034	87.34926747	192.3771964	148.2255414	177.9305183	-0.673483984	0.001713562	0.011688351	-			CP028109	345880	346155	+	276	protein_coding	DUF4298 domain-containing protein && -	-	167	206	65	153	147	121	75.71541911	76.56813892	57.00574603	125.5489132	96.73472727	116.1207441
C4N14_01745	3863.326278	4393.973515	4101.384066	5322.435767	5001.351599	6402.557657	-0.436214963	0.003778451	0.021118836	-			CP028109	346252	347517	+	1266	protein_coding	"serine--tRNA ligase && PF02403:Seryl-tRNA synthetase N-terminal domain|PF00587:tRNA synthetase class II core domain (G, H, P, S and T)"	tRNA-synt_2b	5561	7715	3052	4233	4960	4354	549.662528	625.1614324	583.5326793	757.2602696	711.5773729	910.9367871
C4N14_01750	2532.246769	2298.079473	2163.574163	4312.769828	3788.322169	9015.636425	-1.290852329	3.13E-05	0.000434151	-			CP028109	347501	347977	+	477	protein_coding	hypothetical protein && -	-	3645	4035	1610	3430	3757	6131	956.2161957	867.7909425	816.9996229	1628.569698	1430.530016	3404.446071
C4N14_01760	635.6668845	480.6887422	749.8598653	315.5991915	277.2926794	322.039533	1.025879189	7.53E-07	1.62E-05	putP			CP028109	349333	350781	-	1449	protein_coding	sodium/proline symporter PutP && PF00474:Sodium:solute symporter family	-	915	844	558	251	275	219	79.01865809	59.75359154	93.21379132	39.23159317	34.46977648	40.03218097
C4N14_01795	119.4914799	111.0596028	189.4807187	55.32416106	54.45019886	76.46600785	1.166458939	6.34E-05	0.000769531	-			CP028109	356779	357426	+	648	protein_coding	flavodoxin && -	-	172	195	141	44	54	52	33.2147037	30.87091901	52.66941151	15.37829825	15.13536549	21.25503672
C4N14_01800	410.5782828	238.6357618	400.4627955	164.7151159	190.575696	279.3950287	0.726090948	0.01069116	0.047676655	-			CP028109	357460	357813	-	354	protein_coding	inorganic pyrophosphatase && PF00719:Inorganic pyrophosphatase	Pyrophosphatase	591	419	298	131	189	190	208.910929	121.4229315	203.7639548	83.81054071	96.96895179	142.16211
C4N14_01830	4587.917055	4232.794706	5394.153225	3194.970301	3382.970689	3490.967358	0.496861231	0.000617536	0.005316284	-			CP028109	364986	367001	-	2016	protein_coding	sodium-translocating pyrophosphatase && PF03030:Inorganic H+ pyrophosphatase	-	6604	7432	4014	2541	3355	2374	409.9146863	378.1857199	481.9491287	285.4596613	302.2568525	311.9059853
C4N14_01835	2250.886017	1986.543048	2637.947878	1528.958633	1483.263751	1117.580115	0.733619231	9.97E-05	0.001131989	-			CP028109	367078	368040	-	963	protein_coding	FAD:protein FMN transferase && PF02424:ApbE family	-	3240	3488	1963	1216	1471	760	421.0131536	371.5695718	493.4104822	285.9814717	277.43455	209.0358752
C4N14_01840	420.9990514	309.8278149	420.6203187	253.9881939	249.059243	254.3965261	0.600088306	0.00133274	0.009811721	-			CP028109	368078	368272	-	195	protein_coding	DNA-directed RNA polymerase subunit omega && -	-	606	544	313	202	247	173	388.8794147	286.1898594	388.529577	234.6104578	230.0575555	234.9876368
C4N14_01845	1855.591528	1611.218545	2099.070089	1033.555918	1073.878922	942.5905967	0.865492115	3.16E-08	9.64E-07	-			CP028109	368304	368861	-	558	protein_coding	guanylate kinase && PF00625:Guanylate kinase	-	2671	2829	1562	822	1065	641	598.9859432	520.1022127	677.5809535	333.6324061	346.6486935	304.2687515
C4N14_01850	3485.399737	2490.013248	2971.218929	1747.740542	1491.330447	1721.955677	0.851008132	9.98E-07	1.97E-05	rpoC			CP028109	369066	369944	-	879	protein_coding	"YicC family protein && PF08340:Domain of unknown function (DUF1732)|PF03755:YicC-like family, N-terminal region"	-	5017	4372	2211	1390	1479	1171	714.2202633	510.247906	608.8554903	358.1430552	305.6000759	352.8592786
C4N14_01855	13205.19797	12073.03313	12930.37926	7962.90709	7899.312183	6186.394135	0.792966572	1.74E-07	4.12E-06	rpoB			CP028109	370150	374109	-	3960	protein_coding	"DNA-directed RNA polymerase subunit beta' && PF04983:RNA polymerase Rpb1, domain 3|PF00623:RNA polymerase Rpb1, domain 2|PF04998:RNA polymerase Rpb1, domain 5|PF04997:RNA polymerase Rpb1, domain 1|PF05000:RNA polymerase Rpb1, domain 4"	-	19008	21198	9622	6333	7834	4207	600.6454325	549.1483143	588.1451576	362.1970519	359.3044038	281.391418
C4N14_01860	9478.731117	8634.172195	8788.680142	5679.528079	5755.587687	4468.849959	0.758033728	6.07E-07	1.35E-05	rpoB			CP028109	374145	377699	-	3555	protein_coding	"DNA-directed RNA polymerase subunit beta && PF04563:RNA polymerase beta subunit|PF00562:RNA polymerase Rpb2, domain 6|PF10385:RNA polymerase beta subunit external 1 domain|PF04560:RNA polymerase Rpb2, domain 7|PF04561:RNA polymerase Rpb2, domain 2|PF04565:RNA polymerase Rpb2, domain 3"	RNA_pol_Rpb2_6	13644	15160	6540	4517	5708	3039	480.2629091	437.4712823	445.2998023	287.7670697	291.6208143	226.4251254
C4N14_01865	5297.224037	5026.158946	6551.19506	2831.591152	3161.136545	3396.855349	0.845300008	1.93E-07	4.47E-06	-			CP028109	378097	378465	-	369	protein_coding	50S ribosomal protein L7/L12 && PF16320:Ribosomal protein L7/L12 dimerisation domain|PF00542:Ribosomal protein L7/L12 C-terminal domain	-	7625	8825	4875	2252	3135	2310	2585.773161	2453.456152	3197.883314	1382.205539	1543.06897	1658.132133
C4N14_01870	13936.73592	11696.00001	16675.64708	6037.877759	6370.673267	8202.449842	1.037506296	1.37E-07	3.44E-06	-			CP028109	378512	379024	-	513	protein_coding	50S ribosomal protein L10 && PF00466:Ribosomal protein L10	-	20061	20536	12409	4802	6318	5578	4893.416188	4106.657119	5855.092742	2119.997748	2236.8477	2880.01445
C4N14_01875	11412.82577	9155.298023	11887.56338	4371.866091	4652.466992	4839.415997	1.226981862	7.05E-16	8.36E-14	rplK(	F1: AGATCCAAGACATGCTGACCA/ R1: TCTGCTCCTGCAGCTAATGC	don't have specific names	CP028109	379178	379885	-	708	protein_coding	50S ribosomal protein L1 && PF00687:Ribosomal protein L1p/L10e family	-	16428	16075	8846	3477	4614	3291	2903.543775	2329.204802	3024.322054	1112.249046	1183.636888	1231.198695
C4N14_01880	6276.081568	5276.754972	7286.272742	2854.223764	3191.386656	2801.302787	1.08975026	5.41E-11	3.12E-09	nusG	should be rplK		CP028109	379946	380371	-	426	protein_coding	"50S ribosomal protein L11 && PF00298:Ribosomal protein L11, RNA binding domain|PF03946:Ribosomal protein L11, N-terminal domain"	-	9034	9265	5422	2270	3165	1905	2653.67314	2231.134632	3080.805445	1206.832138	1349.392445	1184.45592
C4N14_01885	11606.65206	9774.384116	15411.09845	6084.400349	6242.614466	5889.353104	1.01384067	1.46E-07	3.58E-06	secE	should be nusG	F2:TGGCCTTCAAGAACGGAAGT/ R2:AAGGCTCTCACTGCAAGAAT	CP028109	380406	380987	-	582	protein_coding	transcription termination/antitermination factor && PF00467:KOW motif|PF02357:Transcription termination factor nusG	KOW	16707	17162	11468	4839	6191	4005	3592.133176	3025.06608	4769.568151	1883.056047	1932.021603	1822.691036
C4N14_01890	3169.30309	2554.9404	4880.808299	2048.251326	2058.01585	1907.238696	0.817468103	0.000744503	0.006209037	secE			CP028109	380984	381160	-	177	protein_coding	preprotein translocase subunit SecE && -	-	4562	4486	3632	1629	2041	1297	3225.217118	2600.015612	4966.917341	2084.387341	2094.324133	1940.886913
C4N14_01895	1267.860179	919.8013255	1537.347107	696.5814824	670.5441156	792.5995813	0.784959959	0.000270069	0.002644937	rpmG			CP028109	381183	381258	-	76	protein_coding	tRNA-Trp && -	-	1825	1615	1144	554	665	539	3004.873669	2179.961819	3643.567262	1650.922861	1589.213377	1878.489167
C4N14_01910	252.877318	246.6092718	190.8245535	285.4223764	314.601149	444.0910456	-0.587379442	0.009582384	0.043902124	-			CP028109	382239	382688	-	450	protein_coding	N-acetyltransferase && PF13508:Acetyltransferase (GNAT) domain	-	364	433	142	227	312	302	101.2198784	98.71095088	76.38185294	114.2467758	125.9262409	177.7575071
C4N14_02060	117.4073262	112.1986756	142.4464977	56.58152835	74.61693918	83.8185086	0.783099161	0.001043001	0.008127037	-			CP028109	419360	420136	-	777	protein_coding	ABC transporter ATP-binding protein && PF00005:ABC transporter	ABC_tran	169	197	106	45	74	57	27.21714878	26.00968905	33.02168312	13.11662505	17.29756056	19.43065133
C4N14_02065	126.438659	103.0860928	157.2286814	56.58152835	64.53356902	77.936508	0.949285161	0.000225078	0.002294443	-			CP028109	420139	420972	-	834	protein_coding	ABC transporter permease && PF02653:Branched-chain amino acid transport system / permease component	BPD_transp_2	182	181	117	45	64	53	27.30752116	22.26396328	33.95737965	12.22016506	13.93760275	16.83229527
C4N14_02070	126.438659	113.3377485	177.3862047	91.78781266	62.51689499	86.7595089	0.784512904	0.0033228	0.019436103	-			CP028109	421090	421989	-	900	protein_coding	ABC transporter substrate-binding protein && PF04392:ABC transporter substrate binding protein	-	182	199	132	73	62	59	25.30496961	22.68300141	35.50142461	18.37007628	12.51190214	17.36373
C4N14_02145	464.7662795	428.2913912	467.6545397	350.8054758	324.6845192	339.6855349	0.421594477	0.002943656	0.017905146	-			CP028109	435747	436991	-	1245	protein_coding	type II/IV secretion system protein && PF00437:Type II/IV secretion system protein	-	669	752	348	279	322	231	67.24092945	61.96385686	67.65879388	50.75343735	46.97433916	49.14463913
C4N14_02190	392.5156172	346.2781461	419.2764838	279.1355399	276.2843424	261.7490269	0.496961064	0.001672855	0.011484286	-			CP028109	445198	445641	+	444	protein_coding	tripartite tricarboxylate transporter TctB && PF07331:Tripartite tricarboxylate transporter TctB family	-	565	608	312	222	274	178	159.2364252	140.4787267	170.0928206	113.2401962	112.0835174	106.1868051
C4N14_02195	2857.37475	2630.688745	2867.743643	1787.976296	1867.440154	2004.291706	0.561991347	3.88E-06	6.73E-05	-			CP028109	445662	447146	+	1485	protein_coding	tripartite tricarboxylate transporter permease && PF01970:Tripartite tricarboxylate transporter TctA family	-	4113	4619	2134	1422	1852	1363	346.5845488	319.0887271	347.8422411	216.8721334	226.5106819	243.1100564
C4N14_02215	699.5809319	777.4172194	684.011956	549.4695087	576.7687732	567.6130582	0.35335865	0.008562859	0.04037434	galE			CP028109	451809	452798	+	990	protein_coding	UDP-glucose 4-epimerase GalE && PF01370:NAD dependent epimerase/dehydratase family	Epimerase	1007	1365	509	437	572	386	127.2832388	141.444938	124.4505863	99.97164799	104.9385341	103.2727239
C4N14_02310	5700.855141	5463.56292	6703.048402	4501.374922	4724.05892	4117.400422	0.420538521	0.003305026	0.01940077	pheT			CP028109	473241	475637	-	2397	protein_coding	phenylalanine--tRNA ligase subunit beta && PF01588:Putative tRNA binding domain|PF03483:B3/4 domain|PF03484:tRNA synthetase B5 domain|PF03147:Ferredoxin-fold anticodon binding domain	-	8206	9593	4988	3580	4685	2800	428.3910808	410.5597435	503.7009499	338.2560722	354.9896737	309.4022868
C4N14_02315	2960.887718	2767.947023	3354.211871	2333.673703	2270.77496	1794.010184	0.50422168	0.002199732	0.01443993	-			CP028109	475651	476667	-	1017	protein_coding	"phenylalanine--tRNA ligase subunit alpha && PF02912:Aminoacyl tRNA synthetase class II, N-terminal domain|PF01409:tRNA synthetases class II core domain (F)"	tRNA-synt_2d	4262	4860	2496	1856	2252	1220	524.4081517	490.2360781	594.0705002	413.3211489	402.1810394	317.740372
C4N14_02325	5481.324283	4852.450336	5689.796899	3682.828812	3839.747357	3126.283321	0.588782754	5.77E-05	0.00071658	gyrB			CP028109	477168	479603	-	2436	protein_coding	"DNA gyrase subunit A && PF00521:DNA gyrase/topoisomerase IV, subunit A|PF03989:DNA gyrase C-terminal domain, beta-propeller"	-	7890	8520	4234	2929	3808	2126	405.3000533	358.799859	420.7149345	272.31571	283.9185803	231.163626
C4N14_02330	5005.442517	4284.052985	5187.202653	3047.858327	3327.512153	2955.705303	0.632855428	5.18E-06	8.70E-05	gyrB			CP028109	479749	481668	-	1920	protein_coding	"DNA topoisomerase (ATP-hydrolyzing) subunit B && PF00986:DNA gyrase B subunit, carboxyl terminus|PF01751:Toprim domain|PF00204:DNA gyrase B|PF02518:Histidine kinase-, DNA gyrase B-, and HSP90-like ATPase"	DNA_gyraseB	7205	7522	3860	2424	3300	2010	469.5801152	401.9037452	486.6317435	285.9314955	312.1669133	277.2862603
C4N14_02335	149.3643499	123.0198677	215.0135815	80.47150699	81.6752983	89.7005092	0.939147873	0.000349447	0.003286651	-			CP028109	481669	481941	-	273	protein_coding	hypothetical protein && -	-	215	216	160	64	81	61	98.54912088	81.16729204	141.8638346	53.09430446	53.88855406	59.18350885
C4N14_02340	899.659689	780.8344379	1093.881596	529.3516319	552.5686848	508.7930522	0.79833758	4.46E-06	7.62E-05	yaaA			CP028109	481919	483028	-	1110	protein_coding	"DNA replication and repair protein RecF && PF13304:AAA domain, putative AbiEii toxin, Type IV TA system"	-	1295	1371	814	421	548	346	145.9902093	126.7081146	177.507123	85.89932002	89.66681394	82.56322373
C4N14_02345	823.9354372	701.0993385	991.7501445	445.108023	510.2185301	573.4950588	0.716973525	0.000172048	0.001827472	yaaA			CP028109	483043	483258	-	216	protein_coding	S4 domain-containing protein YaaA && -	-	1186	1231	738	354	506	390	687.0809057	584.6477123	827.0218232	371.1761988	425.471941	478.2383263
C4N14_02445	1101.127882	1287.152319	1155.698	1464.832901	1623.422596	2071.934713	-0.540899044	0.002368064	0.01509199	ispE			CP028109	503149	503448	+	300	protein_coding	RNA-binding S4 domain-containing protein && PF01479:S4 domain	S4	1585	2260	860	1165	1610	1409	661.1270907	772.8178371	693.8914809	879.4988574	974.7175377	1244.008249
C4N14_02465	4187.759541	3798.238415	3938.780045	9044.242966	10563.33858	6280.506144	-1.118527546	8.20E-08	2.27E-06	-			CP028109	506601	507287	+	687	protein_coding	toxin-antitoxin system YwqK family antitoxin && PF07661:MORN repeat variant	-	6028	6669	2931	7193	10476	4271	1097.977519	995.8500127	1032.698249	2371.285972	2769.573605	1646.669177
C4N14_02470	1555.473393	1651.086094	2335.585029	3549.547879	4198.715335	2548.376761	-0.895171581	0.000205738	0.002142685	-			CP028109	507296	507796	+	501	protein_coding	toxin-antitoxin system YwqK family antitoxin && -	-	2239	2899	1738	2823	4164	1733	559.2336674	593.6089528	839.7043545	1276.155984	1509.548788	916.2085889
C4N14_02475	2641.317481	2673.403976	3105.602417	5065.932839	5687.02077	4335.034445	-0.842470936	1.34E-07	3.44E-06	-			CP028109	507835	508302	+	468	protein_coding	toxin-antitoxin system YwqK family antitoxin && PF07661:MORN repeat variant	-	3802	4694	2311	4029	5640	2948	1016.583838	1028.933211	1195.276694	1949.763892	2188.806702	1668.457498
C4N14_02490	38.90420277	22.78145698	14.78218373	6.286836484	11.09170718	7.352500754	1.632021225	0.002891178	0.017661892	-			CP028109	509501	509608	-	108	protein_coding	type II toxin-antitoxin system RelE/ParE family && -	-	56	40	11	5	11	5	64.88453747	37.99497724	24.65376709	10.48520335	18.49878005	12.26252119
C4N14_02505	746.1270316	812.7284777	745.8283607	1214.616809	1103.120696	1246.984128	-0.626960642	1.55E-06	3.01E-05	-			CP028109	511895	516718	-	4824	protein_coding	DUF4132 domain-containing protein && PF13569:Domain of unknown function (DUF4132)	-	1074	1427	555	966	1094	848	27.85953887	30.34636149	27.84838684	45.3524169	41.18927823	46.56097597
C4N14_02525	168.8164513	162.8874174	149.1656721	265.3044996	238.9758728	551.4375566	-1.128793345	0.000373052	0.003389216	rnmV			CP028109	519394	519696	-	303	protein_coding	hypothetical protein && -	-	243	286	111	211	237	375	100.3553631	96.83076379	88.67367532	157.7140687	142.0626385	327.8099723
C4N14_02530	3533.335273	3258.317884	3006.158636	4937.681374	4568.775019	5490.847563	-0.613356922	1.26E-05	0.000197561	rnmV			CP028109	519858	520409	-	552	protein_coding	ribonuclease M5 && PF01751:Toprim domain|PF13331:Domain of unknown function (DUF4093)	Toprim	5086	5721	2237	3927	4531	3734	1152.959945	1063.21923	980.9373375	1611.211053	1490.833501	1791.714291
C4N14_02535	4217.632411	4608.688747	5074.320522	6583.575166	6506.798764	6961.347714	-0.529019412	4.14E-05	0.000554453	-			CP028109	520421	521806	-	1386	protein_coding	"asparagine--tRNA ligase && PF01336:OB-fold nucleic acid binding domain|PF00152:tRNA synthetases class II (D, K and N)"	tRNA-synt_2	6071	8092	3776	5236	6453	4734	548.1178483	598.9390049	659.4518856	855.5925938	845.6148356	904.6874072
C4N14_02540	555.7743252	480.1192058	455.5600257	665.1473	643.3190162	939.6495964	-0.58840922	0.003404795	0.019800741	-			CP028109	521816	522004	-	189	protein_coding	DUF896 domain-containing protein && -	-	800	843	339	529	638	639	529.6696936	457.5680831	434.1624438	633.9054371	613.1024244	895.5144043
C4N14_02595	880.2075876	755.2052988	659.8229281	1058.703264	956.9118282	1820.479187	-0.738780026	0.005308824	0.02737763	brnQ			CP028109	530096	530458	+	363	protein_coding	arsenate reductase family protein && PF03960:ArsC family	-	1267	1326	491	842	949	1238	436.7640972	374.7372384	327.4079542	525.3346844	474.8251852	903.3323045
C4N14_02610	147.9749141	150.3576161	173.3547001	232.6129499	269.2259833	220.5750226	-0.627901001	0.000486183	0.004289256	-			CP028109	533405	533917	+	513	protein_coding	N-acetyltransferase && PF00583:Acetyltransferase (GNAT) family	Acetyltransf_1	213	264	129	185	267	150	51.95641534	52.79302101	60.86767377	81.67421561	94.52965114	77.44750223
C4N14_02615	34.04117742	28.47682122	24.18902791	81.72887429	63.52523201	61.76100634	-1.233993761	2.00E-05	0.000289949	nth	could not find proper primers		CP028109	533945	534424	+	480	protein_coding	N-acetyltransferase && PF13302:Acetyltransferase (GNAT) domain	-	49	50	18	65	63	42	12.77414331	10.68608735	9.077068791	30.66921981	23.83820065	23.17616504
C4N14_02620	366.1163368	445.3774839	373.5860978	808.4871718	674.5774637	713.1925732	-0.886321988	4.19E-08	1.24E-06	nifS	this is nth		CP028109	534468	535073	+	606	protein_coding	endonuclease III && PF00730:HhH-GPD superfamily base excision DNA repair protein|PF00633:Helix-hairpin-helix motif	HhH-GPD	527	782	278	643	669	485	108.8215563	132.3805197	111.0418096	240.3084032	200.506129	211.9837821
C4N14_02645	4874.140832	4787.523184	3925.341697	6313.241197	6277.906262	7881.880809	-0.590808126	0.000365	0.00336955	-			CP028109	539858	540148	+	291	protein_coding	hypothetical protein && -	-	7016	8406	2921	5021	6226	5360	3016.987654	2963.373204	2429.701529	3907.759624	3885.888064	4878.713584
C4N14_02650	8524.883431	7184.701994	4899.621988	11406.83612	11432.52509	13871.22792	-0.832487805	0.00020139	0.002107684	-			CP028109	540236	540568	+	333	protein_coding	hypothetical protein && -	-	12271	12615	3646	9072	11338	9433	4611.18625	3886.270037	2650.249675	6170.060422	6183.955818	7503.072152
C4N14_02660	2581.571741	2633.536427	2330.209689	3333.280704	3014.927678	3302.743339	-0.353895754	0.004531354	0.024186102	-			CP028109	541187	543358	+	2172	protein_coding	RNA-binding transcriptional accessory protein && PF00575:S1 RNA binding domain|PF16921:Tex protein YqgF-like domain|PF12836:Helix-hairpin-helix motif|PF09371:Tex-like protein N-terminal domain	S1	3716	4624	1734	2651	2990	2246	214.0882469	218.3976482	193.2429378	276.4270352	250.0262034	273.8945892
C4N14_02695	4908.18201	4518.701992	4417.185264	5963.693088	5728.362588	9047.987428	-0.582823408	0.004966553	0.025989195	folE			CP028109	552259	552822	+	564	protein_coding	GTP cyclohydrolase I FolE && PF01227:GTP cyclohydrolase I	GTP_cyclohydroI	7065	7934	3287	4743	5681	6153	1567.508858	1443.121992	1410.700951	1904.603726	1829.44705	2889.623982
C4N14_02700	220.9202943	173.7086095	147.8218373	70.41256862	58.48354693	80.8775083	1.388318225	2.25E-08	7.17E-07	-			CP028109	553191	554795	+	1605	protein_coding	"hemolysin activator protein precursor && PF08479:POTRA domain, ShlB-type|PF03865:Haemolysin secretion/activation protein ShlB/FhaC/HecB"	-	318	305	110	56	58	55	24.79299683	19.49461916	16.58945075	7.902119612	6.563373447	9.076557738
C4N14_02735	216.0572689	153.7748346	172.0108652	109.3909548	96.80035354	119.1105122	0.742390123	0.000791318	0.006523027	-			CP028109	567703	567965	+	263	protein_coding	hypothetical protein && -	-	311	270	128	87	96	81	147.9726945	105.3168761	117.8063174	74.91936937	66.29635379	81.5760725
C4N14_02910	525.2067374	599.1523185	525.4394397	355.834945	407.3681545	269.1015276	0.673205089	0.000526571	0.004607493	clpP			CP028109	599206	599787	+	582	protein_coding	ATP-dependent Clp protease proteolytic subunit && PF00574:Clp protease	-	756	1052	391	283	404	183	162.5458	185.431157	162.6178189	110.1270637	126.0760342	83.28400987
C4N14_02920	5929.417332	5268.211926	6438.31293	4512.691228	4342.907528	3954.174906	0.460676215	0.00095929	0.007557504	lon			CP028109	601080	603386	+	2307	protein_coding	endopeptidase La && PF05362:Lon protease (S16) C-terminal proteolytic domain|PF02190:ATP-dependent protease La (LON) substrate-binding domain|PF00004:ATPase family associated with various cellular activities (AAA)	AAA	8535	9250	4791	3589	4307	2689	462.9487038	411.3240384	502.6815383	352.3355564	339.0794235	308.7285048
C4N14_02925	2879.605723	2526.463579	2956.436745	1932.573535	1937.015408	2235.160229	0.453918889	0.001179839	0.008932465	-			CP028109	603402	603986	+	585	protein_coding	GTP-binding protein && PF01926:50S ribosome-binding GTPase	-	4145	4436	2200	1537	1921	1520	886.6365092	777.9033187	910.2929386	595.0433559	596.4110176	688.2104198
C4N14_02990	241.7618315	261.9867552	252.6409582	340.7465374	373.0846959	351.4495361	-0.494812151	0.000842435	0.006812875	-			CP028109	615445	616587	-	1143	protein_coding	ABC transporter substrate-binding protein && PF01497:Periplasmic binding protein	Peripla_BP_2	348	460	188	271	370	239	38.09868229	41.28588078	39.81309846	53.69745088	58.79354574	55.38411144
C4N14_02995	329.9910056	355.3907289	251.2971233	528.0942646	538.4519665	530.8505545	-0.760812847	1.60E-05	0.000241802	-			CP028109	616939	617490	+	552	protein_coding	glutathione peroxidase && PF00255:Glutathione peroxidase	GSHPx	475	624	187	420	534	361	107.679114	115.9672784	82.00057314	172.3220377	175.7018516	173.2214406
C4N14_03020	7475.859392	7055.417226	7305.08643	12818.85959	13263.66511	7726.007793	-0.630800956	0.004366708	0.023424425	-			CP028109	620711	622516	+	1806	protein_coding	permease && PF14351:Domain of unknown function (DUF4401)|PF09925:Predicted membrane protein (DUF2157)	-	10761	12388	5436	10195	13154	5254	745.6101767	703.6770769	728.5780133	1278.498118	1322.861114	770.5589061
C4N14_03025	3525.693376	3258.887421	4183.357994	8072.298045	9369.467553	9175.920941	-1.279941688	7.19E-17	1.00E-14	-			CP028109	622509	623069	+	561	protein_coding	hypothetical protein && PF14345:GDYXXLXY protein	-	5075	5722	3113	6420	9292	6240	1132.009644	1046.345101	1343.168872	2591.8077	3008.295533	2946.152684
C4N14_03030	432.1145379	315.5231791	466.3107048	157.1709121	151.2505524	227.9275234	1.180563521	8.79E-07	1.77E-05	-			CP028109	623107	624252	-	1146	protein_coding	toxin HipA && PF07804:HipA-like C-terminal domain|PF13657:HipA N-terminal domain|PF07805:HipA-like N-terminal domain	HipA_C	622	554	347	125	150	155	67.91765907	49.592397	73.29244609	24.70335869	23.77282538	35.82453833
C4N14_03035	88.22917413	74.6092716	76.59858839	38.9783862	37.30846959	20.58700211	1.286156573	1.51E-05	0.000230389	-			CP028109	624239	624559	-	321	protein_coding	XRE family transcriptional regulator && PF01381:Helix-turn-helix	HTH_3	127	131	57	31	37	14	49.50802825	41.86549362	42.98175876	21.87193821	20.93489806	11.55198258
C4N14_03040	775.9999016	714.7682127	991.7501445	570.8447527	620.1272648	563.2015578	0.496294767	0.004678879	0.024726256	-			CP028109	624655	625362	-	708	protein_coding	hypothetical protein && PF02592:Putative vitamin uptake transporter	-	1117	1255	738	454	615	383	197.4225954	181.8446051	252.3117427	145.2289522	157.7669454	143.2844425
C4N14_03045	757.937236	757.4834445	935.3090793	550.726876	522.3185743	508.7930522	0.62772788	4.71E-05	0.000602421	-			CP028109	625359	626072	-	714	protein_coding	radical SAM protein && -	-	1091	1330	696	438	518	346	191.2068648	191.0923855	235.9529366	138.93335	131.7667113	128.3545915
C4N14_03055	2079.290694	2179.615896	2222.702898	1701.217952	1734.339668	1651.371669	0.348775643	0.001817636	0.01230119	-			CP028109	626748	627401	-	654	protein_coding	threonylcarbamoyl-AMP synthase && PF01300:Telomere recombination	Sua5_yciO_yrdC	2993	3827	1654	1353	1720	1123	572.6719481	600.3032116	612.1701032	468.5442982	477.6665806	454.8157858
C4N14_03070	1417.224529	1399.350995	1322.333526	955.5991455	1049.678834	1054.348608	0.436807082	0.00038299	0.003464759	-			CP028109	629706	630368	-	663	protein_coding	J domain-containing protein && PF00226:DnaJ domain	DnaJ	2040	2457	984	760	1041	717	385.0291234	380.1732723	359.2492988	259.6155328	285.1749408	286.4436171
C4N14_03080	14968.39201	18090.18545	12239.64812	19653.90822	22379.03173	20576.70861	-0.466748191	0.009153124	0.04220717	-			CP028109	632018	633400	-	1383	protein_coding	tyrosine phenol-lyase && PF01212:Beta-eliminating lyase	Beta_elim_lyase	21546	31763	9108	15631	22194	13993	1949.491819	2356.075957	1594.098675	2559.736092	2914.657716	2679.922136
C4N14_03090	4961.675289	5771.112589	5423.717592	6877.799113	7257.001504	7203.980239	-0.401339921	0.000916102	0.007346332	-			CP028109	634370	635380	-	1011	protein_coding	YARHG domain-containing protein && PF13308:YARHG domain	-	7142	10133	4036	5470	7197	4899	883.9864983	1028.198202	966.3052988	1225.368691	1292.928492	1283.482069
C4N14_03095	2883.079312	3357.986759	2554.630115	4425.932885	4251.148859	5152.632529	-0.651798602	6.70E-05	0.000803507	-			CP028109	635710	637074	+	1365	protein_coding	cell envelope integrity protein CreD && PF06123:Inner membrane protein CreD	-	4150	5896	1901	3520	4216	3504	380.4454434	443.1132906	337.1039369	584.0373491	560.9731948	679.9311967
C4N14_03100	12242.31895	9446.900672	10274.96152	8391.669338	5944.146709	6289.329145	0.632108383	0.000935334	0.007423564	ahpC			CP028109	637174	638811	-	1638	protein_coding	FAD-binding protein && PF13192:Thioredoxin domain|PF07992:Pyridine nucleotide-disulphide oxidoreductase	Pyr_redox_2	17622	16587	7646	6674	5895	4277	1346.226828	1038.828606	1129.886333	922.7900728	653.648202	691.6061949
C4N14_03115	202.8576287	201.0463578	209.6382419	133.2809335	136.1254972	86.7595089	0.773140098	0.000344977	0.003258968	-			CP028109	640382	640999	-	618	protein_coding	IS91 family transposase && -	-	292	353	156	106	135	59	59.12502235	58.59710811	61.10130449	38.84615146	39.67522993	25.28698544
C4N14_03155	957.3212752	1065.033114	778.0803979	1147.976342	1400.580115	1867.535192	-0.65469207	0.003295035	0.01940077	-			CP028109	651730	652116	+	387	protein_coding	RidA family protein && PF01042:Endoribonuclease L-PSP	Ribonuc_L-PSP	1378	1870	579	913	1389	1270	445.5692324	495.7019124	362.1445533	534.3064556	651.8766719	869.2131297
C4N14_03240	530.0697627	599.7218549	548.2846327	1053.673795	1064.803889	926.4150951	-0.859305367	8.53E-10	3.87E-08	-			CP028109	667588	668625	+	1038	protein_coding	tetratricopeptide repeat protein && PF13414:TPR repeat	-	763	1053	408	838	1056	630	91.9822706	104.0689015	95.14307172	182.8425519	184.7739417	160.7595263
C4N14_03245	914.9434829	1055.350994	978.3117956	1865.933068	1720.222949	1682.252173	-0.836925275	1.68E-10	8.52E-09	-			CP028109	668910	671039	+	2130	protein_coding	tetratricopeptide repeat protein && PF13424:Tetratricopeptide repeat|PF13414:TPR repeat	-	1317	1853	728	1484	1706	1144	77.3718735	89.24538528	82.73059255	157.791973	145.470048	142.2590627
C4N14_03260	405.7152574	261.9867552	201.5752326	81.72887429	90.75033144	157.3435161	1.409176878	2.23E-05	0.000321603	-	F1:TTGGTAGAGCGCCAGTTTGT/ R1:AATGACGCAAATGGGGTGAC 		CP028109	671317	671392	+	76	protein_coding	tRNA-His && -	-	584	460	150	65	90	107	961.559574	620.9179176	477.7404627	193.7003357	215.0815096	372.9097232
C4N14_03265	70.16650856	60.94039742	59.1287349	22.63261134	26.21676242	52.93800543	0.931073785	0.00726615	0.036103998	-	F2:CGACCATTAGAGTGCGGGAA / R2:CGACAACCAGTGCCACAAAC		CP028109	671396	671471	+	76	protein_coding	tRNA-Lys && -	-	101	107	44	18	26	36	166.2971181	144.4309069	140.1372024	53.64009295	62.13465833	125.4649536
C4N14_03270	523.8173015	367.9205302	301.019014	137.0530353	158.3089115	247.0440253	1.144495996	7.65E-05	0.000897484	-			CP028109	671484	671567	+	84	protein_coding	tRNA-Leu && -	-	754	646	224	109	157	168	1123.230794	788.9385632	645.4804474	293.8852712	339.464626	529.7409152
C4N14_03310	232.0357808	192.5033115	501.2504118	95.55991455	85.70864636	80.8775083	1.811468616	3.53E-07	8.01E-06	-			CP028109	674836	677628	+	2793	protein_coding	serine protease && PF03797:Autotransporter beta-domain|PF00082:Subtilase family	Peptidase_S8	334	338	373	76	85	55	14.96416446	12.41468537	32.32602133	6.162731768	5.527415969	5.215852191
C4N14_03340	216.7519868	469.8675502	115.5698	645.0294232	696.7608781	429.3860441	-1.136949561	0.007031929	0.03524218	-			CP028109	684681	686060	-	1380	protein_coding	sodium-dependent transporter && PF00209:Sodium:neurotransmitter symporter family	SNF	312	825	86	513	691	292	28.29127037	61.32884914	15.08459741	84.19162416	90.94380482	56.04505335
C4N14_03345	1445.707964	3168.331129	997.125484	5436.856191	5195.960643	4485.02546	-1.428852409	7.82E-05	0.000902957	-			CP028109	686139	687776	-	1638	protein_coding	tryptophanase && PF01212:Beta-eliminating lyase	Beta_elim_lyase	2081	5563	742	4324	5153	3050	158.9773027	348.4055908	109.6489222	597.8639909	571.3739075	493.1959071
C4N14_03350	172.2900408	226.1059605	161.2601861	246.4439902	280.3176904	449.9730462	-0.79466298	0.003235874	0.019243983	clpB			CP028109	687988	688677	+	690	protein_coding	hypothetical protein && PF08348:YheO-like PAS domain|PF13309:HTH domain	-	248	397	120	196	278	306	44.97586572	59.02437117	42.09655092	64.33356076	73.17620185	117.4642899
C4N14_03355	15684.64618	13021.31127	11700.77034	1840.785722	2218.341435	1644.019169	2.824160082	1.58E-53	3.37E-50	clpB	F1:TTGGTGAACCTGGAGTTGGT/ R1:CCTGCAACCAAAGCTCCCAT	F2:GCCGTTAAATCCGTTGCTGA / R2:TTACCAACCCCAGTAGGTCC	CP028109	688754	691348	-	2595	protein_coding	"ATP-dependent chaperone ClpB && PF02861:Clp amino terminal domain, pathogenicity island component|PF10431:C-terminal, D2-small domain, of ClpB protein|PF00004:ATPase family associated with various cellular activities (AAA)|PF07724:AAA domain (Cdc48 subfamily)"	AAA	22577	22863	8707	1464	2200	1118	1088.693957	903.8280326	812.1673779	127.7715971	153.9782848	114.1137463
C4N14_03415	884.375895	633.8940404	415.2449792	1448.487126	1671.822773	770.5420791	-1.007507797	0.002721762	0.01699112	-			CP028109	704633	705214	+	582	protein_coding	dephospho-CoA kinase && PF01121:Dephospho-CoA kinase	-	1273	1113	309	1152	1658	524	273.7047665	196.1833438	128.5138262	448.2910861	517.4110512	238.4744326
C4N14_03420	1365.120686	1429.536425	1263.204791	3379.803294	3850.839064	1326.391136	-1.076590098	0.001378385	0.010078264	-			CP028109	705211	707373	+	2163	protein_coding	protease && PF12392:Collagenase|PF01136:Peptidase family U32	-	1965	2510	940	2688	3819	902	113.6797152	119.0439023	105.192722	281.4513615	320.6766203	110.454532
C4N14_03425	159.7851185	146.3708611	210.9820768	496.6600822	546.5186627	164.6960169	-1.230439551	0.001450472	0.010462016	-			CP028109	707373	707888	+	516	protein_coding	phosphatidylglycerophosphatase A && PF04608:Phosphatidylglycerophosphatase A	-	230	257	157	395	542	112	55.77699026	51.09440835	73.64856849	173.3716183	190.7760022	57.49126212
C4N14_03465	1016.372297	1057.62914	993.0939794	1530.216	1471.163706	1366.09464	-0.509419125	3.11E-05	0.000434151	-			CP028109	718199	720001	+	1803	protein_coding	AlwI family type II restriction endonuclease && PF09491:AlwI restriction endonuclease	-	1463	1857	739	1217	1459	929	101.5372837	105.6589109	99.21174098	152.8711246	146.9717022	136.4751276
C4N14_03470	335.5487489	333.1788083	294.2998396	427.5048809	440.643276	395.5645406	-0.388464671	0.00895601	0.041608858	-			CP028109	720020	720724	+	705	protein_coding	biotin--[acetyl-CoA-carboxylase] ligase && PF03099:Biotin/lipoate A/B protein ligase family	BPL_LipA_LipB	483	585	219	340	437	269	85.73042078	85.1249171	75.19160531	109.2245864	112.5813569	101.064047
C4N14_03475	623.1619622	578.6490072	553.6599723	921.6502285	821.794668	779.36508	-0.521731898	0.00024271	0.002444278	-			CP028109	720724	721755	+	1032	protein_coding	tRNA 2-thiouridine(34) synthase MnmA && PF03054:tRNA methyl transferase	-	897	1016	412	733	815	530	108.765131	100.9959511	96.63442744	160.8625268	143.4339869	136.0284327
C4N14_03495	425.1673588	382.1589408	388.3682815	290.4518455	261.1592871	180.8715186	0.703089462	0.000674879	0.005672701	-			CP028109	724818	725228	+	411	protein_coding	hypothetical protein && -	-	612	671	289	231	259	123	186.3316123	167.482969	170.2042421	127.2918994	114.4542967	79.26780119
C4N14_03530	1916.031986	2116.397353	2026.503005	2637.956589	2633.776286	2598.373767	-0.377276092	0.000834855	0.006803111	lpxD			CP028109	734925	735923	+	999	protein_coding	"UDP-3-O-(3-hydroxymyristoyl)glucosamine && PF04613:UDP-3-O-[3-hydroxymyristoyl] glucosamine N-acyltransferase, LpxD|PF00132:Bacterial transferase hexapeptide (six repeats)"	Hexapep	2758	3716	1508	2098	2612	1767	345.4663211	381.5927985	365.3845776	475.6314949	474.8777737	468.4945932
C4N14_03535	2294.653245	2486.596029	2526.409582	3254.066564	3156.09486	3190.985327	-0.394207708	0.00046859	0.004185939	-			CP028109	735966	737039	+	1074	protein_coding	glycerophosphodiester phosphodiesterase && PF03009:Glycerophosphoryl diester phosphodiesterase family	-	3303	4366	1880	2588	3130	2170	384.8409109	417.0320212	423.7092322	545.7460481	529.3150166	535.1665671
C4N14_03545	904.5227143	1081.54967	796.8940863	1393.162965	1342.096568	1313.156635	-0.537713999	0.000795164	0.006529518	-			CP028109	737782	739218	-	1437	protein_coding	"leucyl aminopeptidase && PF02789:Cytosol aminopeptidase family, N-terminal domain|PF00883:Cytosol aminopeptidase family, catalytic domain"	-	1302	1899	593	1108	1331	893	113.3786177	135.5682998	99.88776234	174.6278879	168.2269016	164.5993867
C4N14_03550	118.1020441	105.9337749	157.2286814	65.38309943	84.70030934	70.58400724	0.766496273	0.00211334	0.014012366	-			CP028109	739518	743984	+	4467	protein_coding	hypothetical protein && -	-	170	186	117	52	84	48	4.762224999	4.271564265	6.339927161	2.636440656	3.415367901	2.846156697
C4N14_03570	231.3410629	207.8807949	210.9820768	274.1060707	304.5177788	352.9200362	-0.515266175	0.002834496	0.017541014	-			CP028109	747620	748273	+	654	protein_coding	Crp/Fnr family transcriptional regulator && PF00027:Cyclic nucleotide-binding domain	cNMP_binding	333	365	157	218	302	240	63.71525517	57.25389919	58.10804486	75.49346415	83.86936474	97.20016793
C4N14_03575	264.6875224	196.4900664	295.6436745	96.81728185	105.8753867	108.8170112	1.272978848	1.38E-08	4.52E-07	-			CP028109	748351	749343	-	993	protein_coding	"PTS transporter subunit IIC && PF13303:Phosphotransferase system, EIIC"	-	381	345	220	77	105	74	48.01231743	35.641814	53.62752962	17.56192369	19.20499549	19.73858395
C4N14_03605	7719.705378	7470.609279	7323.900118	4247.386728	4435.674533	5171.749031	0.700814191	1.25E-07	3.26E-06	-			CP028109	755295	755906	+	612	protein_coding	BAX protein && PF01832:Mannosyl-glycoprotein endo-beta-N-acetylglucosaminidase	-	11112	13117	5450	3378	4399	3517	2272.049308	2198.735808	2155.556641	1250.082951	1305.499467	1522.139542
C4N14_03625	36.82004905	36.45033116	52.40956048	21.37524404	17.14172927	17.64600181	1.137645873	0.001672887	0.011484286	-			CP028109	764641	765884	-	1244	protein_coding	IS3 family transposase && -	-	53	64	39	17	17	12	5.33129152	5.277758897	7.588546256	3.094989286	2.482005274	2.555020492
C4N14_03675	5739.064626	5746.622523	6586.134767	7586.954269	7880.15378	9418.553466	-0.461755229	0.001856606	0.01246495	rpiB			CP028109	771679	772173	+	495	protein_coding	peptidylprolyl isomerase && PF00254:FKBP-type peptidyl-prolyl cis-trans isomerase	FKBP_C	8261	10090	4901	6034	7815	6405	2088.355184	2091.105384	2396.590661	2760.773107	2867.463789	3427.263194
C4N14_03690	3554.17681	2971.271526	2944.342231	3813.595011	4080.739904	5924.645108	-0.544770239	0.008752698	0.041070353	-			CP028109	773036	773290	+	255	protein_coding	hypothetical protein && -	-	5116	5217	2191	3033	4047	4029	2510.540877	2098.797843	2079.775971	2693.784433	2882.485842	4184.95323
C4N14_03760	948.9846603	1729.112585	623.5393862	2202.907504	2271.783297	1605.786165	-0.879341091	0.009006507	0.041711264	-			CP028109	786912	787535	+	624	protein_coding	amino acid transporter && PF01810:LysE type translocator	-	1366	3036	464	1752	2253	1092	273.9321784	499.1224799	179.9897401	635.8872558	655.7688164	463.5233008
C4N14_03770	144262.3416	155597.3512	158041.7015	188710.7134	183692.7876	248870.3865	-0.440187575	0.007674208	0.037629193	-			CP028109	789571	790677	+	1107	protein_coding	hypothetical protein && -	-	207656	273200	117605	150084	182174	169242	23473.28138	25317.62874	25715.35502	30705.58557	29889.10648	40494.31435
C4N14_03775	6826.29815	7309.430471	7235.207016	5550.019248	6007.671941	5195.277033	0.350915614	0.003747347	0.021054173	-			CP028109	790945	792321	+	1377	protein_coding	short-chain fatty acid transporter && PF02667:Short chain fatty acid transporter	-	9826	12834	5384	4414	5958	3533	892.9348251	956.1324273	946.4234011	725.9872566	785.8519181	679.5841153
C4N14_03805	4325.313686	4176.980137	4665.794718	5420.510416	5945.155046	8709.772394	-0.608337554	0.00321524	0.019228394	-			CP028109	797171	797551	-	381	protein_coding	hypothetical protein && -	-	6226	7334	3472	4311	5896	5923	2044.848241	1974.721628	2205.815072	2562.616724	2810.649289	4117.658059
C4N14_03810	2311.326475	2414.264903	3020.94082	4325.343501	5116.302019	2708.661278	-0.650227211	0.008928087	0.041608858	-			CP028109	797685	798989	-	1305	protein_coding	"ribonuclease PH && PF01725:Ham1 family|PF01138:3' exoribonuclease family, domain 1|PF03725:3' exoribonuclease family, domain 2"	RNase_PH	3327	4239	2248	3440	5074	1842	319.0209697	333.2290521	416.9655304	597.0057855	706.1778805	373.8631287
C4N14_03815	1092.096549	1168.688743	1268.580131	2504.675655	2778.976816	1158.754119	-0.869120212	0.003526264	0.020129878	-			CP028109	799034	799963	-	930	protein_coding	ketoacyl-ACP synthase III && PF08541:3-Oxoacyl-[acyl-carrier-protein (ACP)] synthase III C terminal|PF08545:3-Oxoacyl-[acyl-carrier-protein (ACP)] synthase III	-	1572	2052	944	1992	2756	788	211.517612	226.3520128	245.699009	485.106389	538.2331264	224.4278716
C4N14_03820	1428.340016	1343.536425	1570.94298	3320.707031	3787.313832	1382.270142	-0.967894255	0.002895392	0.017661892	-			CP028109	799960	801234	-	1275	protein_coding	CoF synthetase && -	-	2056	2359	1169	2641	3756	940	201.785459	189.8050263	221.9313656	469.1252678	535.0440733	195.2770433
C4N14_03825	1312.322125	1506.993379	1408.338959	4291.394584	4287.448992	1817.538186	-1.298441058	1.91E-05	0.000278902	-			CP028109	801413	802210	-	798	protein_coding	MBL fold metallo-hydrolase && PF00753:Metallo-beta-lactamase superfamily	Lactamase_B	1889	2646	1048	3413	4252	1236	296.2142915	340.1550331	317.8869872	968.6435833	967.7529935	410.2504832
C4N14_03850	1650.649746	1835.615896	1339.803379	2243.143257	2209.266402	2451.323752	-0.514321368	0.001628816	0.011327434	-			CP028109	806125	807576	-	1452	protein_coding	leucine-rich repeat domain-containing protein && PF13306:Leucine rich repeats (6 copies)	-	2376	3223	997	1784	2191	1667	204.7654884	227.7108068	166.204547	278.2651654	274.0626925	304.0902568
C4N14_03855	298.7286998	366.7814573	288.9245001	452.6522268	506.185182	444.0910456	-0.551639154	0.001080088	0.008347787	dhaL			CP028109	807612	808022	-	411	protein_coding	diguanylate cyclase && PF03610:PTS system fructose IIA component	EIIA-man	430	644	215	360	502	302	130.9192701	160.7437139	126.622533	198.3769861	221.8380577	194.6250078
C4N14_04030	111.849583	117.8940399	149.1656721	79.2141397	70.58359112	69.11350709	0.777112865	0.000632699	0.005386491	-			CP028109	842724	843674	+	951	protein_coding	alpha/beta hydrolase && PF07859:alpha/beta hydrolase fold	Abhydrolase_3	161	207	111	63	70	47	21.18469914	22.32954025	28.25249592	15.00343294	13.36877709	13.09033807
C4N14_04035	3540.97717	3182.000003	2081.600236	3841.257092	4215.857064	8399.496862	-0.901709631	0.005250094	0.027156496	-			CP028109	843728	844195	-	468	protein_coding	TetR/AcrR family transcriptional regulator && -	-	5097	5587	1549	3055	4181	5712	1362.842668	1224.680411	801.1612284	1478.413673	1622.588798	3232.777893
C4N14_04065	476.5764839	764.887418	374.9299327	1815.638377	1644.597673	1141.108117	-1.506009376	1.92E-07	4.47E-06	-			CP028109	850316	857494	+	7179	protein_coding	hemolysin && PF13332:Haemagluttinin repeat|PF05860:haemagglutination activity domain	-	686	1343	279	1444	1631	776	11.95740954	19.19119473	9.407075053	45.55476901	41.26331988	28.6306554
C4N14_04070	9.031332785	14.80794704	16.12601861	61.61099754	56.4668729	41.17400422	-2.03017751	4.42E-08	1.28E-06	-			CP028109	858247	858753	+	507	protein_coding	DUF2247 domain-containing protein && PF10004:Uncharacterized protein conserved in bacteria (DUF2247)	-	13	26	12	49	56	28	3.208576029	5.260843003	5.729116397	21.88863754	20.06107615	14.62795427
C4N14_04075	40.98835649	66.06622524	49.72189071	204.9508694	193.6007071	151.4615155	-1.802218721	2.32E-12	1.83E-10	-			CP028109	858783	859355	+	573	protein_coding	hemin transporter && -	-	59	116	37	163	192	103	12.8847006	20.76793521	15.63008937	64.42635946	60.85843297	47.61196708
C4N14_04080	21.5362551	19.36423843	14.78218373	101.846751	83.69197233	52.93800543	-2.075890882	1.87E-09	7.26E-08	-			CP028109	860522	860701	+	180	protein_coding	hypothetical protein && -	-	31	34	11	81	83	36	21.55093566	19.37743839	14.79226025	101.9161766	83.74902239	52.97409152
C4N14_04085	15.28379394	23.92052983	18.81368838	59.09626295	61.50855798	51.46750528	-1.558666742	1.38E-06	2.70E-05	-			CP028109	860985	861810	+	826	protein_coding	hypothetical protein && -	-	22	42	14	47	61	35	3.332879216	5.216259588	4.102629962	12.88689884	13.41293891	11.22332448
C4N14_04090	45.15666393	62.64900669	40.31504652	118.1925259	127.050464	94.11200966	-1.176228543	9.17E-06	0.000147222	-			CP028109	861821	862324	+	504	protein_coding	hypothetical protein && -	-	65	110	30	94	126	64	16.13837348	22.3898973	14.4080457	42.24039066	45.40609647	33.63434383
C4N14_04095	16.67322976	21.0728477	16.12601861	26.40471323	37.30846959	54.40850558	-1.102602616	0.004286501	0.023110302	-			CP028109	862299	862838	+	540	protein_coding	hypothetical protein && -	-	24	37	12	21	37	37	5.561531783	7.02907079	5.379003728	8.807570818	12.44463385	18.14853136
C4N14_04120	2137.646998	2126.649009	2478.031526	1791.748398	1821.056651	1626.373167	0.362189816	0.007433408	0.036696063	fabD			CP028109	866339	867325	+	987	protein_coding	3-oxoacyl-ACP synthase III && PF08545:3-Oxoacyl-[acyl-carrier-protein (ACP)] synthase III|PF08541:3-Oxoacyl-[acyl-carrier-protein (ACP)] synthase III C terminal	-	3077	3734	1844	1425	1806	1106	390.1101815	388.1031019	452.2287025	326.9853691	332.3339827	296.8051936
C4N14_04185	1075.423319	973.9072858	1294.112993	531.8663665	752.2194139	745.5435765	0.718132293	0.000334394	0.003187189	-			CP028109	879714	880580	+	867	protein_coding	N-acetylmuramoyl-L-alanine amidase && PF01510:N-acetylmuramoyl-L-alanine amidase|PF01471:Putative peptidoglycan binding domain	PG_binding_1	1548	1710	963	423	746	507	223.423474	202.3331141	268.8571241	110.4973541	156.2765766	154.8896448
C4N14_04195	40.29363858	42.14569541	43.00271629	52.80942646	63.52523201	113.2285116	-0.862311638	0.008924938	0.041608858	-			CP028109	881334	881513	+	180	protein_coding	hypothetical protein && -	-	58	74	32	42	63	77	40.32110542	42.17442474	43.03202983	52.84542491	63.56853506	113.3056958
C4N14_04205	84.7555846	60.37086099	55.09723025	89.27307807	122.0087789	176.4600181	-0.938946989	0.002267492	0.014669986	-			CP028109	881863	882222	+	360	protein_coding	hypothetical protein && -	-	122	106	41	71	121	120	42.40667984	30.20600691	27.56739411	44.66696629	61.04597415	88.29015254
C4N14_04250	1419.308683	1334.993379	1505.09507	999.6070009	1169.670939	958.7660984	0.442889203	0.002133763	0.014103975	-			CP028109	888706	889662	+	957	protein_coding	enoyl-[acyl-carrier-protein] reductase FabK && PF03060:Nitronate monooxygenase	NPD	2043	2344	1120	795	1160	652	267.1365854	251.2670972	283.282955	188.1420188	220.1507708	180.455108
C4N14_04270	175.0689125	201.0463578	170.6670303	266.5618669	324.6845192	308.8050317	-0.713978325	4.48E-05	0.00058878	-			CP028109	891619	892599	-	981	protein_coding	hypothetical protein && PF12796:Ankyrin repeats (3 copies)|PF13857:Ankyrin repeats (many copies)	-	252	353	127	212	322	210	32.14463324	36.91438615	31.33639787	48.94377493	59.61575154	56.70009796
C4N14_04275	186.8791169	207.3112585	170.6670303	270.3339688	247.0425689	254.3965261	-0.440817904	0.008870172	0.041530303	-			CP028109	892616	894019	-	1404	protein_coding	ankyrin repeat domain-containing protein && PF12796:Ankyrin repeats (3 copies)	-	269	364	127	215	245	173	23.9751931	26.59648407	21.89530364	34.68182648	31.69371406	32.63717177
C4N14_04430	119.4914799	99.09933785	112.8821303	52.80942646	87.72532039	39.70350407	0.85671471	0.00481003	0.025323506	-			CP028109	926186	926815	+	630	protein_coding	hypothetical protein && -	-	172	174	84	42	87	27	34.16369524	28.33339732	32.27402237	15.09869283	25.08146281	11.35159104
C4N14_04470	418.2201797	408.3576163	356.1162443	297.9960493	298.4677567	269.1015276	0.453107851	0.003624693	0.020539581	-			CP028109	930963	931697	-	735	protein_coding	MgtC/SapB family protein && PF02308:MgtC family	-	602	717	265	237	296	183	102.4910857	100.0741176	87.2715911	73.02837145	73.14397038	65.94733843
C4N14_04545	980.2469661	1155.019869	1048.19121	1658.467464	1795.848225	1546.966159	-0.651797795	3.14E-06	5.63E-05	-			CP028109	948071	948799	-	729	protein_coding	ABC transporter ATP-binding protein && PF00005:ABC transporter	ABC_tran	1411	2028	780	1319	1781	1052	242.2012761	285.3844957	258.9890684	409.7772807	443.7215793	382.227327
C4N14_04550	1306.764382	1561.668876	1060.285724	2019.331879	2193.13301	1549.907159	-0.551492843	0.008116724	0.038922783	-			CP028109	948809	949813	-	1005	protein_coding	nitrate ABC transporter substrate-binding && PF09084:NMT1/THI5 like	-	1881	2742	789	1606	2175	1054	234.2068944	279.8925518	190.0313705	361.9179207	393.0677008	277.7845396
C4N14_04560	450.8719214	513.1523184	458.2476955	633.7131176	694.744204	694.0760712	-0.505778509	0.000309164	0.002973262	-			CP028109	950776	951708	-	933	protein_coding	amidinotransferase && PF02274:Amidinotransferase	-	649	901	341	504	689	472	87.04423136	99.06793263	88.46818029	122.3431059	134.1256183	133.9966302
C4N14_04565	339.7170563	263.6953645	306.3943536	873.8702712	955.9034912	580.8475596	-1.40851262	4.97E-10	2.31E-08	thyA			CP028109	952018	952275	+	258	protein_coding	hypothetical protein && -	-	489	463	228	695	948	395	237.1734629	184.0989188	213.909218	610.0925301	667.3640226	405.5187239
C4N14_04570	2584.350612	2539.562917	3158.011978	5810.294278	6415.040096	3555.669365	-0.93086684	9.38E-05	0.001071193	thyA			CP028109	952326	953153	+	828	protein_coding	thymidylate synthase && PF00303:Thymidylate synthase	-	3720	4459	2350	4621	6362	2418	562.1983215	552.4552289	686.992324	1263.968471	1395.524569	773.4985103
C4N14_04575	750.990057	791.65563	997.125484	2059.567632	2248.591546	986.7056012	-1.061686413	0.00035446	0.003319176	-			CP028109	953153	953650	+	498	protein_coding	dihydrofolate reductase && PF00186:Dihydrofolate reductase	-	1081	1390	742	1638	2230	671	271.6272225	286.3356418	360.6524789	744.9294836	813.2979529	356.8836889
C4N14_04580	1592.293442	1717.721856	2056.067373	3466.561637	3740.930329	1904.297695	-0.76486231	0.003423657	0.019800741	-			CP028109	953658	955016	+	1359	protein_coding	Trk system potassium transporter TrkA && PF02254:TrkA-N domain|PF02080:TrkA-C domain	TrkA_C	2292	3016	1530	2757	3710	1295	211.0435571	227.6679166	272.5124405	459.4602222	495.8252183	252.3967937
C4N14_04585	3545.145477	3250.344374	4290.864785	6016.502515	6184.130919	4895.295002	-0.625793433	0.000287302	0.002775518	-			CP028109	955029	956384	+	1356	protein_coding	CCA tRNA nucleotidyltransferase && PF12627:Probable RNA and SrmB- binding site of polymerase A|PF01743:Poly A polymerase head domain|PF01966:HD domain	HD	5103	5707	3193	4785	6133	3329	470.9153211	431.7557558	569.9720875	799.1951902	821.4619165	650.2608801
C4N14_04605	561.3320685	605.4172192	561.7229816	773.2808875	767.3444692	913.1805937	-0.502694671	0.00047721	0.004245185	-			CP028109	959992	960918	+	927	protein_coding	toxin-antitoxin system YwqK family antitoxin && -	-	808	1063	418	615	761	621	109.0708175	117.6368761	109.1467747	150.2539821	149.1004937	177.437491
C4N14_04645	530.7644806	428.8609276	513.3449257	291.7092128	343.8429225	305.8640314	0.641376779	0.000131887	0.001458956	cadA			CP028109	971021	972532	+	1512	protein_coding	YfcC family protein && PF03606:C4-dicarboxylate anaerobic carrier	-	764	753	382	232	341	208	63.22931967	51.08967476	61.15414953	34.75095969	40.96158439	36.43720581
C4N14_04735	3911.261814	3974.794706	3573.256957	4981.68923	5107.226986	5173.219531	-0.412772327	0.000263707	0.002618669	-			CP028109	990214	991833	-	1620	protein_coding	Na/Pi cotransporter family protein && PF01895:PhoU domain|PF02690:Na+/Pi-cotransporter	Na_Pi_cotrans	5630	6979	2659	3962	5065	3518	434.880888	441.9449103	397.299192	553.8983426	567.8564905	575.1939938
C4N14_04785	364.032183	369.059603	420.6203187	514.2632244	515.2602152	516.145553	-0.427475674	0.002448578	0.015466607	rsmA			CP028109	1002647	1002889	-	243	protein_coding	DUF4911 domain-containing protein && -	-	524	648	313	409	511	351	269.8372828	273.5638362	311.7829939	381.1953931	381.9344082	382.590661
C4N14_04795	2387.050727	2449.576162	2312.739836	3166.050853	2920.143998	3493.908358	-0.421322598	0.001056308	0.008200788	hpt			CP028109	1003702	1004229	-	528	protein_coding	hypoxanthine phosphoribosyltransferase && PF00156:Phosphoribosyl transferase domain	Pribosyltran	3436	4301	1721	2518	2896	2376	814.3220116	835.6520307	788.9714843	1080.071266	996.1822378	1191.917059
C4N14_04805	2912.257464	2847.682122	2740.079329	3460.274801	3675.388423	5552.60857	-0.577476182	0.005486552	0.028090622	-			CP028109	1005271	1006242	+	972	protein_coding	"nucleotidyl transferase AbiEii/AbiGii toxin && PF08843:Nucleotidyl transferase AbiEii toxin, Type IV TA system"	-	4192	5000	2039	2752	3645	3776	539.6745656	527.7080173	507.7679908	641.2284363	681.0914471	1028.961778
C4N14_04810	550.216582	442.5298018	518.7202653	330.687599	363.0013258	291.1590299	0.61303988	0.000358355	0.003340997	-			CP028109	1006706	1007518	+	813	protein_coding	"transketolase && PF00456:Transketolase, thiamine diphosphate binding domain"	-	792	777	386	263	360	198	121.9022096	98.04386563	114.9241018	73.26487481	80.42408232	64.50719632
C4N14_04815	559.9426327	485.8145701	708.2009839	389.783862	459.8016793	383.8005394	0.501316783	0.01013617	0.045752057	-			CP028109	1007543	1008472	+	930	protein_coding	"transketolase family protein && PF02780:Transketolase, C-terminal domain|PF02779:Transketolase, pyrimidine binding domain"	-	806	853	527	310	456	261	108.4498698	94.09272268	137.1645951	75.49346415	89.0545376	74.3346123
C4N14_04840	65.99820112	66.06622524	83.31776282	36.46365161	33.27512153	45.58550468	0.899260085	0.001221722	0.009216882	-			CP028109	1014196	1015833	+	1638	protein_coding	"ABC transporter substrate-binding protein && PF00496:Bacterial extracellular solute-binding proteins, family 5 Middle"	-	95	116	62	29	33	31	7.257493398	7.264973671	9.162039317	4.009726118	3.65909935	5.012810859
C4N14_04850	61.82989368	55.8145696	64.50407444	35.20628431	22.18341435	36.76250377	0.966986625	0.0014901	0.010640014	-			CP028109	1016834	1017694	+	861	protein_coding	ABC transporter permease && PF00528:Binding-protein-dependent transport system inner membrane component	BPD_transp_1	89	98	48	28	22	25	12.93492148	11.6765052	13.49436475	7.365216015	4.640808931	7.690779838
C4N14_04865	38.20948486	44.42384111	48.37805583	22.63261134	24.20008838	22.05750226	0.911392569	0.005253224	0.027156496	-			CP028109	1019251	1020246	+	996	protein_coding	iron ABC transporter substrate-binding protein && PF01497:Periplasmic binding protein	Peripla_BP_2	55	78	36	18	24	15	6.910035724	8.033877718	8.748981968	4.093019141	4.376491226	3.989012916
C4N14_04955	70.16650856	86.00000009	59.1287349	125.7367297	118.9837679	130.8745134	-0.77785366	0.000584064	0.005089699	trpB			CP028109	1039515	1040705	-	1191	protein_coding	tryptophan synthase subunit beta && PF00291:Pyridoxal-phosphate dependent enzyme	PALP	101	151	44	100	118	89	10.61173885	13.00634108	8.942424334	19.01598593	17.99469147	19.79300649
C4N14_04960	25.70456254	19.93377486	29.56436745	42.75048809	49.40851378	48.52650498	-0.938510047	0.002995076	0.018037966	-			CP028109	1041043	1041906	-	864	protein_coding	hypothetical protein && PF03747:ADP-ribosylglycohydrolase	-	37	35	22	34	49	33	5.358767603	4.155700636	6.163441772	8.912422852	10.30045707	10.11657998
C4N14_05000	401.54695	523.4039741	534.8462839	697.8388497	636.2606571	763.1895783	-0.523797365	0.002992329	0.018037966	-			CP028109	1048666	1049208	+	543	protein_coding	flavin reductase family protein && PF01613:Flavin reductase like domain	Flavin_Reduct	578	919	398	555	631	519	133.2002225	173.6223518	177.4179683	231.485484	211.0589088	253.1634761
C4N14_05005	1885.464398	1582.172187	1694.575789	633.7131176	792.5528946	707.3105726	1.27357063	1.96E-16	2.46E-14	-			CP028109	1049360	1051183	+	1824	protein_coding	"molecular chaperone HtpG && PF02518:Histidine kinase-, DNA gyrase B-, and HSP90-like ATPase|PF00183:Hsp90 protein"	HATPase_c	2714	2778	1261	504	786	481	186.1924004	156.2418456	167.3418676	62.58010844	78.26577155	69.84796607
C4N14_05015	6.947179066	7.973509942	17.46985349	0	4.033348064	1.470500151	2.407101334	0.010163547	0.045778844	-	R1:gcaggtcagtgcattaggccac/ F1: atggcggaaggctagagactcg 		CP028109	1052358	1052446	-	89	protein_coding	tRNA-Ser && -	-	10	14	13	0	4	1	14.06005226	16.13719258	35.35637282	0	8.162893748	2.976072558
C4N14_05020	63.9140474	41.00662256	72.56708374	11.31630567	20.16674032	17.64600181	1.824604137	3.16E-06	5.63E-05	-			CP028109	1052470	1052553	-	84	protein_coding	tRNA-Ser && -	-	92	72	54	9	20	12	137.0520332	87.93123305	155.6068936	24.26575634	43.2439014	37.8386368
C4N14_05025	2505.847489	2343.642387	3407.965266	896.5028826	1148.495861	1301.392634	1.30252639	1.24E-09	5.21E-08	-			CP028109	1052600	1052950	-	351	protein_coding	50S ribosomal protein L20 && PF00453:Ribosomal protein L20	-	3607	4115	2536	713	1139	885	1285.925971	1202.687164	1748.865828	460.058461	589.3737195	667.8357692
C4N14_05030	2025.102698	1588.437088	2785.769715	646.2867905	808.6862868	882.3000905	1.452077838	1.12E-09	4.90E-08	-			CP028109	1052975	1053181	-	207	protein_coding	50S ribosomal protein L35 && -	-	2915	2789	2073	514	802	600	1762.159255	1382.191194	2424.059724	562.3716025	703.6848188	767.7404569
C4N14_05035	2932.404284	2240.556294	4132.292269	876.3850058	1094.045662	969.0595994	1.661158697	4.00E-12	2.84E-10	-			CP028109	1053259	1053825	-	567	protein_coding	"translation initiation factor IF-3 && PF05198:Translation initiation factor IF-3, N-terminal domain|PF00707:Translation initiation factor IF-3, C-terminal domain"	-	4221	3934	3075	697	1085	659	931.5565736	711.7725737	1312.733053	278.4071138	347.5528372	307.8476747
C4N14_05045	6908.274863	5638.410602	7925.938147	2495.874084	2849.560407	3363.033845	1.233102472	8.37E-11	4.47E-09	-			CP028109	1055859	1056293	+	435	protein_coding	50S ribosomal protein L13 && PF00572:Ribosomal protein L13	-	9944	9900	5898	1985	2826	2287	2860.545106	2334.725843	3281.934206	1033.479492	1179.932217	1392.54882
C4N14_05050	3764.676336	3395.576163	3609.540499	1061.217998	1249.329563	1644.019169	1.446247734	2.99E-14	2.90E-12	-			CP028109	1056309	1056710	+	402	protein_coding	30S ribosomal protein S9 && PF00380:Ribosomal protein S9/S16	-	5419	5962	2686	844	1239	1118	1686.825041	1521.443648	1617.313882	475.4961474	559.7826222	736.6297802
C4N14_05060	1865.317579	1950.662254	2260.330275	2734.77387	2720.493269	2879.239295	-0.457184563	0.000642803	0.005424448	corA			CP028109	1057851	1058906	-	1056	protein_coding	magnesium and cobalt transport protein CorA && PF01544:CorA-like Mg2+ transporter protein	-	2685	3425	1682	2175	2698	1958	318.1685974	332.7259016	385.5462047	466.4723993	464.0365465	491.1139735
C4N14_05070	1588.125134	1850.993379	2023.815335	3006.365207	2862.668788	2414.561248	-0.601877934	0.000209022	0.002166316	-			CP028109	1059495	1060742	-	1248	protein_coding	aspartate aminotransferase && PF00155:Aminotransferase class I and II	Aminotran_1_2	2286	3250	1506	2391	2839	1642	229.21265	267.1521837	292.0954188	433.9059442	413.1663714	348.4914194
C4N14_05145	263.2980866	238.0662254	223.0765908	299.2534166	326.7011932	377.9185388	-0.464249482	0.006854005	0.034431295	-			CP028109	1073517	1073981	+	465	protein_coding	D-tyrosyl-tRNA(Tyr) deacylase && PF02580:D-Tyr-tRNA(Tyr) deacylase	-	379	418	166	238	324	257	101.9913167	92.2174867	86.41109215	115.9189966	126.551185	146.3907691
C4N14_05160	468.9345869	489.2317886	435.4025025	357.0923123	380.143055	316.1575324	0.403494034	0.008216111	0.039242499	nhaC			CP028109	1075267	1076646	+	1380	protein_coding	Na+/H+ antiporter NhaC && PF03553:Na+/H+ antiporter family	-	675	859	324	284	377	215	61.20707533	63.8563411	56.83034374	46.6090083	49.61767644	41.26604956
C4N14_05285	113.2390188	115.6158942	169.3231954	60.35363024	48.40017677	60.29050619	1.227473466	3.49E-06	6.15E-05	-			CP028109	1100452	1101339	+	888	protein_coding	hypothetical protein && PF13493:Domain of unknown function (DUF4118)	-	163	203	126	48	48	41	22.96950204	23.45162953	34.3456657	12.24218338	9.817534373	12.22937924
C4N14_05290	562.7215043	547.8940403	693.4188002	227.5834807	227.8841656	226.4570232	1.398646694	7.53E-17	1.00E-14	-			CP028109	1101311	1103167	+	1857	protein_coding	DUF2194 domain-containing protein && PF09960:Uncharacterized protein conserved in bacteria (DUF2194)	-	810	962	516	181	226	154	54.58207687	53.14386316	67.25927117	22.07482554	22.10399096	21.96556299
C4N14_05295	382.7895665	377.6026494	439.4340071	196.1492983	202.6757402	267.6310275	0.849897549	5.30E-06	8.77E-05	-			CP028109	1103199	1104086	+	888	protein_coding	hypothetical protein && -	-	551	663	327	156	201	182	77.64537193	76.59325311	89.13518002	39.78709597	41.11092519	54.28651271
C4N14_05300	707.2228289	578.0794708	752.5475351	310.5697223	302.5011048	283.8065291	1.179785987	2.29E-12	1.83E-10	-			CP028109	1104090	1105511	+	1422	protein_coding	DUF3492 domain-containing protein && PF11997:Domain of unknown function (DUF3492)|PF00534:Glycosyl transferases group 1	Glycos_transf_1	1018	1015	560	247	300	193	89.58290118	73.22449728	95.3241167	39.33942119	38.31738099	35.94936591
C4N14_05305	705.8333931	561.5629145	815.7077747	250.2160921	270.2343203	333.8035342	1.285304849	4.41E-10	2.09E-08	-			CP028109	1105513	1107831	+	2319	protein_coding	hypothetical protein && PF16933:Putative exopolysaccharide Exporter (EPS-E)	-	1016	986	607	199	268	227	54.82389675	43.61803726	63.35812283	19.43492803	20.98979535	25.92737985
C4N14_05310	855.8924609	641.2980139	796.8940863	330.687599	309.5594639	483.7945496	1.032024159	3.67E-06	6.43E-05	-			CP028109	1107862	1108782	+	921	protein_coding	hypothetical protein && -	-	1232	1126	593	263	307	329	167.3894256	125.4205535	155.8509386	64.67355398	60.54146197	94.61713416
C4N14_05315	596.7626817	529.6688747	731.046177	296.738682	284.3510385	298.5115306	1.074323395	1.48E-09	5.95E-08	-			CP028109	1108792	1109745	+	954	protein_coding	"endo alpha-1,4 polygalactosaminidase && PF03537:Glycoside-hydrolase family GH114"	-	859	930	544	236	282	203	112.6734859	100.0056476	138.0272655	56.02659604	53.68771155	56.36132379
C4N14_05320	5073.524872	4850.741727	5473.439483	2417.917312	2507.734159	3270.392336	0.910026315	4.45E-08	1.28E-06	-			CP028109	1109815	1116459	+	6645	protein_coding	autotransporter domain-containing protein && PF03797:Autotransporter beta-domain	-	7303	8517	4073	1923	2487	2224	137.5255077	131.4866361	148.3657936	65.54127836	67.97589883	88.64889357
C4N14_05365	21126.37154	28292.29142	16961.88391	32954.33948	35211.1286	32171.6023	-0.595899881	0.00377864	0.021118836	-			CP028109	1124178	1125713	+	1536	protein_coding	"glutathione ABC transporter substrate-binding && PF00496:Bacterial extracellular solute-binding proteins, family 5 Middle"	-	30410	49676	12622	26209	34920	21878	2477.4343	3317.76297	1989.075734	3864.469145	4129.116898	3772.679604
C4N14_05390	2697.589631	2308.900665	2070.849556	3328.251234	3404.145766	5267.33154	-0.760937395	0.000641483	0.005424448	-			CP028109	1129705	1129971	-	267	protein_coding	Txe/YoeB family addiction module toxin && -	-	3883	4054	1541	2647	3376	3582	1819.839431	1557.623303	1397.030013	2245.294378	2296.494108	3553.430634
C4N14_05470	756.5478002	739.8278154	896.3378677	621.1394446	629.202298	519.0865533	0.430631937	0.007345129	0.036384802	-			CP028109	1140551	1141243	+	693	protein_coding	isoprenyl transferase && PF01255:Putative undecaprenyl diphosphate synthase	Prenyltransf	1089	1299	667	494	624	353	196.6398737	192.2940602	232.9737329	161.4448974	163.5405726	134.9195838
C4N14_05575	637.7510382	513.1523184	970.2487863	1598.113834	1566.955723	1316.097635	-1.083568706	1.08E-05	0.000171578	-			CP028109	1160895	1161698	-	804	protein_coding	phosphatidate cytidylyltransferase && PF01148:Cytidylyltransferase family	-	918	901	722	1271	1554	895	142.8774117	114.9631606	217.3679492	358.0305707	351.050119	294.8495766
C4N14_05580	732.2326735	730.1456961	790.1749119	1931.316168	1892.648579	1423.444146	-1.222007494	3.79E-13	3.52E-11	-			CP028109	1161700	1162299	-	600	protein_coding	CDP-alcohol phosphatidyltransferase family && PF01066:CDP-alcohol phosphatidyltransferase	CDP-OH_P_transf	1054	1282	588	1536	1877	968	219.8195437	219.1930237	237.2140644	579.7898047	568.1816205	427.3243383
C4N14_05585	5161.754046	4278.35762	3643.136371	9601.256678	8970.166094	4752.656488	-0.834026204	0.002413974	0.015338791	-			CP028109	1162302	1164002	-	1701	protein_coding	"methyltransferase && PF12146:Serine aminopeptidase, S33|PF12147:Putative methyltransferase"	-	7430	7512	2711	7636	8896	3232	546.5896977	453.0448715	385.7798706	1016.698575	949.87098	503.2694409
C4N14_05590	402.2416679	469.8675502	352.0847396	562.0431816	620.1272648	598.4935614	-0.534705442	0.001233836	0.009275492	-			CP028109	1164136	1164804	-	669	protein_coding	cupin domain-containing protein && PF07883:Cupin domain	Cupin_2	579	825	262	447	615	407	108.3002321	126.5079399	94.7958953	151.325464	166.9641216	161.1394264
C4N14_05595	1506.843139	1684.688744	1784.612726	2019.331879	2182.041303	2129.284218	-0.348558312	0.00744234	0.036696063	-			CP028109	1164963	1165427	+	465	protein_coding	single-stranded DNA-binding protein && PF00436:Single-strand binding protein family	-	2169	2958	1328	1606	2164	1448	583.6917308	652.5821188	691.2887372	782.2096996	845.2369271	824.8009089
C4N14_05610	853.8083072	652.6887424	1197.356882	403.6149023	499.1268229	557.3195572	0.886544792	0.000410121	0.003679026	-			CP028109	1166388	1168007	-	1620	protein_coding	ABC transporter ATP-binding protein && PF12848:ABC transporter|PF00005:ABC transporter	ABC_tran	1229	1146	891	321	495	379	94.93225779	72.57040653	133.1303423	44.87667036	55.49634014	61.96660706
C4N14_05640	360.5585935	331.470199	310.4258582	509.2337552	430.5599058	574.965559	-0.589716258	0.000630364	0.005386491	-			CP028109	1173833	1174291	+	459	protein_coding	N-acetyltransferase && PF13673:Acetyltransferase (GNAT) domain	-	519	582	231	405	427	391	141.4919115	130.0769221	121.8186138	199.8356404	168.9621193	225.6303898
C4N14_05690	4885.951037	3918.4106	4571.726276	2845.422193	3172.228252	2770.422284	0.605473258	3.47E-05	0.000471704	-			CP028109	1185580	1185801	+	222	protein_coding	translation initiation factor IF-1 && -	-	7033	6880	3402	2263	3146	1884	3964.282401	3179.255393	3709.331895	2308.671748	2573.830261	2247.819559
C4N14_05695	1616.608569	1274.052981	1642.166228	648.8015251	751.2110769	747.0140766	1.076695253	7.23E-11	4.06E-09	-			CP028109	1185821	1185934	+	114	protein_coding	50S ribosomal protein L36 && -	-	2327	2237	1222	516	745	508	2554.279827	2013.033886	2594.661535	1025.121776	1186.931294	1180.299934
C4N14_05700	5612.625967	4344.993382	6154.763769	2725.972299	2839.477037	2488.086255	0.999734793	7.88E-09	2.71E-07	-			CP028109	1186142	1186498	+	357	protein_coding	30S ribosomal protein S13 && PF00416:Ribosomal protein S13/S18	-	8079	7629	4580	2168	2816	1692	2831.824492	2192.24633	3105.357615	1375.376725	1432.645016	1255.352421
C4N14_05705	5179.816711	4347.841064	6078.165181	2541.139307	2969.552512	2414.561248	0.976629927	3.67E-08	1.10E-06	-			CP028109	1186544	1186933	+	390	protein_coding	30S ribosomal protein S11 && PF00411:Ribosomal protein S11	-	7456	7634	4523	2021	2945	1642	2392.314287	2008.063774	2807.219292	1173.633008	1371.496965	1115.172542
C4N14_05710	8110.136841	6552.516563	8850.496547	3895.323885	4077.714893	3827.711893	0.994122043	2.14E-10	1.06E-08	-			CP028109	1186973	1187560	+	588	protein_coding	30S ribosomal protein S4 && PF01479:S4 domain|PF00163:Ribosomal protein S4/S9 N-terminal domain	S4	11674	11505	6586	3098	4044	2603	2484.387323	2007.239754	2711.182542	1193.258939	1249.130981	1172.547281
C4N14_05715	23718.36405	19473.58942	28889.76234	13032.61203	14404.09427	15835.81612	0.736085405	7.46E-05	0.000885275	-			CP028109	1187541	1188569	+	1029	protein_coding	"DNA-directed RNA polymerase subunit alpha && PF01000:RNA polymerase Rpb3/RpoA insert domain|PF03118:Bacterial RNA polymerase, alpha chain C terminal domain|PF01193:RNA polymerase Rpb3/Rpb11 dimerisation domain"	RNA_pol_L	34141	34192	21498	10365	14285	10769	4151.813191	3408.780862	5057.047616	2281.311242	2521.38421	2772.001903
C4N14_05730	664.8450366	840.6357625	591.287349	984.5185934	956.9118282	1051.407608	-0.509062999	0.003809324	0.021124434	-			CP028109	1189985	1191724	-	1740	protein_coding	endonuclease && PF13365:Trypsin-like peptidase domain|PF01223:DNA/RNA non-specific endonuclease	-	957	1476	440	783	949	715	68.82395581	87.0215996	61.20935277	101.9161766	99.0583576	108.8404467
C4N14_05820	1533.937138	1366.317882	1858.523645	2806.443806	3146.01149	2214.573227	-0.781139735	6.31E-05	0.000769531	-			CP028109	1210561	1212120	-	1560	protein_coding	glycosyltransferase family 39 protein && PF13231:Dolichyl-phosphate-mannose-protein mannosyltransferase	-	2208	2399	1383	2232	3120	1506	177.1133968	157.7595295	214.591216	324.0411769	363.2487718	255.7018649
C4N14_05870	1954.241471	2353.894042	2213.296054	3001.335737	3294.237031	3238.041332	-0.54791366	4.55E-05	0.00058878	-			CP028109	1220109	1220762	-	654	protein_coding	hypothetical protein && PF10634:Fe2+ transport protein	-	2813	4133	1647	2387	3267	2202	538.2312697	648.3023709	609.5792987	826.6188025	907.2887901	891.8115408
C4N14_05890	932.3114306	1186.913909	1190.637707	1658.467464	1736.356342	2142.51872	-0.742647874	2.79E-05	0.000394916	-			CP028109	1225040	1225582	+	543	protein_coding	ClbS/DfsB family four-helix bundle protein && PF08020:Protein of unknown function (DUF1706)	-	1342	2084	886	1319	1722	1457	309.2641845	393.7203277	394.9555776	550.1429791	575.9800967	710.7113384
C4N14_06025	246.6248568	243.7615897	352.0847396	453.9095941	482.9934307	745.5435765	-1.002466097	7.76E-05	0.000900567	cysK			CP028109	1248528	1249394	-	867	protein_coding	DUF1963 domain-containing protein && PF09234:Domain of unknown function (DUF1963)	-	355	428	262	361	479	507	51.2372954	50.64244026	73.14700572	94.30152443	100.3438072	154.8896448
C4N14_06040	755.1583644	710.7814577	794.2064165	435.0490847	516.2685522	439.6795451	0.69600844	2.35E-06	4.36E-05	-			CP028109	1251374	1251976	+	603	protein_coding	DUF445 domain-containing protein && PF04286:Protein of unknown function (DUF445)	-	1087	1248	591	346	512	299	225.5740689	212.3182012	237.2381495	129.9539234	154.2150673	131.3370926
C4N14_06045	2231.433916	1763.28477	2306.020661	1320.235662	1384.446723	1457.26565	0.597393535	0.000151695	0.001635698	-			CP028109	1252191	1253189	+	999	protein_coding	Holliday junction branch migration DNA helicase && PF05496:Holliday junction DNA helicase ruvB N-terminus|PF05491:Holliday junction DNA helicase ruvB C-terminus	-	3212	3096	1716	1050	1373	991	402.3342362	317.9255393	415.7824503	238.0424545	249.6199017	262.7493729
C4N14_06050	555.0796073	500.0529807	663.8544328	358.3496796	417.4515246	358.8020368	0.592663204	0.000706724	0.005917077	-			CP028109	1253186	1253617	+	432	protein_coding	Rrf2 family transcriptional regulator && PF02082:Transcriptional regulator	Rrf2	799	878	494	285	414	244	231.4408278	208.4974376	276.7945668	149.4141478	174.0567032	149.6027585
C4N14_06055	920.5012262	803.0463585	976.9679608	621.1394446	732.0526736	614.6690631	0.452769413	0.003852011	0.021305814	-			CP028109	1253621	1254328	+	708	protein_coding	16S rRNA (uracil(1498)-N(3))-methyltransferase && PF04452:RNA methyltransferase	-	1325	1410	727	494	726	418	234.1852631	204.3035005	248.5509985	158.0244546	186.241955	156.378321
C4N14_06060	2854.595878	2636.384109	2525.065747	1708.762156	1966.257181	2004.291706	0.49769647	0.000218033	0.002237984	-			CP028109	1254315	1255622	+	1308	protein_coding	tRNA && PF00919:Uncharacterized protein family UPF0004|PF04055:Radical SAM superfamily	Radical_SAM	4109	4629	1879	1359	1950	1363	393.1020773	363.0524649	347.7229818	235.31105	270.7703001	276.0079769
C4N14_06065	2701.063221	2283.841062	3018.25315	1813.123642	1910.798645	1683.722673	0.564077697	0.000321974	0.003082573	-			CP028109	1255626	1256609	+	984	protein_coding	hypothetical protein && -	-	3888	4010	2246	1442	1895	1145	494.4337402	418.060588	552.4958403	331.8950467	349.774605	308.208002
C4N14_06070	54.18799671	41.00662256	41.65888141	23.88997864	14.11671822	16.17550166	1.350912494	0.000225683	0.002294443	mrdA	not mrdA		CP028109	1256620	1257042	+	423	protein_coding	hypothetical protein && -	-	78	72	31	19	14	11	23.07444038	17.46152146	17.73926761	10.17287815	6.01120899	6.887884241
C4N14_06075	2745.525167	2300.357618	3043.786013	1603.143303	1623.422596	1589.610663	0.746995764	8.45E-07	1.76E-05	mrdA	F1:GGGTGGCGGGATATTTTCCA/R1:TACTCCTCCTCCACCTGCTC 	F2:GCTGCAAAAAGTGGTTCAGCA/ R2:GGAAAATATCCCGCCACCCA	CP028109	1257032	1259005	+	1974	protein_coding	penicillin-binding protein 2 && PF00905:Penicillin binding protein transpeptidase domain|PF03717:Penicillin-binding Protein dimerisation domain	-	3952	4039	2265	1275	1610	1081	250.5224955	209.9020392	277.7380724	146.2829283	148.1333644	145.0481077
C4N14_06080	3870.968175	3210.476825	4005.97179	2439.292556	2431.100546	2271.922733	0.633620002	8.85E-06	0.000144257	yhbY			CP028109	1259022	1260848	+	1827	protein_coding	ribonuclease J && PF00753:Metallo-beta-lactamase superfamily|PF07521:RNA-metabolising metallo-beta-lactamase	Lactamase_B	5572	5637	2981	1940	2411	1545	381.6361465	316.5187488	394.9460619	240.4882109	239.6805662	223.9873328
C4N14_06085	488.3866883	431.7086097	526.7832746	320.6286607	327.7095302	363.2135373	0.513910341	0.001142518	0.0087117	dxs			CP028109	1260874	1261173	+	300	protein_coding	ribosome assembly RNA-binding protein YhbY && PF01985:CRS1 / YhbY (CRM) domain	-	703	758	392	255	325	247	293.2317632	259.2017348	316.2854192	192.5083336	196.7597514	218.0766768
C4N14_06090	3676.447161	3060.688745	3850.086943	2243.143257	2266.741612	2442.500751	0.606285492	2.78E-05	0.000394916	dxs			CP028109	1261187	1262989	+	1803	protein_coding	"1-deoxy-D-xylulose-5-phosphate synthase && PF02780:Transketolase, C-terminal domain|PF13292:1-deoxy-D-xylulose-5-phosphate synthase|PF02779:Transketolase, pyrimidine binding domain"	-	5292	5374	2865	1784	2248	1661	367.2831888	305.7678984	384.6300919	224.0937438	226.4512587	244.0098891
C4N14_06095	1247.71336	1044.529802	1248.422607	633.7131176	709.8692593	608.7870625	0.855902472	1.63E-08	5.27E-07	-			CP028109	1262973	1263797	+	825	protein_coding	HD domain-containing protein && PF01966:HD domain	HD	1796	1834	929	504	704	414	272.4139386	228.0527616	272.5687889	138.3589307	154.9861426	132.9168115
C4N14_06100	886.4600488	765.4569545	1015.939172	482.829042	530.3852704	394.0940404	0.917666954	8.40E-07	1.76E-05	-			CP028109	1263775	1264575	+	801	protein_coding	TlyA family rRNA && PF01728:FtsJ-like methyltransferase	-	1276	1344	756	384	526	268	199.3402965	172.1300542	228.4565628	108.5748698	119.2689475	88.62082727
C4N14_06105	2305.074014	2083.364241	2418.902791	1198.271034	1269.496303	1204.339624	0.889078035	2.78E-12	2.12E-10	rsmI			CP028109	1264626	1265909	+	1284	protein_coding	S41 family peptidase && PF03572:Peptidase family S41|PF00595:PDZ domain (Also known as DHR or GLGF)	Peptidase_S41	3318	3658	1800	953	1259	819	323.3614916	292.2594955	339.3296744	168.0964284	178.0880855	168.9477452
C4N14_06110	2919.204643	2409.139075	2527.753417	1423.33978	1296.721403	2152.812221	0.690100978	0.001825885	0.01230119	ylqF			CP028109	1265920	1266627	+	708	protein_coding	16S rRNA && PF00590:Tetrapyrrole (Corrin/Porphyrin) Methylases	-	4202	4230	1881	1132	1286	1464	742.6765853	612.9105015	643.0872466	362.1127179	329.8996614	547.6982344
C4N14_06115	1162.263058	976.7549679	1279.33081	529.3516319	594.9188394	617.6100634	0.970765416	3.59E-09	1.35E-07	ylqF			CP028109	1266608	1267477	+	870	protein_coding	ribosome biogenesis GTPase YlqF && PF01926:50S ribosome-binding GTPase	-	1673	1715	952	421	590	420	240.6321381	202.2249909	264.8695629	109.5956842	123.1705606	127.8684968
C4N14_06120	1420.003401	1213.68212	1818.208598	642.5146886	761.2944471	932.2970957	0.92952148	1.72E-05	0.000255581	-			CP028109	1267489	1268265	+	777	protein_coding	NAD(+) synthetase && PF02540:NAD synthase	NAD_synthase	2044	2131	1353	511	755	634	329.1825569	281.35354	421.4937477	148.9465644	176.4818679	216.123385
C4N14_06125	760.7161077	541.0596032	729.7023421	324.4007626	260.1509501	524.9685539	0.875372813	0.001606087	0.011205869	-			CP028109	1268266	1268640	+	375	protein_coding	hypothetical protein && -	-	1095	950	543	258	258	357	365.3926381	259.8856443	350.4958829	155.81851	124.9575775	252.1566757
C4N14_06140	1557.557546	1311.072849	1337.11571	409.9017387	433.5849169	392.6235403	1.765447293	1.99E-33	2.12E-30	-			CP028109	1270609	1271871	+	1263	protein_coding	"transporter && PF13304:AAA domain, putative AbiEii toxin, Type IV TA system"	-	2242	2302	995	326	430	267	222.1310141	186.9786077	190.6927094	58.45812189	61.83569749	55.99399223
C4N14_06145	732.2326735	598.5827821	689.3872956	202.4361348	224.8591546	172.0485177	1.746233973	8.58E-23	2.35E-20	-			CP028109	1271874	1272515	+	642	protein_coding	RloB domain-containing protein && PF13707:RloB-like protein	-	1054	1051	513	161	223	117	205.4388259	167.9413503	193.4179144	56.79648471	63.08759822	48.27078433
C4N14_06150	863.5343578	723.311259	701.4818095	182.318258	257.1259391	213.2225219	1.807105397	2.48E-21	5.89E-19	-			CP028109	1272505	1273035	+	531	protein_coding	hypothetical protein && -	-	1243	1270	522	145	255	145	292.9230511	245.3573954	237.9525378	61.84492826	87.22075029	72.32809106
C4N14_06155	3352.013899	3026.51656	2629.884868	1285.029377	1271.512977	1820.479187	1.042784116	1.18E-07	3.15E-06	-			CP028109	1273325	1273958	+	634	protein_coding	hypothetical protein && -	-	4825	5314	1957	1022	1261	1238	952.3245965	859.849108	747.16398	365.0835349	361.2434552	517.2076128
C4N14_06185	1883.380245	2016.728479	1712.045642	3096.895652	2586.384446	3085.109317	-0.642237447	1.02E-05	0.000163019	-			CP028109	1278257	1278754	-	498	protein_coding	hypothetical protein && -	-	2711	3541	1274	2463	2565	2098	681.2038854	729.4348974	619.2335015	1120.122905	935.4749997	1115.85988
C4N14_06190	195.2157317	140.6754968	260.7039675	49.03732457	65.54190604	79.40700815	1.615097743	5.77E-08	1.64E-06	-			CP028109	1279001	1279720	-	720	protein_coding	"basic amino acid ABC transporter && PF00497:Bacterial extracellular solute-binding proteins, family 3"	-	281	247	194	39	65	54	48.83720097	35.19284767	65.2204202	12.26768793	16.39664595	19.86528432
C4N14_06195	247.3195747	177.125828	276.8299861	61.61099754	63.52523201	88.23000905	1.718684351	3.69E-11	2.19E-09	-			CP028109	1279767	1280945	-	1179	protein_coding	M20 family peptidase && PF07687:Peptidase dimerisation domain	M20_dimer	356	311	206	49	63	60	37.78445257	27.06054486	42.29293008	9.412671103	9.705119857	13.4794126
C4N14_06210	186.184399	169.7218545	189.4807187	129.5088316	135.1171601	88.23000905	0.615337826	0.004459721	0.023863422	cas8a1			CP028109	1283188	1283940	+	753	protein_coding	CRISPR-associated endoribonuclease Cas6 && PF01881:CRISPR associated protein Cas6	-	268	298	141	103	134	60	44.53656926	40.59861712	45.32507126	30.97938967	32.32093985	21.10521575
C4N14_06250	18.75738348	15.94701988	17.46985349	6.286836484	7.058359112	2.941000302	1.632546034	0.004210012	0.022813136	-			CP028109	1294163	1294369	-	207	protein_coding	hypothetical protein && -	-	27	28	13	5	7	2	16.32188675	13.87642647	15.20153228	5.470540881	6.141887446	2.559134856
C4N14_06280	184.1002452	187.3774836	138.4149931	250.2160921	278.3010164	245.5735252	-0.590908424	0.001826453	0.01230119	-			CP028109	1302293	1303507	+	1215	protein_coding	MFS transporter && -	-	265	329	103	199	276	167	27.29270227	27.77855003	20.51990311	37.09431942	41.25788519	36.4060629
C4N14_06285	1332.468945	1300.251657	1144.947321	978.2317569	966.9951983	920.5330944	0.400100027	0.002333194	0.014914276	-			CP028109	1303551	1304570	-	1020	protein_coding	galactose/methyl galactoside ABC transporter && PF02653:Branched-chain amino acid transport system / permease component	BPD_transp_2	1918	2283	852	778	959	626	235.3018667	229.6125875	202.1872578	172.7468092	170.7625354	162.5577514
C4N14_06320	999.6990675	933.4701997	1197.356882	515.5205917	630.210635	719.0745738	0.746225689	6.11E-05	0.000749754	murI			CP028109	1311761	1312555	-	795	protein_coding	glutamate racemase && PF01177:Asp/Glu/Hydantoin racemase	Asp_Glu_race	1439	1639	891	410	625	489	226.5012519	211.4958148	271.284471	116.8012087	142.7864669	162.9203192
C4N14_06345	1286.617563	1267.218544	1401.619784	1031.041183	1114.212403	899.9460923	0.374660861	0.009103627	0.042069791	glpX			CP028109	1315149	1316189	-	1041	protein_coding	"fructose-bisphosphatase class II && PF03320:Bacterial fructose-1,6-bisphosphatase, glpX-encoded"	-	1852	2225	1043	820	1105	612	222.621546	219.2649623	242.5202113	178.3995407	192.7905345	155.7163497
C4N14_06440	238.2882419	189.0860929	215.0135815	105.6188529	147.2172043	174.989518	0.588449833	0.010806327	0.047965712	-			CP028109	1340247	1341017	+	771	protein_coding	formate transporter && PF01226:Formate/nitrite transporter	-	343	332	160	84	146	119	55.66941833	44.17470506	50.23194143	24.67490657	34.39320407	40.8814325
C4N14_06445	878.1234339	902.1456963	1052.222714	1927.544066	2090.282634	1367.56514	-0.929252155	3.01E-06	5.44E-05	-			CP028109	1341067	1342290	-	1224	protein_coding	"2-hydroxyglutaryl-CoA dehydratase && PF06050:2-hydroxyglutaryl-CoA dehydratase, D-component"	HGD-D	1264	1584	783	1533	2073	930	129.2238267	132.7589205	154.8441147	283.6555896	307.6040457	201.2496124
C4N14_06450	2296.042681	2408.569539	2452.498664	5487.150883	6013.721963	2554.258762	-0.97398424	0.000841991	0.006812875	-			CP028109	1342292	1345219	-	2928	protein_coding	"2-hydroxyglutaryl-CoA dehydratase && PF06050:2-hydroxyglutaryl-CoA dehydratase, D-component|PF01869:BadF/BadG/BcrA/BcrD ATPase family|PF09989:CoA enzyme activase uncharacterised domain (DUF2229)"	BcrAD_BadFG	3305	4229	1825	4364	5964	1737	141.2463822	148.1687325	150.8711343	337.5547926	369.9480319	157.1311424
C4N14_06480	225.0886017	167.4437088	258.0162978	74.18467051	117.9754309	155.873016	0.900987676	0.002220183	0.014495693	nadD			CP028109	1350081	1351241	+	1161	protein_coding	N-acetylglucosamine-6-phosphate deacetylase && PF01979:Amidohydrolase family	Amidohydro_1	324	294	192	59	117	106	34.92124608	25.97796118	40.02979519	11.5093395	18.30323269	24.18283248
C4N14_06490	98.64994273	86.00000009	130.3519838	71.66993591	52.43352483	58.82000604	0.770448993	0.003708163	0.020888992	lpxK			CP028109	1351867	1352640	-	774	protein_coding	hypothetical protein && -	-	142	151	97	57	52	40	22.95748585	20.01363336	30.33507916	16.67878859	12.20215512	13.68839574
C4N14_06495	1025.40363	803.6158949	1197.356882	592.2199968	673.5691267	574.965559	0.71350139	0.000195903	0.00206036	smc			CP028109	1352646	1353650	-	1005	protein_coding	tetraacyldisaccharide 4'-kinase && PF02606:Tetraacyldisaccharide-1-P 4'-kinase	-	1476	1411	891	471	668	391	183.7795726	144.0293182	214.5981637	106.1415571	120.7214824	103.0491034
C4N14_06500	4433.68968	3483.284772	4417.185264	2812.730643	2780.99349	2560.140763	0.596437061	8.87E-05	0.001018156	smc			CP028109	1353678	1357259	-	3582	protein_coding	chromosome segregation protein SMC && PF06470:SMC proteins Flexible Hinge Domain|PF02463:RecF/RecN/SMC N terminal domain	SMC_N	6382	6116	3287	2237	2758	1741	222.9503507	175.1587544	222.1204178	141.4395974	139.8436785	128.7379862
C4N14_06540	3013.686279	2420.529804	3578.632296	1916.22776	1914.831993	2321.919738	0.550180577	0.003798773	0.021124434	-			CP028109	1366872	1368392	+	1521	protein_coding	DUF1846 domain-containing protein && PF08903:Domain of unknown function (DUF1846)	-	4338	4250	2663	1524	1899	1579	356.8923798	286.648497	423.7954713	226.9270994	226.7618072	274.9707118
C4N14_06545	2164.740997	3164.344374	1971.405775	4075.127409	4001.081279	4354.150947	-0.766687613	0.000190219	0.002010483	-			CP028109	1368754	1371120	-	2367	protein_coding	radical SAM/SPASM domain-containing protein && PF04055:Radical SAM superfamily|PF13186:Iron-sulfur cluster-binding domain|PF13394:4Fe-4S single cluster domain	Radical_SAM	3116	5556	1467	3241	3968	2961	164.7313026	240.7985858	150.0189823	310.1068661	304.4721433	331.33985
C4N14_06550	802.3991821	1088.384107	702.8256444	1374.302455	1504.438828	1479.323152	-0.745692583	0.0001283	0.001426669	pckA			CP028109	1371233	1371607	-	375	protein_coding	hypothetical protein && -	-	1155	1911	523	1093	1492	1006	385.4141525	522.7804909	337.586274	660.1148506	722.62289	710.5591476
C4N14_06560	4736.586687	3452.529805	6178.952797	1762.82895	1987.432259	2989.526807	1.092065492	6.03E-05	0.000744584	-			CP028109	1374503	1374787	-	285	protein_coding	50S ribosomal protein L27 && -	-	6818	6062	4598	1402	1971	2033	2993.56766	2182.031546	3905.156707	1114.124597	1256.076016	1889.409264
C4N14_06565	9449.552965	7489.973518	14165.36351	4204.63624	4749.267345	6371.677154	1.0210803	0.000123726	0.001383005	rplU			CP028109	1374788	1375117	-	330	protein_coding	"ribosomal-processing cysteine protease Prp && PF04327:Cysteine peptidase C108, N-terminal of ribosomal L27"	-	13602	13151	10541	3344	4710	4333	5157.815135	4088.22501	7731.828859	2295.00131	2592.275326	3477.829372
C4N14_06570	7781.535271	6424.940404	10410.68885	2796.384868	3112.736368	4045.345915	1.306172046	1.24E-08	4.13E-07	rplU			CP028109	1375120	1375434	-	315	protein_coding	50S ribosomal protein L21 && PF00829:Ribosomal prokaryotic L21 protein	-	11201	11281	7747	2224	3087	2751	4449.622678	3673.897185	5953.020269	1599.023469	1779.918982	2313.201997
C4N14_06590	15.28379394	20.50331128	10.75067907	2.514734593	8.066696128	4.411500453	1.622400672	0.010696542	0.047676655	-			CP028109	1377556	1378494	+	939	protein_coding	ABC transporter permease && PF00528:Binding-protein-dependent transport system inner membrane component	BPD_transp_1	22	36	8	2	8	3	2.931797905	3.933026398	2.062237851	0.482386352	1.547385609	0.846231494
C4N14_06645	543.9641208	478.4105965	442.1216769	367.1512507	332.7512153	398.5055409	0.42075614	0.009892999	0.045035293	-			CP028109	1388930	1389469	-	540	protein_coding	"RNA 2'-phosphotransferase && PF01885:RNA 2'-phosphotransferase, Tpt1 / KptA family"	-	783	840	329	292	330	271	181.4449744	159.5789044	147.4743522	122.4671752	110.9926803	132.9257297
C4N14_06680	2554.477742	2580.000003	2844.89845	5650.608632	6219.422715	3426.265352	-0.939366048	5.09E-05	0.000646765	-			CP028109	1395684	1396766	+	1083	protein_coding	dolichol-phosphate mannosyltransferase && PF00535:Glycosyl transferase family 2|PF04138:GtrA-like protein	Glycos_transf_2	3677	4530	2117	4494	6168	2330	424.8563511	429.1011696	473.1586243	939.7995233	1034.403705	569.850569
C4N14_06690	2587.824202	2611.894043	2646.010887	1989.155063	1803.914922	1908.709196	0.460709853	4.51E-05	0.00058878	-			CP028109	1397242	1398156	-	915	protein_coding	DUF1385 domain-containing protein && PF07136:Protein of unknown function (DUF1385)	-	3725	4586	1969	1582	1789	1298	509.427194	514.1654724	520.8815577	391.5759354	355.1104113	375.7397311
C4N14_06695	1866.707015	1796.317883	1979.468784	1318.978294	1407.638474	1376.388141	0.458427191	0.000107022	0.00120895	-			CP028109	1398165	1399688	-	1524	protein_coding	serine/threonine protein phosphatase && PF07228:Stage II sporulation protein E (SpoIIE)|PF13492:GAF domain	SpoIIE	2687	3154	1473	1049	1396	936	220.6274985	212.3081543	233.9548964	155.8910313	166.3698443	162.6763441
C4N14_06715	2358.567293	1991.09934	2060.098877	1210.844707	1052.703845	1398.445643	0.809122301	7.98E-07	1.70E-05	-			CP028109	1403884	1404465	-	582	protein_coding	hypothetical protein && -	-	3395	3496	1533	963	1044	951	729.9510465	616.2236928	637.5783027	374.7433298	325.8004448	432.803789
C4N14_06720	1804.182403	1426.119207	1443.278666	877.6423731	835.9113863	1099.934113	0.734039906	4.55E-05	0.00058878	-			CP028109	1404471	1405796	-	1326	protein_coding	"transporter && PF13304:AAA domain, putative AbiEii toxin, Type IV TA system"	-	2597	2504	1074	698	829	748	245.0785866	193.722807	196.0537332	119.2181855	113.5494841	149.4141043
C4N14_06770	5632.772786	4687.284773	2666.16841	8239.527896	6657.04098	9218.565446	-0.892345943	0.001158626	0.008803081	-			CP028109	1412913	1413164	+	252	protein_coding	glutaredoxin && -	-	8108	8230	1984	6553	6602	6269	4026.151758	3350.342815	1905.704178	5889.388936	4758.270618	6589.17817
C4N14_06905	50.71440718	39.86754971	65.84790932	20.11787675	31.2584475	22.05750226	1.049256068	0.002883502	0.017661892	-			CP028109	1437349	1437816	-	468	protein_coding	DUF3601 domain-containing protein && PF12208:Domain of unknown function (DUF3601)	-	73	70	49	16	31	15	19.51883751	15.34412543	25.34338295	7.7429194	12.03067513	8.489437744
C4N14_06925	33.34645951	37.01986759	40.31504652	20.11787675	19.1584033	14.70500151	1.014015888	0.004617689	0.024524296	-			CP028109	1439323	1440402	-	1080	protein_coding	ABC transporter permease && -	-	48	65	30	16	19	10	5.561531783	6.174183802	6.72375466	3.355265074	3.195243826	2.452504237
C4N14_06930	30.56758789	27.9072848	51.0657256	6.286836484	13.10838121	14.70500151	1.653852502	0.000368245	0.00336955	-			CP028109	1440422	1441186	-	765	protein_coding	hypothetical protein && -	-	44	49	38	5	13	10	7.197276425	6.570896064	12.02365539	1.480264003	3.086427473	3.462358923
C4N14_06935	56.27215043	41.00662256	79.28625816	26.40471323	31.2584475	20.58700211	1.131504712	0.001762488	0.011983798	-			CP028109	1441205	1442155	-	951	protein_coding	hypothetical protein && -	-	81	72	59	21	31	14	10.65814056	7.76679661	15.01709243	5.001144313	5.920458426	3.899249639
C4N14_06975	325.8226982	345.1390732	219.0450861	206.2082367	215.7841214	182.3420187	0.564917997	0.010647606	0.047676655	-			CP028109	1447341	1448252	-	912	protein_coding	EamA/RhaT family transporter && PF00892:EamA-like transporter family	DUF6	469	606	163	164	214	124	64.35094752	68.16598878	43.26205301	40.72673724	42.61800283	36.01308854
C4N14_07055	1193.525363	907.8410606	1072.380238	331.9449663	372.0763589	248.5145255	1.731631548	1.68E-17	2.57E-15	-			CP028109	1460921	1463509	-	2589	protein_coding	"cation-translocating P-type ATPase && PF00122:E1-E2 ATPase|PF00689:Cation transporting ATPase, C-terminus|PF00702:haloacid dehalogenase-like hydrolase|PF00690:Cation transporter/ATPase, N-terminus"	E1-E2_ATPase	1718	1594	798	264	369	169	83.03631173	63.16059601	74.60796596	23.09417675	25.88621027	17.2897286
C4N14_07060	74.334816	34.17218547	30.90820233	5.029469187	15.12505524	13.23450136	2.06311094	7.72E-05	0.000900567	-			CP028109	1463506	1463754	-	249	protein_coding	calcium ABC transporter ATPase && -	-	107	60	23	4	15	9	53.77264163	24.71962375	22.35850947	3.638239236	10.94122807	9.573630998
C4N14_07160	1630.502927	1633.430465	2085.63174	1273.713072	1308.821447	1139.637617	0.520899142	0.001250787	0.009337172	bioA			CP028109	1480354	1481805	-	1452	protein_coding	hypothetical protein && PF03349:Outer membrane protein transport protein (OMPP1/FadL/TodX)	-	2347	2868	1552	1013	1298	775	202.2662463	202.6294117	258.7256339	158.0059487	162.3611935	141.3736947
C4N14_07185	6182.29465	7913.708618	4204.859352	11634.4196	10882.98141	8120.101833	-0.743044803	0.003494575	0.020002459	-			CP028109	1486248	1487750	-	1503	protein_coding	"diguanylate phosphodiesterase && PF00496:Bacterial extracellular solute-binding proteins, family 5 Middle"	-	8899	13895	3129	9253	10793	5522	740.8992715	948.3955847	503.9192415	1394.293461	1304.239519	973.1301843
C4N14_07190	4327.39784	4636.026495	4249.205904	5371.473092	5286.710975	6689.305186	-0.392321665	0.008288311	0.039411011	-			CP028109	1488013	1488663	+	651	protein_coding	ribonuclease HI && -	-	6229	8140	3162	4272	5243	4549	1197.331157	1282.724439	1175.696529	1486.212345	1462.759839	1850.838267
C4N14_07225	3779.96013	6653.894047	2893.276506	11893.43726	12403.55363	7680.422288	-1.262316745	6.47E-05	0.000780326	purE			CP028109	1494625	1498374	+	3750	protein_coding	"phosphoribosylformylglycinamidine synthase && PF02769:AIR synthase related protein, C-terminal domain|PF13507:CobB/CobQ-like glutamine amidotransferase domain"	-	5441	11683	2153	9459	12301	5223	181.5617666	319.6046298	138.9719403	571.274142	595.7764189	368.9115734
C4N14_07230	107.6812755	242.6225168	75.25475351	417.4459425	475.9350716	194.1060199	-1.345847097	0.00208785	0.013886482	purE			CP028109	1498386	1498859	+	474	protein_coding	5-(carboxyamino)imidazole ribonucleotide mutase && PF00731:AIR carboxylase	-	155	426	56	332	472	132	40.91949809	92.19793845	28.59723501	158.6318361	180.8580383	73.76139326
C4N14_07235	628.0249875	1120.278147	428.683328	2806.443806	2942.327413	1323.450136	-1.69802086	7.61E-06	0.000124961	-			CP028109	1498988	1499701	+	714	protein_coding	phosphoribosylaminoimidazolesuccinocarboxamide && PF01259:SAICAR synthetase	-	904	1967	319	2232	2918	900	158.4335525	282.6155807	108.145096	707.989126	742.2688488	333.8703247
C4N14_07240	1315.795715	2400.026493	866.7735003	6177.445529	6715.524527	3123.34232	-1.804379248	2.14E-06	4.04E-05	-			CP028109	1499746	1501092	+	1347	protein_coding	amidophosphoribosyltransferase && PF00156:Phosphoribosyl transferase domain|PF13537:Glutamine amidotransferase domain	Pribosyltran	1894	4214	645	4913	6660	2124	175.95002	320.9348568	115.9061494	826.0565465	898.0092131	417.6576481
C4N14_07245	725.2854944	1478.516558	447.4970164	3538.231573	3660.263368	1638.137168	-1.73526612	3.44E-05	0.000470171	-			CP028109	1501092	1502111	+	1020	protein_coding	"phosphoribosylformylglycinamidine cyclo-ligase && PF02769:AIR synthase related protein, C-terminal domain|PF00586:AIR synthase related protein, N-terminal domain"	-	1044	2596	333	2814	3630	1114	128.0788055	261.0925436	79.02389301	624.8194357	646.369138	289.280088
C4N14_07250	455.7349467	739.2582789	264.7354722	2172.730689	2229.433142	1095.522612	-1.910002809	3.40E-07	7.79E-06	-			CP028109	1502099	1502641	+	543	protein_coding	phosphoribosylglycinamide formyltransferase && PF00551:Formyl transferase	-	656	1298	197	1728	2211	745	151.1753391	245.225041	87.81743656	720.7331826	739.542389	363.404219
C4N14_07255	596.0679638	1034.847683	374.9299327	2748.604911	2896.952247	1479.323152	-1.826352028	6.89E-07	1.52E-05	-			CP028109	1502661	1503470	+	810	protein_coding	class I SAM-dependent methyltransferase && PF04072:Leucine carboxyl methyltransferase	-	858	1817	279	2186	2873	1006	132.5498408	230.1229122	83.37455779	611.2174542	644.2060008	328.9625684
C4N14_07260	738.4851347	1360.622518	559.0353118	3764.557686	3856.889086	1988.116204	-1.852433504	1.55E-07	3.72E-06	-			CP028109	1503508	1504278	+	771	protein_coding	hypothetical protein && -	-	1063	2389	416	2994	3825	1352	172.5265064	317.8715976	130.6030477	879.48417	901.0548328	464.4680398
C4N14_07265	1358.173507	2250.238413	759.2667095	5964.950456	6366.639919	3361.563345	-1.844067983	7.17E-07	1.56E-05	-			CP028109	1504304	1505818	+	1515	protein_coding	bifunctional && PF01808:AICARFT/IMPCHase bienzyme|PF02142:MGS-like domain	-	1955	3951	565	4744	6314	2286	161.477148	267.5373061	90.2713992	709.190087	756.9481007	399.6659182
C4N14_07270	748.2111854	1418.715233	460.9353653	3744.43981	4082.756578	2373.387244	-1.954743016	1.43E-07	3.54E-06	-			CP028109	1505835	1507115	+	1281	protein_coding	"phosphoribosylamine--glycine ligase && PF01071:Phosphoribosylglycinamide synthetase, ATP-grasp (A) domain|PF02844:Phosphoribosylglycinamide synthetase, N domain|PF02843:Phosphoribosylglycinamide synthetase, C domain"	-	1077	2491	343	2978	4049	1614	105.2067283	199.4869777	64.81258591	526.5094526	574.0805141	333.7243705
C4N14_07455	2848.343417	2673.973513	2887.901166	4625.854285	4781.53413	3668.897876	-0.637376422	2.96E-05	0.000416129	-			CP028109	1541344	1542711	+	1368	protein_coding	MATE family efflux transporter && PF01554:MatE	MatE	4100	4695	2149	3679	4742	2495	375.0375051	352.0784569	380.2460201	609.0799444	629.5780979	483.0787952
C4N14_07470	516.1754046	1004.662253	589.9435141	1546.561775	1472.172043	1636.666668	-1.138702668	9.02E-06	0.000145878	ggt			CP028109	1544933	1546672	+	1740	protein_coding	gamma-glutamyltransferase && PF01019:Gamma-glutamyltranspeptidase	-	743	1764	439	1230	1460	1113	53.43385493	104.0014239	61.0702406	160.0982085	152.3974732	169.4257582
C4N14_07475	145.8907604	228.9536426	104.819121	280.3929072	298.4677567	364.6840374	-0.961387509	0.000817922	0.006690665	-			CP028109	1546691	1547224	+	534	protein_coding	hypothetical protein && -	-	210	402	78	223	296	248	49.21018291	77.22799307	35.35637282	94.57889049	100.6756896	123.010999
C4N14_07480	257.7403433	360.5165567	208.294407	578.3889565	515.2602152	536.7325551	-0.970593456	1.46E-05	0.000225766	-			CP028109	1547280	1548551	+	1272	protein_coding	"C4-dicarboxylate ABC transporter permease && PF06808:Tripartite ATP-independent periplasmic transporter, DctM component"	-	371	633	155	460	511	365	36.49755232	51.05127013	29.4957162	81.90328658	72.96388459	76.00449452
C4N14_07485	354.3061323	536.5033118	200.2313977	707.8977881	699.7858891	766.1305786	-0.987766158	0.001472447	0.010584761	pgsB			CP028109	1548726	1549862	+	1137	protein_coding	succinylglutamate desuccinylase && PF04952:Succinylglutamate desuccinylase / Aspartoacylase family	-	510	942	149	563	694	521	56.12891575	84.99245833	31.72051011	112.1446446	110.8595636	121.3698403
C4N14_07525	343.1906458	285.3377486	420.6203187	182.318258	185.5340109	258.8080266	0.742163963	0.001117584	0.008552117	rfaE2			CP028109	1556232	1556714	+	483	protein_coding	D-glycero-beta-D-manno-heptose 1-phosphate && PF01467:Cytidylyltransferase-like	CTP_transf_2	494	501	313	145	184	176	127.9843184	106.4095356	156.8597671	67.99100809	69.19024225	96.51594315
C4N14_07530	204.9417824	172.5695366	256.6724629	128.2514643	152.2588894	141.1680145	0.575284267	0.007891623	0.038292307	tsaB			CP028109	1556728	1557189	+	462	protein_coding	tRNA && PF02367:Threonylcarbamoyl adenosine biosynthesis protein TsaE	-	295	303	191	102	151	96	79.90187707	67.2807162	100.0704265	50.00216457	59.36208284	55.03801717
C4N14_07540	145.8907604	120.1721856	138.4149931	91.78781266	75.6252762	85.28900875	0.67932719	0.001444667	0.01045547	-			CP028109	1557917	1558645	+	729	protein_coding	hypothetical protein && -	-	210	211	103	73	75	58	36.04696526	29.6923711	34.19983852	22.67910652	18.68563641	21.07336974
C4N14_07575	644.6982173	648.7019874	679.9804514	858.7818637	806.6696128	1049.937108	-0.459609196	0.003267726	0.019379429	-			CP028109	1564780	1565706	+	927	protein_coding	protease && PF01435:Peptidase family M48	Peptidase_M48	928	1139	506	683	800	714	125.2694537	126.0474148	132.125043	166.8674305	156.7416491	204.0102554
C4N14_07790	646.0876531	693.695365	604.7256979	484.0864092	515.2602152	507.3225521	0.370664245	0.006742677	0.033951922	ggt			CP028109	1602912	1604624	+	1713	protein_coding	gamma-glutamyltransferase && PF01019:Gamma-glutamyltranspeptidase	-	930	1218	450	385	511	345	67.93639962	72.94237137	63.58717192	50.9018979	54.17983724	53.34518849
C4N14_07835	4467.730857	4112.622521	3825.897915	8463.339274	9030.666315	4476.202459	-0.824556939	0.001579937	0.011059561	-			CP028109	1613938	1614771	+	834	protein_coding	tRNA 2-thiocytidine(32) synthetase TtcA && PF01171:PP-loop family	-	6431	7221	2847	6731	8956	3044	964.9157616	888.2214302	826.2962382	1827.865134	1950.393285	966.7454113
C4N14_07840	7864.90142	7616.410604	10691.55034	16500.43104	18454.58407	9686.184494	-0.770572236	0.003307672	0.01940077	-			CP028109	1614940	1617437	+	2498	protein_coding	long-chain fatty acid--CoA ligase && -	-	11321	13373	7956	13123	18302	6587	567.1126019	549.1947329	770.9331124	1189.79271	1330.700365	698.4394333
C4N14_07845	793.3678493	694.8344378	1252.454112	1687.386912	1906.765297	1217.574125	-0.8153803	0.002233551	0.014538508	-			CP028109	1617472	1618146	+	675	protein_coding	BAX inhibitor (BI)-1/YccA family protein && PF01027:Inhibitor of apoptosis-promoting Bax1	-	1142	1220	932	1342	1891	828	211.7089765	185.4154889	334.2154316	450.2765729	508.8173537	324.9077614
C4N14_07850	3971.702272	3291.350997	5067.601348	5707.19016	6443.273532	7374.558257	-0.663699446	0.000998872	0.007812226	-			CP028109	1618222	1618947	+	726	protein_coding	hypothetical protein && -	-	5717	5779	3771	4539	6390	5015	985.3908224	816.5937031	1257.286553	1415.970388	1598.594801	1829.649236
C4N14_07895	3884.862533	4756.198681	3492.626864	7072.691044	6713.507853	5548.197069	-0.67170841	0.000161744	0.001733667	-			CP028109	1625470	1627305	+	1836	protein_coding	"glycogen-branching enzyme && PF00128:Alpha amylase, catalytic domain|PF02922:Carbohydrate-binding module 48 (Isoamylase N-terminal domain)|PF02806:Alpha amylase, C-terminal all-beta domain"	-	5592	8351	2599	5625	6658	3773	381.1285016	466.6118455	342.647811	693.8737514	658.6357088	544.3116757
C4N14_07900	921.1959441	1177.231789	753.89137	1789.233663	1645.60601	1277.864631	-0.722478326	0.000922162	0.007346332	glgD			CP028109	1627332	1628486	+	1155	protein_coding	glucose-1-phosphate adenylyltransferase && PF00483:Nucleotidyl transferase	-	1326	2067	561	1423	1632	869	143.6608664	183.5897563	117.5696529	279.031687	256.6328985	199.2834872
C4N14_07905	838.5245132	1083.827816	760.6105444	1479.921308	1455.030314	1136.696617	-0.600091004	0.002285407	0.014741219	glgD			CP028109	1628507	1629670	+	1164	protein_coding	glucose-1-phosphate adenylyltransferase subunit && PF00483:Nucleotidyl transferase	-	1207	1903	566	1177	1443	773	129.7571301	167.7164885	117.7003651	229.0098127	225.158066	175.8976493
C4N14_07910	3565.987014	4341.006627	2875.806652	5581.45343	5711.220859	6117.280628	-0.690257598	0.000149767	0.001631391	-			CP028109	1629687	1631072	+	1386	protein_coding	glycogen synthase && PF00534:Glycosyl transferases group 1|PF08323:Starch synthase catalytic domain	Glycos_transf_1	5133	7622	2140	4439	5664	4160	463.430887	564.1513959	373.7359733	725.3581978	742.2225986	794.9935813
C4N14_07940	1057.360654	1108.317882	985.0309701	1415.795576	1425.788541	1436.678647	-0.43926004	0.000262353	0.002617397	-			CP028109	1634892	1636691	-	1800	protein_coding	DUF4037 domain-containing protein && PF13424:Tetratricopeptide repeat|PF13228:Domain of unknown function (DUF4037)	-	1522	1946	733	1126	1414	977	105.8081422	110.9073386	98.57024332	141.6760677	142.6760454	143.7657984
C4N14_08040	1170.599673	1133.377485	1014.595338	858.7818637	852.0447785	705.8400724	0.457623003	0.002293812	0.014750872	-			CP028109	1657987	1661634	-	3648	protein_coding	BREX-1 system adenine-specific && PF13659:Methyltransferase domain	-	1685	1990	755	683	845	480	57.79922525	55.96135217	50.09639574	42.40299015	42.07034158	34.851376
C4N14_08045	668.3186261	646.9933782	665.1982676	515.5205917	499.1268229	527.9095542	0.361066903	0.004257154	0.023010185	-			CP028109	1661659	1662990	-	1332	protein_coding	HTH domain-containing protein && PF13749:Putative ATP-dependent DNA helicase recG C-terminal|PF08279:HTH domain|PF04326:Putative DNA-binding domain	AAA_4	962	1136	495	410	495	359	90.37489147	87.49113679	89.95293397	69.71243312	67.49554881	71.38775847
C4N14_08050	874.6498443	829.245034	802.2694258	422.4754117	465.8517014	520.5570534	0.833437534	1.10E-08	3.72E-07	-			CP028109	1663077	1665952	-	2876	protein_coding	hypothetical protein && -	-	1259	1456	597	336	462	354	54.77896091	51.93527627	50.24580499	26.45946171	29.17610093	32.60227469
C4N14_08055	515.4806867	441.9602654	415.2449792	319.3712934	252.084254	370.566038	0.549865956	0.005470375	0.028075124	brxC			CP028109	1666126	1667238	-	1113	protein_coding	"ATP-binding protein && PF13304:AAA domain, putative AbiEii toxin, Type IV TA system"	-	742	776	309	254	250	252	83.42297674	71.52477657	67.20129995	51.68555228	40.7961334	59.97066965
C4N14_08205	5070.746	4826.251661	4212.922362	3450.215862	3521.11286	3438.029353	0.439373427	0.00063326	0.005386491	-			CP028109	1702882	1704303	+	1422	protein_coding	peptide-methionine (R)-S-oxide reductase && PF08534:Redoxin|PF01625:Peptide methionine sulfoxide reductase|PF01641:SelR domain	PMSR	7299	8474	3135	2744	3492	2338	642.3041216	611.3343744	533.6448319	437.0338938	446.0143147	435.4902461
C4N14_08220	728.759084	756.9139081	740.4530212	579.6463238	540.4686406	610.2575626	0.365525558	0.004935435	0.02588981	-			CP028109	1706114	1706806	+	693	protein_coding	"basic amino acid ABC transporter && PF00497:Bacterial extracellular solute-binding proteins, family 3"	-	1049	1329	551	461	536	415	189.4171052	196.7350315	192.456562	150.6601168	140.4771585	158.6165078
C4N14_08230	576.6158624	460.7549674	705.5133142	343.261272	416.4431876	395.5645406	0.587968479	0.003915168	0.021543512	-			CP028109	1708930	1710867	-	1938	protein_coding	"fructose-bisphosphatase class III && PF06874:Firmicute fructose-1,6-bisphosphatase"	-	830	809	525	273	413	269	53.59215998	42.82375067	65.57222037	31.9035847	38.70529999	36.76478488
C4N14_08245	662.0661649	530.8079476	612.7887072	460.1964306	440.643276	373.5070383	0.49980995	0.00286681	0.017638727	-			CP028109	1713706	1714302	-	597	protein_coding	transcriptional regulator && PF08279:HTH domain|PF00571:CBS domain	HTH_11	953	932	456	366	437	254	199.7540121	160.151693	184.8863593	138.8472758	132.9478336	112.6919535
C4N14_08255	4553.875877	4201.470203	3946.843055	2383.968395	2591.426131	3690.955379	0.552243835	0.00554457	0.028319754	gltS			CP028109	1714991	1716190	-	1200	protein_coding	sodium/glutamate symporter && PF03616:Sodium/glutamate symporter	-	6555	7377	2937	1896	2570	2510	683.5470157	630.650131	592.4300231	357.8390201	388.9788931	554.0207072
C4N14_08330	3575.713065	3770.33113	3870.244466	5014.380779	4953.95976	6143.74963	-0.522433693	0.000260321	0.002609324	-			CP028109	1732310	1733293	-	984	protein_coding	aspartate--ammonia ligase && PF03590:Aspartate-ammonia ligase	-	5147	6620	2880	3988	4913	4178	654.5397276	690.164861	708.4541496	917.8900459	906.8298861	1124.622736
C4N14_08385	2155.014946	1800.874174	2636.604043	1594.341732	1518.555546	1436.678647	0.533469979	0.002776212	0.017230267	-			CP028109	1743357	1744445	-	1089	protein_coding	tRNA 2-thiouridine(34) synthase MnmA && PF03054:tRNA methyl transferase	-	3102	3162	1962	1268	1506	977	356.4436279	297.8680613	436.0993932	263.7071971	251.1720158	237.6294188
C4N14_08390	1566.588879	1537.17881	1660.979917	951.8270436	999.2619829	936.7085961	0.720683403	1.41E-09	5.80E-08	-			CP028109	1744458	1745081	-	624	protein_coding	lysine transporter LysE && -	-	2255	2699	1236	757	991	637	452.208684	443.719227	479.4554285	274.7526556	288.4451385	270.3885922
C4N14_08395	56.27215043	69.48344378	41.65888141	28.91944783	32.26678451	22.05750226	1.016668193	0.002326273	0.014914276	-			CP028109	1745200	1745556	+	357	protein_coding	hypothetical protein && -	-	81	122	31	23	32	15	28.39185343	35.05755043	21.01879608	14.59117374	16.280057	11.12901082
C4N14_08415	1549.220932	1403.907286	1724.140156	2038.192388	2009.615673	2110.167717	-0.398480489	0.003224398	0.019229302	scpB			CP028109	1748027	1749088	+	1062	protein_coding	rod shape-determining protein && PF06723:MreB/Mbl protein	-	2230	2465	1283	1621	1993	1435	262.7588109	238.1125904	292.4263468	345.6918231	340.8450104	357.8993472
C4N14_08470	186.8791169	265.9735102	220.388921	334.4597009	380.143055	366.1545376	-0.680484211	0.000368619	0.00336955	-			CP028109	1759048	1759563	+	516	protein_coding	NUDIX hydrolase && PF00293:NUDIX domain	NUDIX	269	467	164	266	377	249	65.23482774	92.84470311	76.93226262	116.7515201	132.698437	127.8153952
C4N14_08500	232.7304987	213.5761592	192.1683884	370.9233525	309.5594639	479.3830492	-0.853075164	5.22E-05	0.000659898	-			CP028109	1765814	1766021	-	208	protein_coding	hypothetical protein && -	-	335	375	143	295	307	326	201.5386818	184.9515118	166.4129278	321.210172	268.070608	415.1335057
C4N14_08525	3322.835747	4423.019872	2390.682259	5680.785447	5768.696069	6137.86763	-0.794077273	0.000497327	0.00436952	-			CP028109	1771489	1772127	+	639	protein_coding	formiminotetrahydrofolate cyclodeaminase && PF04961:Formiminotransferase-cyclodeaminase	-	4783	7766	1779	4518	5721	4174	936.6481168	1246.770394	673.8906783	1601.312071	1626.092507	1730.155384
C4N14_08550	2290.484938	2405.15232	2330.209689	2957.327882	2951.402446	2863.063794	-0.320167426	0.002685143	0.01681167	pepT			CP028109	1776579	1778285	-	1707	protein_coding	YgiQ family radical SAM protein && PF04055:Radical SAM superfamily|PF08497:Radical SAM N-terminal|PF11842:Domain of unknown function (DUF3362)	Radical_SAM	3297	4223	1734	2352	2927	1947	241.6920512	253.7917575	245.8838084	312.0573422	311.4320899	302.1105923
C4N14_08555	1576.31493	1682.410598	1488.969052	2226.797483	2199.183032	2058.700211	-0.448811687	0.000239403	0.002422394	pepT			CP028109	1778292	1779530	-	1239	protein_coding	peptidase T && PF07687:Peptidase dimerisation domain|PF01546:Peptidase family M20/M25/M40	Peptidase_M20	2269	2954	1108	1771	2181	1400	229.1606952	244.5846162	216.4625713	323.7262107	319.7116914	299.2886527
C4N14_08580	565.5003759	465.8807952	395.0874559	711.66989	600.9688615	914.6510938	-0.63797265	0.003627025	0.020539581	-			CP028109	1782871	1783590	+	720	protein_coding	Fic family protein && PF02661:Fic/DOC family	Fic	814	818	294	566	596	622	141.4714647	116.5495927	98.83919351	178.038753	150.3446305	228.8186453
C4N14_08620	2949.077513	3070.370864	2693.045108	3599.842571	3831.680661	6345.208151	-0.660533999	0.005181559	0.02691637	efp			CP028109	1791513	1792232	+	720	protein_coding	hypothetical protein && -	-	4245	5391	2004	2863	3800	4315	737.7719506	768.1159587	673.720217	900.5741161	958.5731478	1587.383368
C4N14_08800	165.3428618	136.6887419	133.0396535	77.9567724	77.64195023	105.8760109	0.748505895	0.000956833	0.007557504	panF			CP028109	1830518	1831972	+	1455	protein_coding	sodium/panthothenate symporter && PF00474:Sodium:solute symporter family	-	238	240	99	62	77	72	20.46873038	16.9214744	16.46973306	9.650710882	9.611737261	13.10699172
C4N14_08805	253.5720359	224.9668877	251.2971233	181.0608907	183.5173369	126.463013	0.562335487	0.005431465	0.027942598	-			CP028109	1832048	1833739	-	1692	protein_coding	hydroxylamine reductase && PF03063:Prismane/CO dehydrogenase family	-	365	395	187	144	182	86	26.99413698	23.94896172	26.75196003	19.27492702	19.53642922	13.46268283
C4N14_08860	3519.440915	2886.980136	1882.712673	1119.056894	1297.72974	1721.955677	1.003237765	0.000140291	0.001536003	groL			CP028109	1844889	1845161	+	273	protein_coding	co-chaperone GroES && -	-	5066	5069	1401	890	1287	1171	2322.092309	1904.800942	1242.195202	738.3426714	856.2292478	1136.129326
C4N14_08865	24031.68182	21114.42386	16973.97842	6979.645864	7384.051968	4798.241992	1.69669543	7.05E-15	7.17E-13	groL			CP028109	1845179	1846798	+	1620	protein_coding	chaperonin GroEL && PF00118:TCP-1/cpn60 chaperonin family	-	34592	37073	12631	5551	7323	3263	2672.007048	2347.646319	1887.283225	776.044851	821.0094925	533.5014217
C4N14_08900	3992.543809	3840.953646	4206.203187	5394.105703	5332.086141	6318.739148	-0.501626656	0.00015111	0.001635698	-			CP028109	1852313	1853251	-	939	protein_coding	manganese transporter && PF01297:Zinc-uptake complex component A periplasmic	-	5747	6744	3130	4290	5288	4297	765.8655708	736.7869453	806.8505592	1034.718726	1022.821888	1212.085577
C4N14_08925	434.8934095	407.7880799	338.6463908	499.1748168	529.3769334	711.722073	-0.552938286	0.005571198	0.028387845	hutG			CP028109	1857504	1857935	-	432	protein_coding	hypothetical protein && -	-	626	716	252	397	525	484	181.3291092	170.0275232	141.1988479	208.1312866	220.7240801	296.7530127
C4N14_08955	414.7465902	564.4105966	369.5545931	655.0883616	678.6108118	611.7280628	-0.523621197	0.008118659	0.038922783	-			CP028109	1862434	1862955	-	522	protein_coding	GNAT family acetyltransferase && PF13302:Acetyltransferase (GNAT) domain	-	597	991	275	521	673	416	143.1135549	194.7570127	127.5194849	226.046522	234.1632408	211.0845026
C4N14_08960	4927.634111	5679.986761	4462.87565	7940.274479	7780.328415	9893.525015	-0.764640458	5.26E-06	8.77E-05	-			CP028109	1863116	1863496	-	381	protein_coding	FMN-binding protein && PF04205:FMN-binding domain	-	7093	9973	3321	6315	7716	6728	2329.603047	2685.287537	2109.882447	3753.867922	3678.251343	4677.292491
C4N14_08965	3704.930596	5005.655634	3711.67195	5673.241243	6025.822008	5526.139567	-0.471146377	0.005119407	0.026658377	pgk			CP028109	1863511	1863849	-	339	protein_coding	FMN-binding protein && PF04205:FMN-binding domain	-	5333	8789	2762	4512	5976	3758	1968.560774	2659.682031	1972.142694	3014.393896	3201.732537	2936.233569
C4N14_08970	4049.510677	6046.768218	4325.804492	7972.966029	8409.530713	6504.022167	-0.666013673	0.001083062	0.008347787	pgk			CP028109	1863918	1865114	-	1197	protein_coding	phosphoglycerate kinase && PF00162:Phosphoglycerate kinase	-	5829	10617	3219	6341	8340	4423	609.3640745	909.9082858	650.9403384	1199.759539	1265.453115	978.7151496
C4N14_08975	3496.515224	4259.562918	3457.687157	7048.801066	7284.226604	5870.236602	-0.849044018	1.20E-07	3.15E-06	gap			CP028109	1865135	1865773	-	639	protein_coding	hypothetical protein && -	-	5033	7479	2573	5606	7224	3992	985.6052628	1200.694795	974.6603234	1986.931268	2053.293527	1654.714972
C4N14_08980	13418.47637	15661.68214	12961.28746	18839.13421	19243.10361	22526.59181	-0.527523429	0.000368272	0.00336955	gap			CP028109	1865852	1866859	-	1008	protein_coding	"type I glyceraldehyde-3-phosphate dehydrogenase && PF00044:Glyceraldehyde 3-phosphate dehydrogenase, NAD binding domain|PF02800:Glyceraldehyde 3-phosphate dehydrogenase, C-terminal domain"	-	19315	27499	9645	14983	19084	15319	2397.789875	2798.635391	2316.093346	3366.424326	3438.610893	4025.347758
C4N14_09075	195.2157317	140.6754968	92.724607	196.1492983	235.9508617	404.3875415	-0.953128426	0.005062625	0.02642715	-			CP028109	1884558	1885802	-	1245	protein_coding	replication initiation protein && PF01051:Initiator Replication protein	Rep_3	281	247	69	156	234	275	28.24320056	20.35249022	13.41510568	28.37826604	34.13663157	58.50552277
C4N14_09080	198.6893213	296.7284771	73.91091863	334.4597009	405.3514804	429.3860441	-1.027808343	0.009302656	0.042804246	-			CP028109	1886004	1886438	+	435	protein_coding	PTS mannose transporter subunit IIA && PF03610:PTS system fructose IIA component	EIIA-man	286	521	55	266	402	292	82.27231499	122.8678954	30.60467638	138.4914584	167.8459842	177.7981003
C4N14_09135	1158.09475	1214.251657	1028.033686	1669.78377	1507.463839	1602.845164	-0.488762986	0.000267097	0.002627887	-			CP028109	1895671	1896975	+	1305	protein_coding	4-hydroxybutyrate CoA-transferase && PF13336:Acetyl-CoA hydrolase/transferase C-terminal domain|PF02550:Acetyl-CoA hydrolase/transferase N-terminal domain	-	1667	2132	765	1328	1495	1090	159.8460945	167.5971548	141.8944087	230.4720009	208.0677831	221.232796
C4N14_09140	263.2980866	264.8344374	256.6724629	406.1296368	435.6015909	349.9790359	-0.604599831	0.000134606	0.001481359	-			CP028109	1897125	1897970	+	846	protein_coding	mechanosensitive ion channel family protein && PF00924:Mechanosensitive ion channel	-	379	465	191	323	432	238	56.05905707	56.38616304	54.64838894	86.46946426	92.74436727	74.51438406
C4N14_09160	1310.93269	1303.668876	1433.871821	1559.135448	1731.314656	2038.113209	-0.396705152	0.009768612	0.0446595	-			CP028109	1902018	1903742	-	1725	protein_coding	ABC transporter ATP-binding protein && PF00664:ABC transporter transmembrane region|PF00005:ABC transporter	ABC_tran	1887	2289	1067	1240	1717	1386	136.8862236	136.1277437	149.7233994	162.8032966	180.7820699	212.8176546
C4N14_09165	791.2836956	825.8278154	761.9543793	1008.408572	1023.462071	1095.522612	-0.392279813	0.001534818	0.010814641	-			CP028109	1903746	1905482	-	1737	protein_coding	ABC transporter ATP-binding protein && PF00664:ABC transporter transmembrane region|PF00005:ABC transporter	ABC_tran	1139	1450	567	802	1015	745	82.05420597	85.63634767	79.01282679	104.5695307	106.1305421	113.603046
C4N14_09170	566.1950938	637.311259	564.4106513	793.3987642	742.1360438	791.1290812	-0.393162691	0.003465436	0.019888994	-			CP028109	1905609	1906040	-	432	protein_coding	DUF4367 domain-containing protein && -	-	815	1119	420	631	736	538	236.0754377	265.7273721	235.3314131	330.8081658	309.4341389	329.8618199
C4N14_09175	8100.41079	7845.933783	7505.317828	9332.180076	9472.317928	12668.3588	-0.424180089	0.010829813	0.047970229	-			CP028109	1906178	1906678	-	501	protein_coding	DUF4367 domain-containing protein && -	-	11660	13776	5585	7422	9394	8615	2912.311104	2820.819915	2698.359505	3355.164617	3405.547867	4554.608767
C4N14_09240	6107.959834	6217.629146	5747.581799	7759.213588	7845.870321	10534.66308	-0.532072971	0.001486681	0.010640014	lpxB			CP028109	1921876	1923627	-	1752	protein_coding	ABC transporter ATP-binding protein && PF00664:ABC transporter transmembrane region|PF00005:ABC transporter	ABC_membrane	8792	10917	4277	6171	7781	7164	627.9578866	639.2329622	590.9075072	797.7228892	806.6320472	1083.066186
C4N14_09285	292.4762387	204.4635764	225.7642605	348.2907412	317.62616	530.8505545	-0.723597289	0.004120162	0.022440171	-			CP028109	1932754	1933077	-	324	protein_coding	transcriptional regulator && PF01638:HxlR-like helix-turn-helix	DUF24	421	359	168	277	315	361	162.5975611	113.6683069	125.510087	193.6267553	176.5792641	295.1180099
C4N14_09340	1096.264857	1171.536425	1119.414458	1585.540161	1506.455502	1377.858641	-0.400265848	0.001525667	0.010785758	recQ			CP028109	1945928	1947748	-	1821	protein_coding	DNA helicase RecQ && PF00270:DEAD/DEAH box helicase|PF16124:RecQ zinc-binding|PF09382:RQC domain|PF00570:HRDC domain|PF00271:Helicase conserved C-terminal domain	DEAD	1578	2057	833	1261	1494	937	108.4361263	115.8815509	110.7259499	156.832386	149.0097927	136.2897412
C4N14_09345	337.6329026	376.4635766	356.1162443	613.5952408	538.4519665	499.9700513	-0.626352479	4.70E-05	0.000602421	-			CP028109	1947752	1948477	-	726	protein_coding	DUF4253 domain-containing protein && PF14062:Domain of unknown function (DUF4253)	-	486	661	265	488	534	340	83.76769979	93.40170232	88.35347033	152.2347542	133.5914905	124.044016
C4N14_09350	1030.961373	1231.907286	1132.852807	1720.078462	1650.647695	1374.917641	-0.483294355	0.001884036	0.012609459	-			CP028109	1948492	1949601	-	1110	protein_coding	VWA domain-containing protein && PF13519:von Willebrand factor type A domain	-	1484	2163	843	1368	1637	935	167.2968885	199.9049249	183.8310869	279.121781	267.8550628	223.1116017
C4N14_09410	2318.273654	2026.980135	2542.535601	1412.023474	1538.722286	1296.981133	0.695483222	4.78E-06	8.10E-05	-			CP028109	1958526	1959527	-	1002	protein_coding	adenine nucleotide alpha hydrolase && PF02568:Thiamine biosynthesis protein (ThiI)	-	3337	3559	1892	1123	1526	882	416.7402296	364.3763821	457.0542689	253.8298211	276.6056017	233.1494447
C4N14_09430	3518.746197	3922.966892	3842.023934	5151.433815	5097.143616	4510.023963	-0.387628461	0.00225149	0.014610734	-			CP028109	1961945	1963687	-	1743	protein_coding	"phospho-sugar mutase && PF02878:Phosphoglucomutase/phosphomannomutase, alpha/beta/alpha domain I|PF00408:Phosphoglucomutase/phosphomannomutase, C-terminal domain|PF02880:Phosphoglucomutase/phosphomannomutase, alpha/beta/alpha domain III|PF02879:Phosphoglucomutase/phosphomannomutase, alpha/beta/alpha domain II"	PGM_PMM_II	5065	6888	2859	4097	5055	3067	363.6294124	405.4018295	397.0371341	532.3523626	526.7419798	466.068671
C4N14_09500	1594.377596	1536.039737	1785.956561	2223.025381	2312.116778	1973.411202	-0.406710495	0.003292357	0.01940077	recA			CP028109	1975439	1976008	-	570	protein_coding	regulatory protein RecX && PF02631:RecX family	-	2295	2697	1329	1768	2293	1342	503.8308727	485.395833	564.3707333	702.4865507	730.6398541	623.6072879
C4N14_09575	838.5245132	725.0198683	661.166763	494.1453476	539.4603036	469.0895481	0.566823028	0.000369309	0.00336955	-			CP028109	1988276	1989316	+	1041	protein_coding	putative sulfate exporter family transporter && PF03601:Conserved hypothetical protein 698	-	1207	1273	492	393	535	319	145.0886642	125.4491223	114.4007133	85.50124326	93.34202349	81.1658751
C4N14_09580	613.4359115	548.4635767	559.0353118	447.6227576	415.4348506	370.566038	0.479261581	0.001403711	0.010193617	-			CP028109	1989338	1990393	+	1056	protein_coding	AbrB family transcriptional regulator && PF05145:Putative ammonia monooxygenase	-	883	963	416	356	412	252	104.6342166	93.55183743	95.35506609	76.35134443	70.86102935	63.20772284
C4N14_09620	1378.320327	1254.119207	1077.755577	1605.658038	1637.539314	1788.128183	-0.437060012	0.003435326	0.019800741	-			CP028109	2000753	2003518	+	2766	protein_coding	SMC family ATPase && PF13476:AAA domain	-	1984	2202	802	1277	1624	1216	89.75660838	81.66859642	70.18374713	104.5609043	106.6370219	116.4434116
C4N14_09705	2624.644251	2664.291394	2288.550808	1930.058801	2016.674032	1755.77718	0.410506502	0.00252257	0.015886982	-			CP028109	2020916	2021647	+	732	protein_coding	gamma-glutamyl-gamma-aminobutyrate hydrolase && PF07722:Peptidase C26	-	3778	4678	1703	1535	2000	1194	645.8442749	655.600218	563.1420092	474.9281454	496.2414915	432.0427956
C4N14_09725	2530.162616	2380.092718	2576.131473	1584.282794	1622.414259	1705.780175	0.60760523	1.48E-07	3.59E-06	-			CP028109	2024753	2027104	+	2352	protein_coding	"arginase && PF01276:Orn/Lys/Arg decarboxylase, major domain|PF03711:Orn/Lys/Arg decarboxylase, C-terminal domain|PF00491:Arginase family"	-	3642	4179	1917	1260	1609	1160	193.7668886	182.2741185	197.2873115	121.3287817	124.2489953	130.633389
C4N14_09820	16008.38472	14973.1126	11528.75947	7475.048579	8038.462692	11741.9437	0.641518967	0.004181663	0.022717175	-			CP028109	2050234	2050632	-	399	protein_coding	hypothetical protein && -	-	23043	26290	8579	5945	7972	7985	7226.750575	6759.392155	5204.489434	3374.501086	3628.846126	5300.728331
C4N14_09825	11917.19097	12122.58279	10703.64485	7286.443485	7297.334985	10277.32555	0.483140121	0.008065215	0.038869602	-			CP028109	2050650	2050955	-	306	protein_coding	hypothetical protein && -	-	17154	21285	7965	5795	7237	6989	7014.890897	7135.791976	6300.553632	4289.064949	4295.476081	6049.606629
C4N14_09835	2098.742796	1781.509936	1966.030435	1127.858465	1255.379585	1051.407608	0.765930988	9.80E-08	2.68E-06	-			CP028109	2051462	2052526	-	1065	protein_coding	4-hydroxy-3-methylbut-2-en-1-yl diphosphate && PF04551:GcpE protein	-	3021	3128	1463	897	1245	715	354.9588912	301.3055209	332.5133431	190.753908	212.3214652	177.8238284
C4N14_09840	6426.140636	6267.748351	5497.628511	3934.302272	4036.373075	4107.106921	0.591417293	1.73E-06	3.32E-05	-			CP028109	2052572	2053690	-	1119	protein_coding	M23 family peptidase && PF01476:LysM domain|PF01551:Peptidase family M23	Peptidase_M23	9250	11005	4091	3129	4003	2793	1034.400181	1008.904161	884.9398493	633.2950384	649.7251267	661.1109814
C4N14_09845	8424.149335	7532.119213	7675.984858	6486.757884	6415.040096	5430.557057	0.366203939	0.007184865	0.035840389	miaB			CP028109	2053718	2054959	-	1242	protein_coding	"transcription termination factor Rho && PF00006:ATP synthase alpha/beta family, nucleotide-binding domain|PF07497:Rho termination factor, RNA-binding domain"	ATP-synt_ab	12126	13225	5712	5159	6362	3693	1221.723449	1092.355596	1113.219902	940.7506801	930.3497126	787.573752
C4N14_09865	12484.7755	17413.00664	13652.01859	22333.35792	23610.21123	20831.10514	-0.616563022	0.000266549	0.002627887	-			CP028109	2060294	2060797	+	504	protein_coding	flavodoxin && PF00258:Flavodoxin	-	17971	30574	10159	17762	23415	14166	4461.887842	6223.170183	4879.044542	7981.636371	8437.966261	7444.751791
C4N14_09880	825.324873	729.0066233	857.3666561	427.5048809	477.9517456	430.8565442	0.847887528	7.20E-09	2.52E-07	-			CP028109	2064156	2064764	-	609	protein_coding	copper homeostasis protein CutC && PF03932:CutC family	-	1188	1280	638	340	474	293	244.1046709	215.6168167	253.5816043	126.4422552	141.3628225	127.4335699
C4N14_09885	816.9882581	727.8675504	846.615977	387.2691274	461.8183533	402.9170413	0.929489283	1.10E-09	4.90E-08	-			CP028109	2064778	2065470	-	693	protein_coding	LrgB family protein && PF04172:LrgB-like family	-	1176	1278	630	308	458	274	212.3493953	189.1853802	220.0501525	100.6579522	120.0345869	104.725116
C4N14_09890	175.0689125	133.8410597	248.6094536	89.27307807	105.8753867	76.46600785	1.018442688	0.000282364	0.002740215	lysS			CP028109	2065470	2065826	-	357	protein_coding	CidA/LrgA family protein && PF03788:LrgA family	-	252	235	185	71	105	52	88.33021067	67.52888813	125.4347508	45.04231895	53.41893703	38.58057086
C4N14_09930	980.9416841	997.8278156	1068.348733	1378.074557	1318.904817	1163.165619	-0.343245786	0.010772198	0.047913841	-			CP028109	2073220	2074080	-	861	protein_coding	hypothetical protein && -	-	1412	1752	795	1096	1308	791	205.2147093	208.7473175	223.5004162	288.2955983	275.9171855	243.3362741
C4N14_09955	2424.565494	2677.960268	2517.002738	3388.604865	2876.785507	3642.428874	-0.378185217	0.008964906	0.041608858	-			CP028109	2077745	2079220	-	1476	protein_coding	aldehyde dehydrogenase && PF00171:Aldehyde dehydrogenase family	Aldedh	3490	4702	1873	2695	2853	2477	295.8802732	326.8031396	307.1607922	413.5261908	351.0666484	444.5014387
C4N14_09985	45.85138183	76.31788088	37.62737676	104.3614856	110.9170718	101.4645104	-0.957297696	0.001287542	0.009511775	-			CP028109	2083812	2084585	+	774	protein_coding	LamB/YcsF family protein && PF03746:LamB/YcsF family	-	66	134	28	83	110	69	10.67038075	17.76044285	8.756517697	24.28665707	25.81225123	23.61248266
C4N14_09995	57.66158624	118.4635763	56.44106513	160.943014	153.2672264	123.5220127	-0.895415272	0.005613998	0.028537825	-			CP028109	2085801	2086550	+	750	protein_coding	allophanate hydrolase && PF02682:Allophanate hydrolase subunit 1	-	83	208	42	128	152	84	13.84821414	28.45063896	13.5550894	38.65265365	36.80920888	29.66549125
C4N14_10005	1103.906754	1395.933776	1064.317228	1825.697315	1751.481397	2157.223721	-0.683846786	7.57E-05	0.000893232	deoD			CP028109	2087613	2088338	-	726	protein_coding	purine-nucleoside phosphorylase && PF01048:Phosphorylase superfamily	-	1589	2451	792	1452	1737	1467	273.8824588	346.3352079	264.060183	452.9607849	434.547601	535.2134454
C4N14_10070	128.5228127	179.4039737	120.9451396	269.0766015	230.9091767	172.0485177	-0.641069032	0.009954981	0.045221029	-			CP028109	2102121	2103197	-	1077	protein_coding	"carbamoyl-phosphate synthase small chain && PF00988:Carbamoyl-phosphate synthase small chain, CPSase domain|PF00117:Glutamine amidotransferase class-I"	CPSase_sm_chain	185	315	90	214	229	117	21.49477813	30.00439011	20.22745135	45.00167501	38.61836989	28.77422799
C4N14_10115	2565.593229	2631.827817	2526.409582	3332.023336	3236.761821	4157.103927	-0.473046447	0.001507722	0.010724708	-			CP028109	2109925	2110839	-	915	protein_coding	acetyl-CoA carboxylase carboxyl transferase && PF01039:Carboxyl transferase domain	Carboxyl_trans	3693	4621	1880	2650	3210	2827	505.0509067	518.0895438	497.3373939	655.9268197	637.1740751	818.3483975
C4N14_10195	289.0026491	373.6158944	342.6778955	474.0274709	469.8850495	451.4435463	-0.473372331	0.003636516	0.020539581	-			CP028109	2123446	2124120	-	675	protein_coding	ABC transporter ATP-binding protein && PF00005:ABC transporter	ABC_tran	416	656	255	377	466	307	77.11990739	99.69882029	91.44306338	126.4934933	125.3880946	120.4670081
C4N14_10225	425.8620767	616.8079477	473.0298792	1066.247468	1078.920607	1023.468105	-1.061364462	4.49E-09	1.65E-07	-			CP028109	2130618	2132105	+	1488	protein_coding	"diguanylate phosphodiesterase && PF00496:Bacterial extracellular solute-binding proteins, family 5 Middle"	-	613	1083	352	848	1070	696	51.55069026	74.66472645	57.26036227	129.069471	130.6035571	123.8910205
C4N14_10230	111.154865	158.331126	142.4464977	303.0255185	316.617823	304.3935312	-1.1662302	1.66E-09	6.56E-08	-			CP028109	2132115	2133032	+	918	protein_coding	ABC transporter permease && PF00528:Binding-protein-dependent transport system inner membrane component	BPD_transp_1	160	278	106	241	314	207	21.80992856	31.06648139	27.94972525	59.45727079	62.12424529	59.72569142
C4N14_10235	111.154865	126.4370862	94.06844189	201.1787675	183.5173369	160.2845164	-0.703758478	0.000617293	0.005316284	-			CP028109	2133032	2133799	+	768	protein_coding	ABC transporter permease && PF00528:Binding-protein-dependent transport system inner membrane component	BPD_transp_1	160	222	70	160	182	109	26.06968023	29.6538924	22.06231998	47.1834151	43.04119562	37.59229151
C4N14_10240	90.31332785	100.2384107	80.63009305	172.2593197	146.2088673	105.8760109	-0.640924213	0.008006223	0.038672594	-			CP028109	2133799	2134500	+	702	protein_coding	ABC transporter ATP-binding protein && PF00005:ABC transporter	ABC_tran	130	176	60	137	145	72	23.17304909	25.7196769	20.68847588	44.19916491	37.51500848	27.16620078
C4N14_10245	186.8791169	181.112583	154.5410117	227.5834807	227.8841656	299.9820308	-0.519959695	0.007684463	0.037629193	rpmF			CP028109	2134482	2135234	+	753	protein_coding	ABC transporter ATP-binding protein && PF00005:ABC transporter	ABC_tran	269	318	115	181	226	204	44.70275048	43.32335652	36.9672567	54.43951001	54.51143587	71.75773354
C4N14_10260	1769.446508	1830.490068	2138.041301	2595.2061	2551.09265	2289.568735	-0.37569218	0.007921697	0.038351072	-			CP028109	2136694	2137449	-	756	protein_coding	triose-phosphate isomerase && PF00121:Triosephosphate isomerase	-	2547	3214	1591	2064	2530	1557	421.5839717	436.1280602	509.4044602	618.3274207	607.8170586	545.5070139
C4N14_10295	447.3983318	471.5761594	419.2764838	567.0726508	542.4853146	635.2560652	-0.377567231	0.009350023	0.042929674	ybaK			CP028109	2140929	2141417	-	489	protein_coding	Cys-tRNA(Pro) deacylase && PF04073:Aminoacyl-tRNA editing domain	-	644	828	312	451	538	432	164.7987639	173.7046444	154.440107	208.8806892	199.8239665	233.9959871
C4N14_10300	1483.22273	1465.986757	1167.792514	1904.911455	1735.348005	2154.282721	-0.490615403	0.002995011	0.018037966	-			CP028109	2141429	2142232	-	804	protein_coding	"transcriptional regulator && PF02954:Bacterial regulatory protein, Fis family|PF06506:Propionate catabolism activator"	PrpR_N	2135	2574	869	1515	1721	1465	332.291148	328.4297175	261.6243045	426.7634261	388.7755823	482.6308712
C4N14_10325	2866.406082	3541.377487	2902.68335	5092.337552	4894.467876	3552.728365	-0.54017001	0.004567976	0.024320773	citF			CP028109	2146336	2147226	+	891	protein_coding	citrate (pro-3S)-lyase subunit beta && PF03328:HpcH/HpaI aldolase/citrate lyase family	-	4126	6218	2160	4050	4854	2416	579.4666701	715.9174803	586.8004067	1029.456329	989.4554087	718.21215
C4N14_10330	6228.84075	7434.728485	5955.876206	10358.19179	10242.68741	8039.224325	-0.545611493	0.001247908	0.009337172	citF			CP028109	2147229	2148779	+	1551	protein_coding	"citrate lyase subunit alpha && PF04223:Citrate lyase, alpha subunit (CitF)"	-	8966	13054	4432	8238	10158	5467	723.3756378	863.4193223	691.675373	1202.930673	1189.516771	933.6214003
C4N14_10340	157.7009648	181.6821194	166.6355256	86.75834348	109.9087347	102.9350106	0.755124016	0.000162404	0.001733667	-			CP028109	2153130	2154338	+	1209	protein_coding	ATP-binding protein && PF13173:AAA domain|PF13635:Domain of unknown function (DUF4143)	-	227	319	124	69	109	70	23.49505672	27.06788577	24.82617105	12.92567997	16.37473785	15.33575851
C4N14_10350	587.036631	521.1258284	615.4763769	409.9017387	399.3014583	426.4450438	0.477992314	0.00099894	0.007812226	-			CP028109	2157819	2158316	-	498	protein_coding	N-acetyltransferase && PF13508:Acetyltransferase (GNAT) domain	-	845	915	458	326	396	290	212.3265522	188.4871311	222.6129856	148.2582489	144.4242105	154.2418328
C4N14_10360	3922.3773	3355.139076	4410.46609	3093.12355	2925.185683	2943.941302	0.382318685	0.010451326	0.046975958	-			CP028109	2160119	2162797	-	2679	protein_coding	helicase SNF && PF00271:Helicase conserved C-terminal domain|PF00176:SNF2 family N-terminal domain	SNF2_N	5646	5891	3282	2460	2901	2002	263.7212355	225.582945	296.5379099	207.9663178	196.6750069	197.9360419
C4N14_10405	3943.218838	3260.59603	4906.341162	1556.620713	1864.415143	1948.4127	1.172736492	1.91E-09	7.28E-08	-			CP028109	2171178	2172512	-	1335	protein_coding	"signal recognition particle protein && PF02978:Signal peptide binding domain|PF00448:SRP54-type protein, GTPase domain|PF02881:SRP54-type protein, helical bundle domain"	-	5676	5725	3651	1238	1849	1325	532.0323775	439.9306073	661.980088	210.0245138	251.5531757	262.8864093
C4N14_10410	257.0456254	225.5364241	276.8299861	132.0235662	119.9921049	130.8745134	0.984295254	8.11E-08	2.27E-06	-			CP028109	2172523	2172834	-	312	protein_coding	"hypothetical protein && PF04297:Putative helix-turn-helix protein, YlxM / p13 like"	-	370	396	206	105	119	89	148.3966413	130.2058643	159.8184762	76.21936285	69.2734036	75.55599592
C4N14_10540	1472.107244	1889.721856	1049.535044	2285.893745	2170.949595	2180.751724	-0.587397296	0.008130942	0.038922783	nhaC			CP028109	2208685	2210142	-	1458	protein_coding	Na+/H+ antiporter NhaC && PF03553:Na+/H+ antiporter family	-	2119	3318	781	1818	2153	1483	181.8655223	233.4580268	129.6605528	282.401477	268.2011679	269.4121321
C4N14_10560	5123.544561	6102.013252	6459.814288	8856.895238	8887.482459	7345.148254	-0.504922769	0.001393987	0.01015755	-			CP028109	2214258	2217422	-	3165	protein_coding	serine protease && PF00082:Subtilase family|PF12951:Autotransporter-associated beta strand repeat|PF03797:Autotransporter beta-domain	Peptidase_S8	7375	10714	4807	7044	8814	4995	291.585049	347.2704906	367.6332359	504.0530441	505.7937875	418.0183052
C4N14_10645	2016.766083	1952.370863	2084.287905	2406.601006	2566.217706	3451.263854	-0.476503242	0.007065707	0.035328537	-			CP028109	2233767	2234696	+	930	protein_coding	glycoprotein && -	-	2903	3428	1551	1914	2545	2347	390.6079056	378.1358187	403.685554	466.1112593	497.0258732	668.4418968
C4N14_10660	1841.69717	1712.596028	1587.068998	1106.483221	1170.679276	1452.854149	0.464707921	0.004001807	0.021892744	-			CP028109	2237166	2243534	-	6369	protein_coding	autotransporter-associated N-terminal && PF03797:Autotransporter beta-domain	-	2651	3007	1181	880	1161	988	52.08533004	48.43420015	44.88415028	31.29262763	33.10816644	41.08839883
C4N14_10700	1927.842191	1692.662253	2443.091819	1344.12564	1526.622242	1135.226116	0.595831094	0.002533904	0.015911429	murG			CP028109	2261818	2263224	-	1407	protein_coding	"UDP-N-acetylmuramate--L-alanine ligase && PF02875:Mur ligase family, glutamate ligase domain|PF08245:Mur ligase middle domain|PF01225:Mur ligase family, catalytic domain"	-	2775	2972	1818	1069	1514	772	246.8003843	216.6928894	312.7621144	172.0735889	195.4366171	145.3304856
C4N14_10710	1793.066917	1458.013247	1566.911475	1147.976342	1095.053999	1160.224619	0.501996479	0.000340589	0.003231809	mraY			CP028109	2264279	2265643	-	1365	protein_coding	UDP-N-acetylmuramoyl-L-alanine--D-glutamate && PF08245:Mur ligase middle domain	-	2581	2560	1166	913	1086	789	236.6095637	192.3965441	206.7665389	151.4846874	144.5011598	153.1009458
C4N14_10715	1001.088503	793.9337757	1081.787082	676.4636057	707.8525852	570.5540585	0.553655844	0.002179927	0.014364639	mraY			CP028109	2265577	2266662	-	1086	protein_coding	phospho-N-acetylmuramoyl-pentapeptide- && PF00953:Glycosyl transferase family 4	Glycos_transf_4	1441	1394	805	538	702	388	166.0393777	131.6809349	179.4239503	112.1974688	117.4036086	94.63143421
C4N14_10725	2270.338119	1804.291393	2500.876719	1345.383008	1440.913596	1283.746632	0.690363896	4.16E-05	0.000554453	-			CP028109	2266905	2268746	-	1842	protein_coding	"D-glycero-beta-D-manno-heptose-1,7-bisphosphate && PF08245:Mur ligase middle domain|PF13242:HAD-hyrolase-like|PF02875:Mur ligase family, glutamate ligase domain"	-	3268	3168	1861	1070	1429	873	222.0083778	176.435308	244.5519366	131.5602714	140.9018716	125.533067
C4N14_10735	138.2488634	182.8211922	118.2574698	217.5245423	274.2676684	307.3345315	-0.849610149	0.000272512	0.002656679	-			CP028109	2270354	2271196	+	843	protein_coding	pyridoxal 5'-phosphate synthase lyase subunit && PF01680:SOR/SNZ family	-	199	321	88	173	272	209	29.53945262	39.06316344	25.26791787	46.47818256	58.60241158	65.6677647
