# Supplementary material for: Targeting Fusobacterium nucleatum through chemical modifications of host-derived transfer RNA fragments
Source: ISME J. 2023 Apr 1;17(6):880–90. doi: 10.1038/s41396-023-01398-w (PMC10202947; doi:10.1038/s41396-023-01398-w)
Supplement: Supplementary file 3 — Supplemental Dataset S2 [file 41396_2023_1398_MOESM3_ESM.xls]

gene_id	C1	C2	C3	C4	C5	C6	log2FoldChange	pvalue	padj	gene_name	gene_chr	gene_start	gene_end	gene_strand	gene_length	gene_biotype	gene_description	tf_family	C1_readcount	C2_readcount	C3_readcount	C4_readcount	C5_readcount	C6_readcount	C1_fpkm	C2_fpkm	C3_fpkm	C4_fpkm	C5_fpkm	C6_fpkm
C4N14_03355	15684.6461762099	13021.3112720874	11700.770336052	1840.78572243874	2218.34143519831	1644.01916868018	2.82416008224616	1.58039862719392e-53	3.37415106905903e-50	clpB	CP028109	688754	691348	-	2595	protein_coding	ATP-dependent chaperone ClpB && PF02861:Clp amino terminal domain, pathogenicity island component|PF10431:C-terminal, D2-small domain, of ClpB protein|PF00004:ATPase family associated with various cellular activities (AAA)|PF07724:AAA domain (Cdc48 subfamily)	AAA	22577	22863	8707	1464	2200	1118	1088.69395715889	903.828032646896	812.167377947315	127.771597135746	153.978284768625	114.113746289684
C4N14_06140	1557.55754648814	1311.07284907253	1337.11570970159	409.901738739774	433.584916879669	392.623540284085	1.76544729349353	1.99041195542142e-33	2.12476476241236e-30	-	CP028109	1270609	1271871	+	1263	protein_coding	transporter && PF13304:AAA domain, putative AbiEii toxin, Type IV TA system	-	2242	2302	995	326	430	267	222.131014077971	186.978607725422	190.692709367488	58.4581218869804	61.8356974948066	55.9939922289421
C4N14_00295	1064.30783283668	817.284769078661	915.151556087219	164.715115873958	185.534010943858	229.398023536769	2.2744861564498	7.90755970207847e-32	5.62754665464584e-29	-	CP028109	71828	72772	-	945	protein_coding	RloB domain-containing protein && PF13707:RloB-like protein	-	1532	1435	681	131	184	156	202.863492646726	155.779406697003	174.433406615197	31.3956946166993	35.3639015927479	43.72464697257
C4N14_01705	6182.98936830706	4294.8741767402	5070.28901779307	1243.53625648355	1234.20450758306	1332.27313669431	2.02913986251097	1.80266744180824e-31	9.6217374706515e-29	dnaJ	CP028109	339679	340173	-	495	protein_coding	flavodoxin && PF12682:Flavodoxin	-	8900	7541	3773	989	1224	906	2249.89240301882	1562.83703667685	1844.99827878013	452.503248781561	449.107572401182	484.793201223845
C4N14_00285	1167.12608300628	903.284769169865	991.750144482185	208.72297126013	211.750773359838	282.336028968331	2.12817240616481	2.33208763292871e-28	9.9580141926056e-26	-	CP028109	70514	71257	-	744	protein_coding	adenylate cyclase && PF00211:Adenylate and Guanylate cyclase catalytic domain	Guanylate_cyc	1680	1586	738	166	210	192	282.561695413563	218.685606922995	240.103109965391	50.5319155228764	51.2649476323692	68.353666483174
C4N14_01710	3818.16961440625	2824.9006652475	3627.01035224582	946.797574451074	877.25320391933	674.959569252415	2.03761022406211	1.98677806107829e-25	7.06961860067025e-23	dnaJ	CP028109	340170	341348	-	1179	protein_coding	molecular chaperone DnaJ && PF00226:DnaJ domain|PF00684:DnaJ central domain|PF01556:DnaJ C terminal domain	DnaJ_C	5496	4960	2699	753	870	459	583.324020571685	431.576535403351	554.119506201185	144.64778246427	134.023083741185	103.117506402575
C4N14_06145	732.232673505128	598.582782091758	689.387295554689	202.436134776392	224.859154567828	172.048517652576	1.7462339728114	8.57842285790172e-23	2.35067270841004e-20	-	CP028109	1271874	1272515	+	642	protein_coding	RloB domain-containing protein && PF13707:RloB-like protein	-	1054	1051	513	161	223	117	205.438825899928	167.94135034727	193.417914433028	56.7964847144862	63.0875982167456	48.2707843330358
C4N14_00695	2221.01314724468	2296.37086336248	2424.27813095645	863.811332865721	916.5783475433	708.78107272258	1.47724027324812	8.80814129615004e-23	2.35067270841004e-20	-	CP028109	145151	145645	-	495	protein_coding	30S ribosomal protein S5 && PF00333:Ribosomal protein S5, N-terminal domain|PF03719:Ribosomal protein S5, C-terminal domain	-	3197	4032	1804	687	909	482	808.191686792264	835.613172242547	882.156611428399	314.327332571215	333.528417739113	257.914263785754
C4N14_06150	863.534357843334	723.311259045226	701.481809511789	182.318258028427	257.125939079804	213.222521877125	1.80710539694368	2.48267449435797e-21	5.8894556060603e-19	-	CP028109	1272505	1273035	+	531	protein_coding	hypothetical protein && -	-	1243	1270	522	145	255	145	292.923051099565	245.357395417768	237.952537807784	61.844928262291	87.2207502897775	72.3280910644697
C4N14_01725	39576.6897004176	34539.5364604707	28793.0062272023	8152.76955211257	8023.33763630587	4512.96496304066	2.31428927347248	4.10571999500655e-20	8.76571218933899e-18	grpE	CP028109	342170	343993	-	1824	protein_coding	molecular chaperone DnaK && PF00012:Hsp70 protein	HSP70	56968	60645	21426	6484	7957	3069	3908.25669324808	3410.83035431072	2843.35198719285	805.098061807249	792.31646852341	445.66197063752
C4N14_01720	791.283695561993	631.046358285126	584.568174593158	193.634563699157	216.792458439834	219.104522480632	1.67501066511045	1.02158565072719e-19	1.98280487663867e-17	-	CP028109	341963	342055	-	93	protein_coding	hypothetical protein && -	-	1139	1108	435	154	215	149	1532.56081464785	1222.21262280292	1132.19352666607	375.032047736047	419.884332988929	424.362346083039
C4N14_00315	30773.9191065054	28990.5430771024	30389.4820695395	15678.112823148	14326.4523233171	13558.0113910834	1.0492480469787	1.29085555067123e-18	2.2966471672359e-16	fusA	CP028109	83152	85233	-	2082	protein_coding	elongation factor G && PF03144:Elongation factor Tu domain 2|PF03764:Elongation factor G, domain IV|PF14492:Elongation Factor G, domain II|PF00009:Elongation factor Tu GTP binding domain|PF00679:Elongation factor G C-terminus	GTP_EFTU	44297	50902	22614	12469	14208	9220	2662.38299762435	2508.09553093475	2629.12370987056	1356.3804100064	1239.44249511633	1172.96139254448
C4N14_00690	1313.01684338206	1249.56291523246	1552.12929116114	533.123733821056	569.710414039565	483.794549638442	1.37100112491042	2.17208324648682e-18	3.56722902403798e-16	-	CP028109	144953	145138	-	186	protein_coding	50S ribosomal protein L30 && -	-	1890	2194	1155	424	565	329	1271.52762936103	1210.07874297365	1503.08450953944	516.277883896376	551.708484043593	468.507422353422
C4N14_07055	1193.52536345523	907.841060565425	1072.38023752952	331.944966341412	372.076358903716	248.514525498166	1.73163154770656	1.68200760137886e-17	2.56506159210276e-15	-	CP028109	1460921	1463509	-	2589	protein_coding	cation-translocating P-type ATPase && PF00122:E1-E2 ATPase|PF00689:Cation transporting ATPase, C-terminus|PF00702:haloacid dehalogenase-like hydrolase|PF00690:Cation transporter/ATPase, N-terminus	E1-E2_ATPase	1718	1594	798	264	369	169	83.0363117272831	63.1605960058559	74.6079659638664	23.0941767518307	25.8862102727659	17.2897285972069
C4N14_03025	3525.69337574813	3258.88742067463	4183.35799427241	8072.29804512071	9369.46755266484	9175.92094147075	-1.27994168802436	7.18911899598495e-17	1.00474066503936e-14	-	CP028109	622509	623069	+	561	protein_coding	hypothetical protein && PF14345:GDYXXLXY protein	-	5075	5722	3113	6420	9292	6240	1132.00964428161	1046.34510057157	1343.16887213542	2591.80769985513	3008.29553254886	2946.15268371328
C4N14_05290	562.721504306598	547.894040316148	693.418800207056	227.583480711347	227.884165615826	226.457023235015	1.39864669377321	7.52967243120831e-17	1.00474066503936e-14	-	CP028109	1101311	1103167	+	1857	protein_coding	DUF2194 domain-containing protein && PF09960:Uncharacterized protein conserved in bacteria (DUF2194)	-	810	962	516	181	226	154	54.5820768661786	53.1438631617735	67.2592711735668	22.0748255444156	22.1039909600664	21.9655629907561
C4N14_05005	1885.46439838038	1582.17218710838	1694.5757888781	633.713117560878	792.552894575395	707.310572571703	1.27357063010839	1.95731529034654e-16	2.45815773228816e-14	-	CP028109	1049360	1051183	+	1824	protein_coding	molecular chaperone HtpG && PF02518:Histidine kinase-, DNA gyrase B-, and HSP90-like ATPase|PF00183:Hsp90 protein	HATPase_c	2714	2778	1261	504	786	481	186.192400391014	156.241845564765	167.341867630457	62.5801084439934	78.2657715545306	69.8479660725471
C4N14_01875	11412.8257688257	9155.29802295434	11887.563384945	4371.86609079201	4652.46699182045	4839.41599653529	1.22698186184691	7.05184751338029e-16	8.36427468948162e-14	rplK	CP028109	379178	379885	-	708	protein_coding	50S ribosomal protein L1 && PF00687:Ribosomal protein L1p/L10e family	-	16428	16075	8846	3477	4614	3291	2903.54377521942	2329.20480197281	3024.32205380411	1112.24904604131	1183.63688775598	1231.19869496467
C4N14_00320	3903.61991691206	3805.07285171745	3551.75559873498	2023.10398046717	1928.94871160653	1816.06768633275	0.96525356010706	8.61110981096586e-16	9.67616812969058e-14	-	CP028109	85279	85749	-	471	protein_coding	30S ribosomal protein S7 && PF00177:Ribosomal protein S7p/S5e	-	5619	6681	2643	1609	1913	1235	1492.84619843473	1455.15922716857	1358.28409430165	773.687795062713	737.680361405494	694.511709476729
C4N14_00300	2598.24497050207	1974.01324712658	1709.35797260344	382.239658211323	370.059684871717	667.607068498032	2.14848330011406	2.69084263461383e-15	2.87247451245027e-13	-	CP028109	72777	74165	-	1389	protein_coding	transporter && PF13304:AAA domain, putative AbiEii toxin, Type IV TA system	-	3740	3466	1272	304	367	454	336.935132842214	255.986030264252	221.66607156474	49.5680628574865	47.9885886424737	86.5739292732353
C4N14_08865	24031.6818234245	21114.4238634517	16973.9784213475	6979.64586424689	7384.05196816236	4798.24199231074	1.6966954295938	7.05109575406347e-15	7.1686140166312e-13	groL	CP028109	1845179	1846798	+	1620	protein_coding	chaperonin GroEL && PF00118:TCP-1/cpn60 chaperonin family	-	34592	37073	12631	5551	7323	3263	2672.00704762015	2347.64631889349	1887.28322475476	776.044850967612	821.009492547939	533.501421741705
C4N14_05050	3764.67633560179	3395.57616254145	3609.54049875223	1061.21799845512	1249.32956282305	1644.01916868018	1.44624773355336	2.99156367084974e-14	2.90317656239282e-12	-	CP028109	1056309	1056710	+	402	protein_coding	30S ribosomal protein S9 && PF00380:Ribosomal protein S9/S16	-	5419	5962	2686	844	1239	1118	1686.82504089655	1521.44364844335	1617.31388216464	475.496147362179	559.782622206587	736.629780153559
C4N14_05580	732.232673505128	730.145696138567	790.174911863855	1931.31616780458	1892.64857903055	1423.44414604867	-1.22200749362011	3.78695649220824e-13	3.51528352646287e-11	-	CP028109	1161700	1162299	-	600	protein_coding	CDP-alcohol phosphatidyltransferase family && PF01066:CDP-alcohol phosphatidyltransferase	CDP-OH_P_transf	1054	1282	588	1536	1877	968	219.819543712923	219.193023715856	237.214064414588	579.789804707779	568.181620549461	427.32433829731
C4N14_00715	2605.88686747413	2281.56291632691	3108.29008697465	1174.38105516242	1210.00441919908	1016.11560425582	1.23161384840585	5.3137861205278e-13	4.72705556971952e-11	-	CP028109	147049	147336	-	288	protein_coding	30S ribosomal protein S14 && -	-	3751	4006	2313	934	1200	691	1629.78950914606	1426.94886408886	1944.00556615271	734.488495004701	756.76827457307	635.505160475725
C4N14_00290	82.6714308796112	79.1655629978633	75.2547535108433	12.5736729674777	8.06669612799384	20.5870021122741	2.58339091326249	1.13213069029023e-12	9.66839609507853e-11	-	CP028109	71281	71814	-	534	protein_coding	hypothetical protein && -	-	119	139	56	10	8	14	27.8857703151587	26.7032115343862	25.3840625376766	4.24120585138532	2.72096458273463	6.94416930095916
C4N14_05300	707.222828869279	578.079470811736	752.547535108433	310.5697222967	302.501104799769	283.806529119207	1.17978598716481	2.29458431534163e-12	1.83131461274712e-10	-	CP028109	1104090	1105511	+	1422	protein_coding	DUF3492 domain-containing protein && PF11997:Domain of unknown function (DUF3492)|PF00534:Glycosyl transferases group 1	Glycos_transf_1	1018	1015	560	247	300	193	89.5829011840588	73.2244972819347	95.3241167026674	39.3394211945163	38.3173809910415	35.9493659079492
C4N14_04075	40.9883564865299	66.0662252356269	49.7218907125215	204.950869369887	193.600707071852	151.461515540302	-1.80221872052989	2.31594822220947e-12	1.83131461274712e-10	-	CP028109	858783	859355	+	573	protein_coding	hemin transporter && -	-	59	116	37	163	192	103	12.8847005961458	20.767935205168	15.6300893673465	64.4263594618292	60.8584329709023	47.6119670769578
C4N14_06105	2305.0740139374	2083.36424062003	2418.90279141996	1198.27103380063	1269.49630314303	1204.33962356804	0.889078035282753	2.77922601360305e-12	2.11915983537232e-10	rsmI	CP028109	1264626	1265909	+	1284	protein_coding	S41 family peptidase && PF03572:Peptidase family S41|PF00595:PDZ domain (Also known as DHR or GLGF)	Peptidase_S41	3318	3658	1800	953	1259	819	323.361491620474	292.259495513946	339.329674443908	168.09642836306	178.088085549064	168.947745165625
C4N14_00730	2281.45360511465	1984.83443919103	2547.91094029569	1075.04903871935	1034.55377841521	816.127583736581	1.21774474386525	3.9226697833853e-12	2.84416666057642e-10	-	CP028109	148293	148661	-	369	protein_coding	50S ribosomal protein L14 && PF00238:Ribosomal protein L14p/L23e	-	3284	3485	1896	855	1026	555	1113.66282771515	968.87191970087	1243.73061813522	524.771641075067	505.004390056565	398.382395610775
C4N14_05035	2932.40428355327	2240.55629376687	4132.29226867577	876.385005833198	1094.04566235916	969.05959942776	1.66115869732643	3.99648711088021e-12	2.84416666057642e-10	-	CP028109	1053259	1053825	-	567	protein_coding	translation initiation factor IF-3 && PF05198:Translation initiation factor IF-3, N-terminal domain|PF00707:Translation initiation factor IF-3, C-terminal domain	-	4221	3934	3075	697	1085	659	931.556573609476	711.772573688744	1312.73305272083	278.407113840196	347.552837211336	307.84767473209
C4N14_00745	1394.29883844857	1301.39072985696	1397.58827948709	574.616854613733	646.344027255506	411.740042245482	1.32257653894111	7.63389232033823e-12	5.25753551739423e-10	-	CP028109	149159	149590	-	432	protein_coding	50S ribosomal protein L16 && PF00252:Ribosomal protein L16p/L10e	-	2007	2285	1040	457	641	280	581.353869164869	542.615768754041	582.725403890711	239.586896657493	269.493591111854	171.675296607046
C4N14_01735	17974.4363962032	14049.8940546352	12089.1386175633	6455.32370150307	6195.22262629927	6320.20964846815	1.21761575042131	8.04287325671519e-12	5.33369303658869e-10	hrcA	CP028109	344648	345703	-	1056	protein_coding	HrcA family transcriptional regulator && PF01628:HrcA protein C terminal domain	HrcA	25873	24669	8996	5134	6144	4298	3065.91289378366	2396.50080753016	2062.05330422236	1101.08933230119	1056.72369976749	1078.04282846652
C4N14_01715	541.879967110057	367.920530191509	387.024446627194	123.221995081282	129.067138047901	58.8200060350689	2.05039957617839	8.41765551229244e-12	5.33369303658869e-10	-	CP028109	341396	341908	-	513	protein_coding	methylated-DNA--[protein]-cysteine && PF02870:6-O-methylguanine DNA methyltransferase, ribonuclease-like domain|PF01035:6-O-methylguanine DNA methyltransferase, DNA binding domain	DNA_binding_1	780	646	288	98	128	40	190.262929409634	129.182922626783	135.890620502449	43.2652601588103	45.3175855650774	20.652667260998
C4N14_01730	7445.29180451087	6015.44371498872	5712.64209240348	2210.45170768259	2064.06587175042	1091.11111195053	1.83675172579861	8.49393738847848e-12	5.33369303658869e-10	hrcA	CP028109	344032	344637	-	606	protein_coding	nucleotide exchange factor GrpE && PF01025:GrpE	-	10717	10562	4251	1758	2047	742	2212.98030132394	1787.98343900069	1697.98105311917	657.017376157871	613.506795267752	324.313332600241
C4N14_00425	205.636500339201	146.940397506825	145.134167485198	38.978386199181	33.2751215279746	60.2905061859456	1.93355052844956	3.15478120291315e-11	1.92441653377702e-09	-	CP028109	97786	97861	-	76	protein_coding	tRNA-Gly && -	-	296	258	108	31	33	41	487.365811487754	348.253962468331	343.973133146824	92.3801600839903	78.8632201923515	142.89064161203
C4N14_06195	247.319574732282	177.125828002414	276.829986129174	61.6109975406409	63.5252320079515	88.2300090526033	1.71868435099338	3.69232776036772e-11	2.18975549121808e-09	-	CP028109	1279767	1280945	-	1179	protein_coding	M20 family peptidase && PF07687:Peptidase dimerisation domain	M20_dimer	356	311	206	49	63	60	37.7844525697816	27.0605448609763	42.2929300768596	9.41267110325261	9.70511985712028	13.4794126016437
C4N14_01880	6276.08156778494	5276.75497248348	7286.27274171058	2854.22376361745	3191.38665563756	2801.30278742016	1.08975025989527	5.40593111191381e-11	3.11936835782054e-09	nusG	CP028109	379946	380371	-	426	protein_coding	50S ribosomal protein L11 && PF00298:Ribosomal protein L11, RNA binding domain|PF03946:Ribosomal protein L11, N-terminal domain	-	9034	9265	5422	2270	3165	1905	2653.67314042086	2231.13463198722	3080.80544518515	1206.83213824701	1349.39244452043	1184.45591964901
C4N14_05695	1616.608568545	1274.0529814836	1642.16622839733	648.801525121851	751.211076919426	747.014076645375	1.07669525284352	7.2315124614044e-11	4.06296818555221e-09	-	CP028109	1185821	1185934	+	114	protein_coding	50S ribosomal protein L36 && -	-	2327	2237	1222	516	745	508	2554.27982732433	2013.03388641255	2594.66153521864	1025.12177641589	1186.93129380408	1180.29993396604
C4N14_00685	6097.53906580124	5231.19205852787	7548.32054411441	2815.24537741827	3005.8526446937	2877.76879526575	1.11710701087914	8.19408848254272e-11	4.46793842110611e-09	-	CP028109	144474	144953	-	480	protein_coding	50S ribosomal protein L15 && PF00828:Ribosomal protein L18e/L15	-	8777	9185	5617	2239	2981	1957	2288.13583392828	1963.03424612923	2832.54974450838	1056.43666401426	1127.96311325116	1079.89892826425
C4N14_05045	6908.27486274667	5638.41060200609	7925.93814655274	2495.87408404433	2849.56040721382	3363.03384505506	1.23310247160558	8.37084481706062e-11	4.46793842110611e-09	-	CP028109	1055859	1056293	+	435	protein_coding	50S ribosomal protein L13 && PF00572:Ribosomal protein L13	-	9944	9900	5898	1985	2826	2287	2860.54510591023	2334.72584301143	3281.93420576411	1033.47949204826	1179.93221734813	1392.54881972919
C4N14_00785	7903.11090492821	6795.70861647846	7205.64264866324	3856.34549912542	4164.43187607682	4345.32794584071	0.824918978848745	1.36144521589595e-10	7.08947691692158e-09	-	CP028109	153547	153858	-	312	protein_coding	30S ribosomal protein S10 && PF00338:Ribosomal protein S10p/S20e	Ribosomal_S10	11376	11932	5362	3067	4130	2955	4562.59511253504	3923.27366941316	4159.93528712395	2226.33129386864	2404.19459537444	2508.62885344197
C4N14_03245	914.943482928134	1055.3509944967	978.311795640963	1865.9330683737	1720.22294929469	1682.25217260297	-0.836925275108821	1.67703286750966e-10	8.52491707650746e-09	-	CP028109	668910	671039	+	2130	protein_coding	tetratricopeptide repeat protein && PF13424:Tetratricopeptide repeat|PF13414:TPR repeat	-	1317	1853	728	1484	1706	1144	77.3718734986554	89.2453852794886	82.7305925523714	157.791972965512	145.470048047511	142.259062685404
C4N14_05710	8110.13684108052	6552.51656324041	8850.49654682882	3895.3238853246	4077.71489270089	3827.71189273211	0.994122043000308	2.1423822990767e-10	1.06371772291367e-08	-	CP028109	1186973	1187560	+	588	protein_coding	30S ribosomal protein S4 && PF01479:S4 domain|PF00163:Ribosomal protein S4/S9 N-terminal domain	S4	11674	11505	6586	3098	4044	2603	2484.38732264324	2007.2397544103	2711.1825424033	1193.25893852619	1249.13098056061	1172.54728093681
C4N14_00325	7431.39744637984	6495.56292079591	7143.82624399362	3807.30817455226	3928.481014333	4311.50644237055	0.806627585137049	2.35352647663461e-10	1.14199523354884e-08	-	CP028109	85777	86145	-	369	protein_coding	30S ribosomal protein S12 && PF00164:Ribosomal protein S12/S23	Ribosomal_S12	10697	11405	5316	3028	3896	2932	3627.54301707338	3170.72718628075	3487.16875844242	1858.48950780737	1917.63850259296	2104.60753861404
C4N14_05305	705.833393056177	561.562914502829	815.707774662176	250.216092052807	270.234320287794	333.803534249016	1.28530484887683	4.40927843095425e-10	2.09195765557496e-08	-	CP028109	1105513	1107831	+	2319	protein_coding	hypothetical protein && PF16933:Putative exopolysaccharide Exporter (EPS-E)	-	1016	986	607	199	268	227	54.8238967457991	43.6180372646705	63.3581228272456	19.4349280294658	20.9897953516774	25.927379853498
C4N14_04565	339.717056303613	263.695364518063	306.394353579862	873.870271239703	955.90349116727	580.847559596305	-1.40851261990694	4.97263741312692e-10	2.30795236457086e-08	thyA	CP028109	952018	952275	+	258	protein_coding	hypothetical protein && -	-	489	463	228	695	948	395	237.173462944308	184.098918804994	213.909218029291	610.092530087068	667.364022600251	405.518723879102
C4N14_03240	530.069762698684	599.721854940648	548.284632721858	1053.67379467463	1064.80388889519	926.415095052335	-0.859305367494438	8.52930674680009e-10	3.87448295838685e-08	-	CP028109	667588	668625	+	1038	protein_coding	tetratricopeptide repeat protein && PF13414:TPR repeat	-	763	1053	408	838	1056	630	91.9822705975365	104.068901541484	95.1430717246194	182.84255191215	184.773941722349	160.759526302552
C4N14_09885	816.988258104393	727.867550440787	846.615976996987	387.269127398314	461.818353327647	402.917041340222	0.929489282767694	1.10399377159478e-09	4.8986452574862e-08	-	CP028109	2064778	2065470	-	693	protein_coding	LrgB family protein && PF04172:LrgB-like family	-	1176	1278	630	308	458	274	212.349395341102	189.18538019522	220.050152518171	100.657952206212	120.034586927954	104.725116000736
C4N14_05030	2025.1026975972	1588.43708777727	2785.76971478532	646.286790528356	808.686286831382	882.300090526033	1.45207783752234	1.12427923942306e-09	4.8986452574862e-08	-	CP028109	1052975	1053181	-	207	protein_coding	50S ribosomal protein L35 && -	-	2915	2789	2073	514	802	600	1762.15925507568	1382.19119388528	2424.05972360959	562.3716025434	703.684818791422	767.74045687623
C4N14_00760	2551.00415285658	2000.7814590755	2490.12604027844	1222.16101243884	1235.21284459906	999.940102596171	1.0248036141398	1.1795694215167e-09	5.03676142987633e-08	-	CP028109	150641	150916	-	276	protein_coding	30S ribosomal protein S19 && -	-	3672	3513	1853	972	1225	680	1664.83244887768	1305.74695162755	1625.10226767314	797.604860416612	806.122727262618	652.579388344795
C4N14_05025	2505.84748893074	2343.64238659142	3407.9652661339	896.502882581163	1148.49586122312	1301.3926335259	1.30252638996943	1.24486029866447e-09	5.21132693656597e-08	-	CP028109	1052600	1052950	-	351	protein_coding	50S ribosomal protein L20 && PF00453:Ribosomal protein L20	-	3607	4115	2536	713	1139	885	1285.92597053555	1202.68716427423	1748.86582753473	460.058461045057	589.373719479471	667.835769218618
C4N14_08390	1566.58887927331	1537.17880957722	1660.97991677504	951.827043638065	999.261982855237	936.708596108472	0.720683402939518	1.41346622218117e-09	5.80336612376307e-08	-	CP028109	1744458	1745081	-	624	protein_coding	lysine transporter LysE && -	-	2255	2699	1236	757	991	637	452.208684017516	443.719227025902	479.455428467475	274.75265560133	288.445138500735	270.388592156097
C4N14_05315	596.762681727614	529.668874733906	731.046176962478	296.738682032475	284.351038511783	298.511530627975	1.07432339520042	1.47797477419818e-09	5.95372857153416e-08	-	CP028109	1108792	1109745	+	954	protein_coding	endo alpha-1,4 polygalactosaminidase && PF03537:Glycoside-hydrolase family GH114	-	859	930	544	236	282	203	112.673485881518	100.005647649479	138.027265478903	56.0265960393065	53.6877115546178	56.3613237917471
C4N14_10230	111.154865048217	158.331125995727	142.446497716953	303.025518516213	316.617823023758	304.393531231481	-1.16623020041828	1.65860007627211e-09	6.5576132645203e-08	-	CP028109	2132115	2133032	+	918	protein_coding	ABC transporter permease && PF00528:Binding-protein-dependent transport system inner membrane component	BPD_transp_1	160	278	106	241	314	207	21.809928559777	31.066481392946	27.9497252544866	59.4572707884731	62.1242452852141	59.7256914246361
C4N14_04080	21.536255103092	19.364238431132	14.7821837253442	101.84675103657	83.6919723279361	52.938005431562	-2.07589088184137	1.87012537823476e-09	7.25948669551131e-08	-	CP028109	860522	860701	+	180	protein_coding	hypothetical protein && -	-	31	34	11	81	83	36	21.5509356581297	19.3774383940174	14.7922602526104	101.916176608789	83.7490223860864	52.9740915244599
C4N14_10405	3943.21883758549	3260.59602994797	4906.34116193016	1556.62071337374	1864.41514258258	1948.41269991166	1.17273649239704	1.91070351141746e-09	7.28455713727907e-08	-	CP028109	2171178	2172512	-	1335	protein_coding	signal recognition particle protein && PF02978:Signal peptide binding domain|PF00448:SRP54-type protein, GTPase domain|PF02881:SRP54-type protein, helical bundle domain	-	5676	5725	3651	1238	1849	1325	532.032377508709	439.930607293125	661.980088036123	210.024513760601	251.553175673817	262.886409250597
C4N14_06115	1162.26305766042	976.754967923278	1279.33080968434	529.351631930813	594.918839439546	617.610063368223	0.970765416386244	3.59261044447705e-09	1.3456532103436e-07	ylqF	CP028109	1266608	1267477	+	870	protein_coding	ribosome biogenesis GTPase YlqF && PF01926:50S ribosome-binding GTPase	-	1673	1715	952	421	590	420	240.632138082654	202.224990947707	264.869562893136	109.595684169349	123.170560551203	127.868496783179
C4N14_10225	425.862076715981	616.807947674	473.029879211015	1066.24746764211	1078.92060711918	1023.4681050102	-1.06136446207185	4.49304235890236e-09	1.65390438556147e-07	-	CP028109	2130618	2132105	+	1488	protein_coding	diguanylate phosphodiesterase && PF00496:Bacterial extracellular solute-binding proteins, family 5 Middle	-	613	1083	352	848	1070	696	51.5506902644387	74.6647264494338	57.2603622681691	129.069470974094	130.603557063417	123.891020500753
C4N14_00415	66.6929190289301	46.1324503800499	37.6273767554216	6.28683648373887	9.07503314399307	7.35250075438361	2.72634334749034	6.13255712439298e-09	2.21915414586085e-07	-	CP028109	97616	97692	-	77	protein_coding	tRNA-Arg && -	-	96	81	28	5	9	5	156.011800658769	107.915604195865	88.0200610072682	14.7065189911673	21.2288243256861	17.1993803650844
C4N14_00680	27960.3115849724	21838.8741953458	32785.5396679293	12635.2839650184	12596.1460038624	14240.3234610902	1.06498849474003	6.54081741124876e-09	2.32744086216935e-07	-	CP028109	143169	144449	-	1281	protein_coding	preprotein translocase subunit SecY && PF00344:SecY translocase	-	40247	38345	24397	10049	12492	9684	3931.52757014162	3070.78609402919	4610.00775026104	1776.66000302146	1771.15677488839	2002.34622296202
C4N14_09880	825.32487298301	729.006623289677	857.366656069965	427.504880894243	477.951745583635	430.85654420688	0.847887528060755	7.2041511650799e-09	2.52145290777797e-07	-	CP028109	2064156	2064764	-	609	protein_coding	copper homeostasis protein CutC && PF03932:CutC family	-	1188	1280	638	340	474	293	244.104670858332	215.616816670608	253.581604330463	126.442255234404	141.362822521235	127.433569923372
C4N14_05700	5612.6259670284	4344.99338209136	6154.76376927968	2725.97229934917	2839.47703705383	2488.08625528341	0.999734793338976	7.88219299079459e-09	2.71427129602362e-07	-	CP028109	1186142	1186498	+	357	protein_coding	30S ribosomal protein S13 && PF00416:Ribosomal protein S13/S18	-	8079	7629	4580	2168	2816	1692	2831.82449198205	2192.24632982638	3105.35761452813	1375.37672510336	1432.64501593127	1255.3524209998
C4N14_08050	874.649844348156	829.245033992007	802.269425820954	422.475411707252	465.851701391644	520.55705341036	0.83343753399098	1.09779409848949e-08	3.72030222265882e-07	-	CP028109	1663077	1665952	-	2876	protein_coding	hypothetical protein && -	-	1259	1456	597	336	462	354	54.7789609094772	51.9352762650749	50.2458049925878	26.4594617065007	29.1761009334708	32.6022746864722
C4N14_06570	7781.53527128173	6424.94040416472	10410.6888472947	2796.38486796705	3112.73636838962	4045.34591506186	1.30617204554135	1.23819224965974e-08	4.13053195784931e-07	rplU	CP028109	1375120	1375434	-	315	protein_coding	50S ribosomal protein L21 && PF00829:Ribosomal prokaryotic L21 protein	-	11201	11281	7747	2224	3087	2751	4449.62267846471	3673.897185259	5953.02026893363	1599.02346933296	1779.91898179586	2313.20199656808
C4N14_03575	264.687522396066	196.490066433546	295.643674506884	96.8172818495786	105.875386679919	108.817011164877	1.27297884823223	1.37741123540463e-08	4.52426613475214e-07	-	CP028109	748351	749343	-	993	protein_coding	PTS transporter subunit IIC && PF13303:Phosphotransferase system, EIIC	-	381	345	220	77	105	74	48.0123174295726	35.6418140000142	53.6275296167143	17.5619236855248	19.2049954876549	19.7385839517121
C4N14_06095	1247.71336016623	1044.52980243224	1248.42260734953	633.713117560878	709.869259263458	608.787062462963	0.855902472446127	1.62937992950255e-08	5.27079719619384e-07	-	CP028109	1262973	1263797	+	825	protein_coding	HD domain-containing protein && PF01966:HD domain	HD	1796	1834	929	504	704	414	272.413938594728	228.052761591195	272.568788919174	138.358930668902	154.986142632565	132.916811461372
C4N14_02700	220.920294283331	173.708609455743	147.821837253442	70.4125686178753	58.4835469279553	80.8775082982197	1.38831822462501	2.24980532283245e-08	7.16915576753326e-07	-	CP028109	553191	554795	+	1605	protein_coding	hemolysin activator protein precursor && PF08479:POTRA domain, ShlB-type|PF03865:Haemolysin secretion/activation protein ShlB/FhaC/HecB	-	318	305	110	56	58	55	24.7929968258736	19.4946191649543	16.589450750591	7.90211961245026	6.56337344676457	9.0765577378358
C4N14_00780	8837.50648923979	7467.76159732363	9299.33739812564	4583.10379664564	4800.69253317233	3518.906861048	0.988210372135421	2.29209168545596e-08	7.19649374771833e-07	-	CP028109	152764	153399	-	636	protein_coding	50S ribosomal protein L3 && PF00297:Ribosomal protein L3	-	12721	13112	6920	3645	4761	2393	2502.88605453805	2114.9581483548	2633.68201410112	1297.98904171571	1359.61273782731	996.595919953085
C4N14_00720	6320.54351380423	5382.68874743026	7892.34227444969	3113.24142674749	3403.1374289974	2454.26475181325	1.12646442194808	3.02712626510946e-08	9.36654286378072e-07	-	CP028109	147357	147908	-	552	protein_coding	50S ribosomal protein L5 && PF00673:ribosomal L5P family C-terminus|PF00281:Ribosomal protein L5	-	9098	9451	5873	2476	3375	1669	2062.4517456276	1756.42107028637	2575.34420346583	1015.87944155943	1110.47518551483	800.849264079017
C4N14_01845	1855.59152839867	1611.21854475507	2099.07008899888	1033.55591792667	1073.87892203918	942.590596711979	0.865492115071975	3.16087610623698e-08	9.64067212402278e-07	-	CP028109	368304	368861	-	558	protein_coding	guanylate kinase && PF00625:Guanylate kinase	-	2671	2829	1562	822	1065	641	598.985943213989	520.102212681928	677.580953506668	333.632406102847	346.648693514116	304.268751498018
C4N14_05705	5179.8167112469	4347.84106421359	6078.16518088472	2541.13930672725	2969.55251211773	2414.56124773958	0.976629926986205	3.67329565134395e-08	1.10457552332667e-06	-	CP028109	1186544	1186933	+	390	protein_coding	30S ribosomal protein S11 && PF00411:Ribosomal protein S11	-	7456	7634	4523	2021	2945	1642	2392.31428685382	2008.06377420718	2807.21929185552	1173.63300812743	1371.49696530319	1115.17254209183
C4N14_02620	366.116336752564	445.377483916037	373.586097785972	808.487171808819	674.577463703485	713.19257317521	-0.886321987835747	4.19241288901994e-08	1.243166877508e-06	nifS	CP028109	534468	535073	+	606	protein_coding	endonuclease III && PF00730:HhH-GPD superfamily base excision DNA repair protein|PF00633:Helix-hairpin-helix motif	HhH-GPD	527	782	278	643	669	485	108.821556293526	132.380519721505	111.041809637057	240.308403224978	200.506128985894	211.983782090454
C4N14_04070	9.03133278516762	14.8079470355716	16.1260186094664	61.6109975406409	56.4668728959569	41.1740042245482	-2.03017751013486	4.42405700828762e-08	1.2842279265788e-06	-	CP028109	858247	858753	+	507	protein_coding	DUF2247 domain-containing protein && PF10004:Uncharacterized protein conserved in bacteria (DUF2247)	-	13	26	12	49	56	28	3.20857602850566	5.26084300290065	5.72911639692278	21.8886375359661	20.061076154363	14.6279542671092
C4N14_05320	5073.52487154455	4850.74172699858	5473.43948302973	2417.91731164597	2507.73415879008	3270.39233554983	0.910026314950383	4.45118812959397e-08	1.2842279265788e-06	-	CP028109	1109815	1116459	+	6645	protein_coding	autotransporter domain-containing protein && PF03797:Autotransporter beta-domain	-	7303	8517	4073	1923	2487	2224	137.525507706681	131.486636145409	148.365793578203	65.5412783609069	67.9758988302745	88.6488935668914
C4N14_06190	195.215731740931	140.67549683793	260.703967519707	49.0373245731632	65.5419060399499	79.407008147343	1.61509774306646	5.76854927889541e-08	1.64211369472556e-06	-	CP028109	1279001	1279720	-	720	protein_coding	basic amino acid ABC transporter && PF00497:Bacterial extracellular solute-binding proteins, family 3	-	281	247	194	39	65	54	48.8372009672132	35.1928476714875	65.2204202046911	12.267687925132	16.3966459490832	19.8652843216724
C4N14_10410	257.045625424001	225.536424080244	276.829986129174	132.023566158516	119.992104903908	130.874513428028	0.984295253594983	8.10960981678029e-08	2.27340645514127e-06	-	CP028109	2172523	2172834	-	312	protein_coding	hypothetical protein && PF04297:Putative helix-turn-helix protein, YlxM / p13 like	-	370	396	206	105	119	89	148.396641318387	130.205864321791	159.818476155825	76.2193628484535	69.2734035955348	75.5559959243097
C4N14_02465	4187.75954069157	3798.2384146241	3938.78004536217	9044.24296550674	10563.3385796079	6280.50614439448	-1.11852754577473	8.19917082182096e-08	2.27340645514127e-06	-	CP028109	506601	507287	+	687	protein_coding	toxin-antitoxin system YwqK family antitoxin && PF07661:MORN repeat variant	-	6028	6669	2931	7193	10476	4271	1097.97751920444	995.850012712834	1032.69824852086	2371.28597233389	2769.57360504017	1646.66917686294
C4N14_09835	2098.74279569164	1781.50993566415	1966.03043547078	1127.85846518275	1255.37958491904	1051.40760787686	0.765930987904611	9.79669803632e-08	2.68153209071067e-06	-	CP028109	2051462	2052526	-	1065	protein_coding	4-hydroxy-3-methylbut-2-en-1-yl diphosphate && PF04551:GcpE protein	-	3021	3128	1463	897	1245	715	354.958891176064	301.305520943595	332.513343143185	190.753908018955	212.321465204163	177.823828356755
C4N14_00725	3192.92349851003	2527.03311526273	4050.31834074432	1609.43013983715	1582.08077810279	1246.98412794346	1.13698950276746	1.02677832108135e-07	2.7749009057072e-06	-	CP028109	147927	148268	-	342	protein_coding	50S ribosomal protein L24 && PF00467:KOW motif	KOW	4596	4437	3014	1280	1569	848	1681.63158378207	1330.92405811541	2133.19963642907	847.645913315467	833.241700214138	656.754818899736
C4N14_06155	3352.01389911029	3026.51655950105	2629.88486822715	1285.02937727622	1271.51297717503	1820.47918678538	1.04278411644835	1.18291896380243e-07	3.1539546550471e-06	-	CP028109	1273325	1273958	+	634	protein_coding	hypothetical protein && -	-	4825	5314	1957	1022	1261	1238	952.324596473268	859.84910802772	747.163980009252	365.083534855179	361.243455231536	517.207612833449
C4N14_08975	3496.51522367297	4259.5629184246	3457.68715684642	7048.80106556802	7284.22660357844	5870.23660229987	-0.849044018051094	1.19658232814433e-07	3.1539546550471e-06	gap	CP028109	1865135	1865773	-	639	protein_coding	hypothetical protein && -	-	5033	7479	2573	5606	7224	3992	985.605262765712	1200.69479493667	974.660323430639	1986.93126784515	2053.29352695431	1654.71497156216
C4N14_03605	7719.70537759866	7470.60927944585	7323.900118466	4247.38672841398	4435.67453338061	5171.74903063343	0.700814191113154	1.25132455772791e-07	3.25802186676719e-06	-	CP028109	755295	755906	+	612	protein_coding	BAX protein && PF01832:Mannosyl-glycoprotein endo-beta-N-acetylglucosaminidase	-	11112	13117	5450	3378	4399	3517	2272.04930771477	2198.73580808241	2155.55664108894	1250.08295056097	1305.49946660664	1522.13954159743
C4N14_02475	2641.31748070825	2673.40397634511	3105.60241720641	5065.93283859678	5687.02077023566	4335.03444478458	-0.842470936077305	1.3379381662954e-07	3.44156383739841e-06	-	CP028109	507835	508302	+	468	protein_coding	toxin-antitoxin system YwqK family antitoxin && PF07661:MORN repeat variant	-	3802	4694	2311	4029	5640	2948	1016.58383836488	1028.93321065065	1195.27669383855	1949.76389153282	2188.80670184211	1668.45749801397
C4N14_01870	13936.7359233267	11696.0000124038	16675.6470770724	6037.87775898281	6370.67326708313	8202.44984159036	1.03750629635073	1.3709993416392e-07	3.44436807250752e-06	-	CP028109	378512	379024	-	513	protein_coding	50S ribosomal protein L10 && PF00466:Ribosomal protein L10	-	20061	20536	12409	4802	6318	5578	4893.41618831623	4106.65711929351	5855.09274241282	2119.9977477817	2236.84770000124	2880.01444954617
C4N14_00705	8555.45101917994	6931.82782192082	10906.5639195358	4429.70498644241	4462.89963281259	3560.08086527254	1.08323054789207	1.37129408038941e-07	3.44436807250752e-06	-	CP028109	146064	146597	-	534	protein_coding	50S ribosomal protein L6 && PF00347:Ribosomal protein L6	-	12315	12171	8116	3523	4426	2421	2885.82572631243	2338.16393946053	3678.87592063899	1494.17682144305	1505.37365539794	1200.84527697301
C4N14_07270	748.211185355809	1418.71523329264	460.935365253915	3744.43980971487	4082.75657778088	2373.38724351503	-1.95474301635733	1.42706400140413e-07	3.54276935232305e-06	-	CP028109	1505835	1507115	+	1281	protein_coding	phosphoribosylamine--glycine ligase && PF01071:Phosphoribosylglycinamide synthetase, ATP-grasp (A) domain|PF02844:Phosphoribosylglycinamide synthetase, N domain|PF02843:Phosphoribosylglycinamide synthetase, C domain	-	1077	2491	343	2978	4049	1614	105.206728278941	199.486977708351	64.8125859056251	526.50945258214	574.08051405084	333.72437049367
C4N14_01885	11606.6520647535	9774.38411632612	15411.0984511134	6084.40034896248	6242.61446605123	5889.35310426127	1.01384067034537	1.45737730622928e-07	3.57643741241322e-06	secE	CP028109	380406	380987	-	582	protein_coding	transcription termination/antitermination factor && PF00467:KOW motif|PF02357:Transcription termination factor nusG	KOW	16707	17162	11468	4839	6191	4005	3592.13317632563	3025.06607991019	4769.56815117907	1883.05604662059	1932.02160325026	1822.69103569984
C4N14_09725	2530.16261566003	2380.09271775591	2576.13147286226	1584.2827939022	1622.41425874276	1705.780175017	0.607605229857481	1.47806208820019e-07	3.58598017989478e-06	-	CP028109	2024753	2027104	+	2352	protein_coding	arginase && PF01276:Orn/Lys/Arg decarboxylase, major domain|PF03711:Orn/Lys/Arg decarboxylase, C-terminal domain|PF00491:Arginase family	-	3642	4179	1917	1260	1609	1160	193.766888578608	182.27411850675	197.287311485998	121.32878167713	124.248995284497	130.633388963379
C4N14_07260	738.48513466409	1360.62251799925	559.035311794836	3764.55768646284	3856.88908619705	1988.11620398533	-1.85243350441881	1.55028539433775e-07	3.71894305270911e-06	-	CP028109	1503508	1504278	+	771	protein_coding	hypothetical protein && -	-	1063	2389	416	2994	3825	1352	172.526506373228	317.87159755075	130.603047720253	879.484169957386	901.054832760153	464.468039825355
C4N14_01855	13205.1979677282	12073.0331253864	12930.3792550238	7962.90709030365	7899.31218333797	6186.39413473837	0.792966572317522	1.73608522240056e-07	4.11837994425022e-06	rpoB	CP028109	370150	374109	-	3960	protein_coding	DNA-directed RNA polymerase subunit beta' && PF04983:RNA polymerase Rpb1, domain 3|PF00623:RNA polymerase Rpb1, domain 2|PF04998:RNA polymerase Rpb1, domain 5|PF04997:RNA polymerase Rpb1, domain 1|PF05000:RNA polymerase Rpb1, domain 4	-	19008	21198	9622	6333	7834	4207	600.645432536259	549.148314273237	588.145157647177	362.197051887465	359.304403818511	281.391417984094
C4N14_04065	476.57648389423	764.887418029715	374.929932670094	1815.63837650379	1644.59767309474	1141.10811708034	-1.50600937640297	1.92101875849405e-07	4.4732542150343e-06	-	CP028109	850316	857494	+	7179	protein_coding	hemolysin && PF13332:Haemagluttinin repeat|PF05860:haemagglutination activity domain	-	686	1343	279	1444	1631	776	11.9574095370721	19.1911947320607	9.40707505332589	45.5547690093302	41.2633198772646	28.6306553997638
C4N14_01865	5297.22403745408	5026.15894572765	6551.19506009573	2831.59115227599	3161.13654515759	3396.85534852523	0.845300008383966	1.92758495448785e-07	4.4732542150343e-06	-	CP028109	378097	378465	-	369	protein_coding	50S ribosomal protein L7/L12 && PF16320:Ribosomal protein L7/L12 dimerisation domain|PF00542:Ribosomal protein L7/L12 C-terminal domain	-	7625	8825	4875	2252	3135	2310	2585.77316118393	2453.45615247064	3197.88331403439	1382.20553883164	1543.06896961728	1658.13213308269
C4N14_07250	455.734946697689	739.258278929688	264.735472172074	2172.73068878015	2229.4331423743	1095.52261240316	-1.91000280924876	3.3951208640041e-07	7.79417531682662e-06	-	CP028109	1502099	1502641	+	543	protein_coding	phosphoribosylglycinamide formyltransferase && PF00551:Formyl transferase	-	656	1298	197	1728	2211	745	151.17533906683	245.225040969463	87.8174365574357	720.733182647792	739.542388986102	363.404219021387
C4N14_03310	232.035780788153	192.50331146243	501.250411777581	95.5599145528308	85.7086463599345	80.8775082982197	1.81146861551069	3.52574304224353e-07	8.00793765445739e-06	-	CP028109	674836	677628	+	2793	protein_coding	serine protease && PF03797:Autotransporter beta-domain|PF00082:Subtilase family	Peptidase_S8	334	338	373	76	85	55	14.9641644637718	12.4146853677473	32.3260213312586	6.16273176772724	5.52741596895475	5.21585219091531
C4N14_00660	11540.6538636311	9177.5099435077	13273.057150475	5000.5497391659	5304.86104117195	6708.42168829961	0.998414742631208	4.02321691574735e-07	9.04165064749536e-06	rpsB	CP028109	140035	140778	+	744	protein_coding	30S ribosomal protein S2 && PF00318:Ribosomal protein S2	-	16612	16114	9877	3977	5261	4562	2793.99695488697	2221.87885873717	3213.41248933356	1210.63510864144	1284.30899758997	1624.11159633458
C4N14_01860	9478.73111698669	8634.17219458711	8788.6801421592	5679.52807940969	5755.5876873236	4468.84995851436	0.75803372844034	6.07266794390217e-07	1.35053604794074e-05	rpoB	CP028109	374145	377699	-	3555	protein_coding	DNA-directed RNA polymerase subunit beta && PF04563:RNA polymerase beta subunit|PF00562:RNA polymerase Rpb2, domain 6|PF10385:RNA polymerase beta subunit external 1 domain|PF04560:RNA polymerase Rpb2, domain 7|PF04561:RNA polymerase Rpb2, domain 2|PF04565:RNA polymerase Rpb2, domain 3	RNA_pol_Rpb2_6	13644	15160	6540	4517	5708	3039	480.262909137642	437.471282283401	445.299802311032	287.767069693328	291.620814262486	226.4251253767
C4N14_07255	596.067963821063	1034.84768321667	374.929932670094	2748.60491069063	2896.95224696579	1479.32315178198	-1.82635202766585	6.8850053862499e-07	1.5154109793447e-05	-	CP028109	1502661	1503470	+	810	protein_coding	class I SAM-dependent methyltransferase && PF04072:Leucine carboxyl methyltransferase	-	858	1817	279	2186	2873	1006	132.549840822045	230.122912169475	83.3745577874402	611.217454229941	644.206000843979	328.962568355596
C4N14_07265	1358.1735073079	2250.23841298243	759.266709529044	5964.95045577144	6366.63991901914	3361.56334490419	-1.84406798336258	7.17107212339054e-07	1.56226928402437e-05	-	CP028109	1504304	1505818	+	1515	protein_coding	bifunctional && PF01808:AICARFT/IMPCHase bienzyme|PF02142:MGS-like domain	-	1955	3951	565	4744	6314	2286	161.477148048458	267.537306097016	90.2713992013485	709.190087029111	756.948100697721	399.665918234044
C4N14_01760	635.66688449449	480.688742231631	749.859865340188	315.599191483691	277.292679399788	322.039533042002	1.02587918863333	7.53318572721857e-07	1.62458096238501e-05	putP	CP028109	349333	350781	-	1449	protein_coding	sodium/proline symporter PutP && PF00474:Sodium:solute symporter family	-	915	844	558	251	275	219	79.0186580933226	59.7535915401925	93.2137913151505	39.231593173539	34.4697764815891	40.0321809656891
C4N14_06715	2358.56729274185	1991.09933985993	2060.09887735933	1210.84470676811	1052.7038447032	1398.44564348376	0.80912230139391	7.97689740943356e-07	1.70306759691407e-05	-	CP028109	1403884	1404465	-	582	protein_coding	hypothetical protein && -	-	3395	3496	1533	963	1044	951	729.951046485037	616.223692772755	637.578302734349	374.743329798641	325.800444805891	432.803789001386
C4N14_06100	886.460048759529	765.45695445416	1015.93917239638	482.829041951145	530.385270415595	394.094040434962	0.917666953699934	8.39670416160869e-07	1.76180694250648e-05	-	CP028109	1263775	1264575	+	801	protein_coding	TlyA family rRNA && PF01728:FtsJ-like methyltransferase	-	1276	1344	756	384	526	268	199.340296482591	172.130054207266	228.456562839089	108.574869795464	119.268947543201	88.6208272693835
C4N14_06075	2745.52516669095	2300.3576183336	3043.78601253679	1603.14330335341	1623.42259575876	1589.61066309774	0.7469957637086	8.45050622023457e-07	1.76180694250648e-05	mrdA	CP028109	1257032	1259005	+	1974	protein_coding	penicillin-binding protein 2 && PF00905:Penicillin binding protein transpeptidase domain|PF03717:Penicillin-binding Protein dimerisation domain	-	3952	4039	2265	1275	1610	1081	250.52249550229	209.902039174244	277.738072441247	146.282928263206	148.133364384516	145.048107745545
C4N14_00420	72.2506622813409	82.0132451200886	47.0342209442771	26.4047132317033	14.1167182239892	16.1755016596439	1.85584314293347	8.49958384441066e-07	1.76180694250648e-05	-	CP028109	97701	97776	-	76	protein_coding	tRNA-Lys && -	-	104	144	35	21	14	11	171.23663646867	194.374304633487	111.472774630915	62.5801084439934	33.4571237179673	38.3365136032275
C4N14_00755	3391.61281978372	2847.11258580085	4074.50736865852	1785.46156138184	1930.96538563853	1311.68613458204	1.03503066962611	8.65175620297342e-07	1.77005292532516e-05	-	CP028109	150271	150606	-	336	protein_coding	50S ribosomal protein L22 && PF00237:Ribosomal protein L22p/L17e	-	4882	4999	3032	1420	1915	892	1818.17398415304	1526.27859031029	2184.25972821013	957.149277675137	1035.15088986245	703.168000592533
C4N14_00025	998.309631714297	640.158941076247	1506.43890510099	296.738682032475	366.02633680772	441.150045263017	1.50891764334035	8.76502079472791e-07	1.77005292532516e-05	-	CP028109	3711	5189	+	1479	protein_coding	cell surface protein && PF05662:Coiled stalk of trimeric autotransporter adhesin|PF03895:YadA-like C-terminal region	-	1437	1124	1121	236	363	300	121.580950889481	77.9629188218908	183.464396937225	36.1388591085182	44.5771819342838	53.7262591525962
C4N14_03030	432.114537874943	315.523179142563	466.310704790404	157.170912093472	151.250552399884	227.927523385892	1.18056352108015	8.78808478147387e-07	1.77005292532516e-05	-	CP028109	623107	624252	-	1146	protein_coding	toxin HipA && PF07804:HipA-like C-terminal domain|PF13657:HipA N-terminal domain|PF07805:HipA-like N-terminal domain	HipA_C	622	554	347	125	150	155	67.9176590745988	49.5923969985478	73.2924460874221	24.7033586893517	23.7728253792587	35.8245383346042
C4N14_00410	318.875519107072	209.589404195782	194.856058197719	66.640466727632	50.4168507999615	117.640012070138	1.64061705914112	9.67793047073896e-07	1.93106369673156e-05	-	CP028109	97530	97607	-	78	protein_coding	tRNA-Met && -	-	459	368	145	53	50	80	736.368198542049	483.99755626686	449.974350341644	153.890523084497	116.425888395857	271.662007817743
C4N14_01850	3485.39973716815	2490.0132476738	2971.21892879419	1747.74054247941	1491.33044666286	1721.95567667664	0.85100813215552	9.97802613499806e-07	1.97250794427971e-05	rpoC	CP028109	369066	369944	-	879	protein_coding	YicC family protein && PF08340:Domain of unknown function (DUF1732)|PF03755:YicC-like family, N-terminal region	-	5017	4372	2211	1390	1479	1171	714.220263328217	510.247905994644	608.855490261027	358.143055204695	305.600075929985	352.859278584428
C4N14_04085	15.2837939441298	23.9205298266925	18.8136883777108	59.0962629471454	61.508557975953	51.4675052806853	-1.55866674176112	1.37973317185851e-06	2.7025048824935e-05	-	CP028109	860985	861810	+	826	protein_coding	hypothetical protein && -	-	22	42	14	47	61	35	3.33287921605067	5.21625958762183	4.10262996220318	12.8868988448025	13.4129389101086	11.2233244755212
C4N14_02505	746.127031636155	812.7284776831	745.828360687822	1214.61680865835	1103.12069550316	1246.98412794346	-0.626960642247643	1.54866803936344e-06	3.00582387640086e-05	-	CP028109	511895	516718	-	4824	protein_coding	DUF4132 domain-containing protein && PF13569:Domain of unknown function (DUF4132)	-	1074	1427	555	966	1094	848	27.8595388743756	30.346361488436	27.8483868392088	45.3524168988808	41.1892782280069	46.5609759667723
C4N14_09840	6426.14063560003	6267.74835101788	5497.62851094393	3934.30227152378	4036.37307504492	4107.10692139868	0.591417293314478	1.72767581598963e-06	3.32305213255662e-05	-	CP028109	2052572	2053690	-	1119	protein_coding	M23 family peptidase && PF01476:LysM domain|PF01551:Peptidase family M23	Peptidase_M23	9250	11005	4091	3129	4003	2793	1034.4001807716	1008.90416113939	884.939849282412	633.295038444845	649.725126673672	661.110981357535
C4N14_00710	5721.69667835696	4952.68874697424	7741.832767428	3114.49879404424	3424.31250633338	2498.37975633955	1.02624008897106	1.89533012675707e-06	3.61297305413066e-05	-	CP028109	146622	147020	-	399	protein_coding	30S ribosomal protein S8 && PF00410:Ribosomal protein S8	-	8236	8696	5761	2477	3396	1699	2582.97607684243	2235.81872102223	3494.93689604737	1405.99481737661	1545.85567545873	1127.85691102829
C4N14_07240	1315.79571500827	2400.02649261148	866.77350025882	6177.44552892181	6715.52452655487	3123.34232046216	-1.80437924772487	2.13577776574087e-06	4.03529692907677e-05	-	CP028109	1499746	1501092	+	1347	protein_coding	amidophosphoribosyltransferase && PF00156:Phosphoribosyl transferase domain|PF13537:Glutamine amidotransferase domain	Pribosyltran	1894	4214	645	4913	6660	2124	175.950019986339	320.934856776062	115.906149377611	826.056546529707	898.009213123678	417.657648099305
C4N14_00700	3918.90371085619	3377.35099695921	5584.97777841187	2070.88393774358	2346.40023623021	1830.77268784152	1.04270145512661	2.23577988996521e-06	4.18718426761028e-05	-	CP028109	145669	146037	-	369	protein_coding	50S ribosomal protein L18 && PF00861:Ribosomal L18p/L5e family	-	5641	5930	4156	1647	2327	1245	1912.96346258866	1648.61132964883	2726.23652371834	1010.87589807092	1145.36570727254	893.668617180928
C4N14_06040	755.158364421323	710.781457707435	794.206416516221	435.04908467473	516.268552191606	439.67954511214	0.696008440203587	2.35032317899221e-06	4.36342607578119e-05	-	CP028109	1251374	1251976	+	603	protein_coding	DUF445 domain-containing protein && PF04286:Protein of unknown function (DUF445)	-	1087	1248	591	346	512	299	225.574068949321	212.318201191692	237.238149505908	129.953923370706	154.215067296084	131.337092585518
C4N14_00400	165.342861759222	116.754967011237	163.947855862909	54.0667937601543	61.508557975953	77.9365079964663	1.20481177009836	2.59708134294988e-06	4.7799729889638e-05	-	CP028109	97354	97437	-	84	protein_coding	tRNA-Ser && -	-	238	205	122	43	61	53	354.547651149875	250.35976076304	351.556315094506	115.936391380369	131.893899282735	167.120645880736
C4N14_00405	202.857628712996	147.509933931271	167.979360515275	69.1552013211276	79.6586242639391	95.5825098069869	1.08987722725507	2.95063424401663e-06	5.38427701792777e-05	-	CP028109	97439	97513	-	75	protein_coding	tRNA-Glu && -	-	292	259	125	55	79	65	487.190184168299	354.26516781533	403.425279616646	166.085621140249	191.311019812072	229.554396605993
C4N14_06445	878.123433880913	902.145696320975	1052.22271426768	1927.54406591434	2090.2826341664	1367.56514031535	-0.929252155305476	3.0054337375771e-06	5.43779748281959e-05	-	CP028109	1341067	1342290	-	1224	protein_coding	2-hydroxyglutaryl-CoA dehydratase && PF06050:2-hydroxyglutaryl-CoA dehydratase, D-component	HGD-D	1264	1584	783	1533	2073	930	129.223826716679	132.758920484964	154.844114676389	283.655589581107	307.604045723524	201.2496124091
C4N14_04545	980.246966143962	1155.01986877458	1048.19120961532	1658.46746441031	1795.84822549463	1546.96615872231	-0.65179779529147	3.14204387170018e-06	5.62569756360871e-05	-	CP028109	948071	948799	-	729	protein_coding	ABC transporter ATP-binding protein && PF00005:ABC transporter	ABC_tran	1411	2028	780	1319	1781	1052	242.201276094153	285.384495737598	258.989068395872	409.77728074072	443.721579264078	382.227327048915
C4N14_05020	63.9140474027247	41.0066225600443	72.5670837425989	11.31630567073	20.1667403199846	17.6460018105207	1.82460413694884	3.16198457907749e-06	5.62569756360871e-05	-	CP028109	1052470	1052553	-	84	protein_coding	tRNA-Ser && -	-	92	72	54	9	20	12	137.052033217599	87.9312330484824	155.606893566421	24.265756335426	43.2439014041754	37.8386368031856
C4N14_05285	113.239018767871	115.615894162347	169.323195399397	60.3536302438931	48.400176767963	60.2905061859456	1.22747346603566	3.48636519726525e-06	6.15156173236472e-05	-	CP028109	1100452	1101339	+	888	protein_coding	hypothetical protein && PF13493:Domain of unknown function (DUF4118)	-	163	203	126	48	48	41	22.9695020419037	23.4516295348899	34.3456656970928	12.2421833764311	9.81753437283982	12.2293792370656
C4N14_05310	855.892460871269	641.298013925137	796.894086284466	330.687599044665	309.559463911764	483.794549638442	1.03202415859864	3.67174916860765e-06	6.42556104506339e-05	-	CP028109	1107862	1108782	+	921	protein_coding	hypothetical protein && -	-	1232	1126	593	263	307	329	167.389425643474	125.420553544723	155.850938640177	64.6735539826555	60.5414619658456	94.6171341560656
C4N14_02195	2857.37474964572	2630.68874451173	2867.74364271678	1787.97629597533	1867.44015363057	2004.29170564497	0.561991346889739	3.87969342109372e-06	6.7342645967765e-05	-	CP028109	445662	447146	+	1485	protein_coding	tripartite tricarboxylate transporter permease && PF01970:Tripartite tricarboxylate transporter TctA family	-	4113	4619	2134	1422	1852	1363	346.584548824584	319.088727065834	347.842241091686	216.872133389747	226.510681940901	243.11005639003
C4N14_01530	4781.74335079298	5227.20530355676	5020.56712708055	6896.65962266154	7172.30119480252	7209.86223974857	-0.50156830582883	4.25475445399178e-06	7.3257264187681e-05	ptsP	CP028109	298085	299824	-	1740	protein_coding	phosphoenolpyruvate--protein phosphotransferase && PF02896:PEP-utilising enzyme, TIM barrel domain|PF00391:PEP-utilising enzyme, mobile domain|PF05524:PEP-utilising enzyme, N-terminal	-	6883	9178	3736	5485	7113	4903	495.000300783893	541.113984524214	519.723049878548	713.933880841902	742.467963729413	746.356237771341
C4N14_02340	899.659688984005	780.834437914177	1093.88159567547	529.351631930813	552.568684767578	508.793052203346	0.798337579859051	4.45926089453764e-06	7.61641760787028e-05	yaaA	CP028109	481919	483028	-	1110	protein_coding	DNA replication and repair protein RecF && PF13304:AAA domain, putative AbiEii toxin, Type IV TA system	-	1295	1371	814	421	548	346	145.990209297007	126.708114649592	177.507123031324	85.8993200246252	89.6668139386037	82.5632237273113
C4N14_09410	2318.27365416187	2026.98013459997	2542.53560075921	1412.02347424775	1538.72228641482	1296.98113307327	0.695483221537346	4.7823676997062e-06	8.10345638005773e-05	-	CP028109	1958526	1959527	-	1002	protein_coding	adenine nucleotide alpha hydrolase && PF02568:Thiamine biosynthesis protein (ThiI)	-	3337	3559	1892	1123	1526	882	416.740229618575	364.376382058689	457.05426888305	253.829821094856	276.605601676288	233.149444733401
C4N14_02330	5005.44251670251	4284.05298467574	5187.2026527117	3047.8583273166	3327.51215279746	2955.70530326221	0.632855428060113	5.17567508796747e-06	8.70083961638626e-05	gyrB	CP028109	479749	481668	-	1920	protein_coding	DNA topoisomerase (ATP-hydrolyzing) subunit B && PF00986:DNA gyrase B subunit, carboxyl terminus|PF01751:Toprim domain|PF00204:DNA gyrase B|PF02518:Histidine kinase-, DNA gyrase B-, and HSP90-like ATPase	DNA_gyraseB	7205	7522	3860	2424	3300	2010	469.580115171848	401.903745220034	486.631743537579	285.93149548577	312.166913261391	277.286260323345
C4N14_08960	4927.63411116876	5679.98676099058	4462.87565016983	7940.27447896219	7780.32841545006	9893.52501509859	-0.76464045762349	5.25537014141777e-06	8.76579316556792e-05	-	CP028109	1863116	1863496	-	381	protein_coding	FMN-binding protein && PF04205:FMN-binding domain	-	7093	9973	3321	6315	7716	6728	2329.60304734235	2685.28753733491	2109.88244662501	3753.86792233598	3678.25134274381	4677.29249050611
C4N14_05295	382.789566509797	377.602649407075	439.43400710796	196.149298292653	202.675740215845	267.631027459563	0.849897548622279	5.29828592801274e-06	8.76886857078077e-05	-	CP028109	1103199	1104086	+	888	protein_coding	hypothetical protein && -	-	551	663	327	156	201	182	77.6453719330609	76.5932531114877	89.1351800234076	39.7870959734012	41.1109251862668	54.2865127108767
C4N14_07235	628.024987522425	1120.27814688343	428.683328034982	2806.44380634103	2942.32741268575	1323.45013578905	-1.69802086012993	7.60885933329741e-06	0.000124960882127615	-	CP028109	1498988	1499701	+	714	protein_coding	phosphoribosylaminoimidazolesuccinocarboxamide && PF01259:SAICAR synthetase	-	904	1967	319	2232	2918	900	158.43355246638	282.615580729354	108.145095964462	707.989126021841	742.26884880814	333.870324733991
C4N14_06080	3870.96817530415	3210.4768245968	4005.97178956828	2439.29255569068	2431.10054557414	2271.92273310454	0.633620001975796	8.85138470793047e-06	0.000144257300392607	yhbY	CP028109	1259022	1260848	+	1827	protein_coding	ribonuclease J && PF00753:Metallo-beta-lactamase superfamily|PF07521:RNA-metabolising metallo-beta-lactamase	Lactamase_B	5572	5637	2981	1940	2411	1545	381.636146470995	316.518748846932	394.946061916986	240.488210936023	239.680566173487	223.987332800467
C4N14_07470	516.175404567657	1004.66225272109	589.943514129646	1546.56177499976	1472.17204335888	1636.66666792579	-1.13870266808766	9.01915757637393e-06	0.000145878041102715	ggt	CP028109	1544933	1546672	+	1740	protein_coding	gamma-glutamyltransferase && PF01019:Gamma-glutamyltranspeptidase	-	743	1764	439	1230	1460	1113	53.4338549298899	104.001423915964	61.0702406040371	160.098208465914	152.39747322437	169.425758237712
C4N14_04090	45.1566639258381	62.6490066889566	40.315046523666	118.192525894291	127.050464015903	94.1120096561102	-1.17622854257182	9.17122504960076e-06	0.000147222296848854	-	CP028109	861821	862324	+	504	protein_coding	hypothetical protein && -	-	65	110	30	94	126	64	16.13837347671	22.3898973040117	14.4080457005945	42.2403906579638	45.4060964743842	33.6343438250539
C4N14_06185	1883.38024466072	2016.72847895996	1712.04564237168	3096.89565188977	2586.38444603802	3085.10931653936	-0.6422374469744	1.02316105236894e-05	0.00016301857065729	-	CP028109	1278257	1278754	-	498	protein_coding	hypothetical protein && -	-	2711	3541	1274	2463	2565	2098	681.203885377259	729.434897447367	619.233501483864	1120.12290489714	935.474999652975	1115.85987970198
C4N14_05575	637.751038214144	513.152318424999	970.24878633623	1598.11383416642	1566.9557228628	1316.09763503467	-1.08356870578282	1.08491789059181e-05	0.000171577755289889	-	CP028109	1160895	1161698	-	804	protein_coding	phosphatidate cytidylyltransferase && PF01148:Cytidylyltransferase family	-	918	901	722	1271	1554	895	142.877411657412	114.963160621223	217.367949166581	358.030570673773	351.050119010911	294.849576582037
C4N14_02530	3533.33527272019	3258.31788425019	3006.15863578136	4937.68137432851	4568.77501949251	5490.84756337368	-0.613356921973751	1.25846855210149e-05	0.000197561055789462	rnmV	CP028109	519858	520409	-	552	protein_coding	ribonuclease M5 && PF01751:Toprim domain|PF13331:Domain of unknown function (DUF4093)	Toprim	5086	5721	2237	3927	4531	3734	1152.95994485183	1063.21923004003	980.937337502649	1611.21105290948	1490.83350090895	1791.7142912349
C4N14_00205	2696.89491323236	3445.12583146817	2080.25640062117	5996.38463819013	5878.60480327551	4404.14795187578	-0.984664439015097	1.29737463694431e-05	0.000202182105830372	-	CP028109	51959	52738	-	780	protein_coding	electron transfer flavoprotein subunit beta/FixA && PF01012:Electron transfer flavoprotein domain	-	3882	6049	1548	4769	5830	2995	622.784607132948	795.570983113651	480.386409881975	1384.72434828295	1357.52585869569	1017.03464176767
C4N14_07480	257.740343330553	360.516556673723	208.294407038941	578.388956503976	515.260215175606	536.732555070004	-0.970593455555268	1.45928416619557e-05	0.000225766064842576	-	CP028109	1547280	1548551	+	1272	protein_coding	C4-dicarboxylate ABC transporter permease && PF06808:Tripartite ATP-independent periplasmic transporter, DctM component	-	371	633	155	460	511	365	36.4975523242519	51.0512701307423	29.4957161983869	81.9032865828845	72.9638845861959	76.004494522122
C4N14_00430	607.878168232436	530.807947582796	510.657255966437	233.870317195086	210.742436343839	369.095537870057	1.02584508592032	1.47196205864043e-05	0.000226089136345131	-	CP028109	97885	97961	-	77	protein_coding	tRNA-Met && -	-	875	932	380	186	209	251	1421.98255808773	1241.69559395736	1194.55797081293	547.082506471423	492.9804760076	863.408894327235
C4N14_03035	88.2291741320221	74.6092716023029	76.5985883949655	38.978386199181	37.3084695919715	20.5870021122741	1.2861565733998	1.51074919374382e-05	0.000230389252045933	-	CP028109	624239	624559	-	321	protein_coding	XRE family transcriptional regulator && PF01381:Helix-turn-helix	HTH_3	127	131	57	31	37	14	49.5080282529237	41.8654936165412	42.981758762895	21.871938213032	20.9348980629559	11.5519825754274
C4N14_02995	329.991005611894	355.390728853717	251.297123330852	528.094264634065	538.451966543589	530.850554466497	-0.760812846767091	1.59691300995236e-05	0.000241802076329666	-	CP028109	616939	617490	+	552	protein_coding	glutathione peroxidase && PF00255:Glutathione peroxidase	GSHPx	475	624	187	420	534	361	107.679114000122	115.967278368288	82.0005731394704	172.32203774433	175.701851574791	173.221440582699
C4N14_00765	11259.2931114778	9399.62914904127	13008.3216783029	6676.62034573068	6793.16647678681	4655.6034776757	0.892956482380736	1.62307257951781e-05	0.000243340568105458	-	CP028109	150941	151771	-	831	protein_coding	50S ribosomal protein L2 && PF03947:Ribosomal Proteins L2, C-terminal domain|PF00181:Ribosomal Proteins L2, RNA binding domain	Ribosomal_L2_C	16207	16504	9680	5310	6737	3166	2440.49852715482	2037.40864252408	2819.60773046147	1447.18517928245	1472.4470370538	1009.12138246955
C4N14_01420	40.9883564865299	34.1721854667036	36.2835418712994	7.54420378048664	10.0833701599923	14.7050015087672	1.80805107032325	1.62986891049557e-05	0.000243340568105458	-	CP028109	286395	286470	-	76	protein_coding	tRNA-Thr && -	-	59	60	27	6	10	10	97.1438610735726	80.9892935972864	85.9932832867061	17.8800309839981	23.8979455128338	34.8513760029341
C4N14_06120	1420.00340099097	1213.68212049242	1818.20859821734	642.514688638112	761.294447079418	932.297095655842	0.929521480044652	1.72382351533168e-05	0.00025558077814119	-	CP028109	1267489	1268265	+	777	protein_coding	NAD(+) synthetase && PF02540:NAD synthase	NAD_synthase	2044	2131	1353	511	755	634	329.182556870472	281.353539979453	421.493747738473	148.946564413246	176.481867892716	216.123384983961
C4N14_00665	11822.709333691	10508.5165674358	15859.9393024102	5995.12727089339	6642.92426140293	8042.16532514479	0.884864352230412	1.75396214618106e-05	0.000258255805661832	-	CP028109	140821	141714	+	894	protein_coding	elongation factor Ts && PF00889:Elongation factor TS	-	17018	18451	11802	4768	6588	5469	2382.03392312222	2117.25098188718	3195.4531208293	1207.89542647454	1338.41325983554	1620.33169209883
C4N14_03825	1312.32212547551	1506.99337908163	1408.33895856007	4291.39458380015	4287.44899202873	1817.53818648363	-1.2984410579538	1.90724510161887e-05	0.000278901937805225	-	CP028109	801413	802210	-	798	protein_coding	MBL fold metallo-hydrolase && PF00753:Metallo-beta-lactamase superfamily	Lactamase_B	1889	2646	1048	3413	4252	1236	296.214291473735	340.155033108603	317.886987246801	968.643583307708	967.75299352923	410.250483234539
C4N14_02615	34.0411774210164	28.476821222253	24.1890279141996	81.7288742886053	63.5252320079515	61.7610063368223	-1.233993761335	1.99637079695902e-05	0.000289949091939286	nth	CP028109	533945	534424	+	480	protein_coding	N-acetyltransferase && PF13302:Acetyltransferase (GNAT) domain	-	49	50	18	65	63	42	12.7741433134881	10.686087349642	9.07706879137454	30.6692198128301	23.8382006490517	23.1761650419512
C4N14_03260	405.715257425991	261.986755244728	201.57523261833	81.7288742886053	90.7503314399307	157.343516143809	1.4091768784495	2.22937897655785e-05	0.000321602980739933	-	CP028109	671317	671392	+	76	protein_coding	tRNA-His && -	-	584	460	150	65	90	107	961.55957401638	620.917917579196	477.740462703923	193.70033565998	215.081509615504	372.909723231395
C4N14_00750	5787.00016157279	5183.35099887449	7521.44384643196	3506.79739062954	3709.67188186117	2454.26475181325	0.934449286733595	2.2627756871156e-05	0.000324229939059853	-	CP028109	149593	150252	-	660	protein_coding	30S ribosomal protein S3 && PF00189:Ribosomal protein S3, C-terminal domain|PF07650:KH domain	-	8330	9101	5597	2789	3679	1669	1579.34862784944	1414.60481409587	2052.70117274033	957.051234215196	1012.41835714703	669.801202684269
C4N14_06090	3676.44716146977	3060.68874496775	3850.08694301011	2243.14325739803	2266.74161196627	2442.50075060624	0.606285492357012	2.77764877183535e-05	0.000394916400112562	dxs	CP028109	1261187	1262989	+	1803	protein_coding	1-deoxy-D-xylulose-5-phosphate synthase && PF02780:Transketolase, C-terminal domain|PF13292:1-deoxy-D-xylulose-5-phosphate synthase|PF02779:Transketolase, pyrimidine binding domain	-	5292	5374	2865	1784	2248	1661	367.283188780491	305.767898393216	384.630091880762	224.093743846774	226.451258734144	244.00988913513
C4N14_05890	932.311430591918	1186.9139085435	1190.63770733227	1658.46746441031	1736.35634155067	2142.51871982738	-0.742647874187533	2.79308554646355e-05	0.000394916400112562	-	CP028109	1225040	1225582	+	543	protein_coding	ClbS/DfsB family four-helix bundle protein && PF08020:Protein of unknown function (DUF1706)	-	1342	2084	886	1319	1722	1457	309.264184493424	393.720327719847	394.955577613645	550.142979115994	575.980096713735	710.711338408269
C4N14_07455	2848.34341686056	2673.97351276956	2887.90116597861	4625.85428473506	4781.53412986835	3668.89787643742	-0.637376422164228	2.96260581282884e-05	0.000416129171736156	-	CP028109	1541344	1542711	+	1368	protein_coding	MATE family efflux transporter && PF01554:MatE	MatE	4100	4695	2149	3679	4742	2495	375.037505086297	352.078456888203	380.2460201299	609.079944353047	629.57809789921	483.078795151781
C4N14_03465	1016.37229728463	1057.62914019448	993.093979366307	1530.21600014204	1471.16370634288	1366.09464016447	-0.509419125228902	3.11181144137085e-05	0.000434151238394348	-	CP028109	718199	720001	+	1803	protein_coding	AlwI family type II restriction endonuclease && PF09491:AlwI restriction endonuclease	-	1463	1857	739	1217	1459	929	101.537283670797	105.658910925977	99.2117409772717	152.871124586056	146.971702176653	136.47512763789
C4N14_01750	2532.24676937969	2298.07947263582	2163.57416343674	4312.76982784486	3788.32216910911	9015.63642502518	-1.29085232937387	3.13158270317235e-05	0.000434151238394348	-	CP028109	347501	347977	+	477	protein_coding	hypothetical protein && -	-	3645	4035	1610	3430	3757	6131	956.216195665035	867.790942506773	816.999622871447	1628.56969843069	1430.53001638794	3404.44607061282
C4N14_00900	2682.30583719478	2626.70198954062	2549.25477517982	1790.49103056883	1869.45682766257	1982.23420338182	0.478639753296524	3.15991986593993e-05	0.0004352534783085	-	CP028109	178449	179828	-	1380	protein_coding	MBOAT family protein && PF03062:MBOAT, membrane-bound O-acyltransferase family	MBOAT	3861	4612	1897	1424	1854	1348	350.104470866923	342.846851175991	332.73815453599	233.701506426596	244.008414097125	258.728533967289
C4N14_07245	725.285494439615	1478.51655785938	447.497016412693	3538.23157304824	3660.2633680772	1638.13716807667	-1.73526611953612	3.43544035382011e-05	0.000470170843295252	-	CP028109	1501092	1502111	+	1020	protein_coding	phosphoribosylformylglycinamidine cyclo-ligase && PF02769:AIR synthase related protein, C-terminal domain|PF00586:AIR synthase related protein, N-terminal domain	-	1044	2596	333	2814	3630	1114	128.078805467291	261.092543620428	79.0238930072607	624.819435680029	646.369138047116	289.280088030629
C4N14_05690	4885.95103677568	3918.41060018201	4571.72627578373	2845.42219254021	3172.22825233358	2770.42228425174	0.605473258303702	3.46873702060881e-05	0.000471704047070051	-	CP028109	1185580	1185801	+	222	protein_coding	translation initiation factor IF-1 && -	-	7033	6880	3402	2263	3146	1884	3964.28240148978	3179.25539310429	3709.33189528603	2308.67174840531	2573.83026141284	2247.81955928113
C4N14_00395	89.6186099451248	62.6490066889566	108.850625613898	25.1473459349555	37.3084695919715	39.7035040736715	1.33777193678213	3.66487235141877e-05	0.000495221675334118	-	CP028109	97265	97340	-	76	protein_coding	tRNA-Phe && -	-	129	110	81	20	37	27	212.399289465947	148.480371595025	257.979849860118	59.6001032799937	88.422398397485	94.0987152079221
C4N14_02535	4217.63241067328	4608.68874660942	5074.32052244543	6583.57516577134	6506.79876424303	6961.3477142504	-0.529019412182496	4.13953149078377e-05	0.000554452939466928	-	CP028109	520421	521806	-	1386	protein_coding	asparagine--tRNA ligase && PF01336:OB-fold nucleic acid binding domain|PF00152:tRNA synthetases class II (D, K and N)	tRNA-synt_2	6071	8092	3776	5236	6453	4734	548.117848263533	598.939004905993	659.451885641756	855.592593752799	845.61483563983	904.687407203438
C4N14_10725	2270.33811860983	1804.29139264195	2500.87671935142	1345.38300752012	1440.9135958629	1283.74663171538	0.690363895900386	4.15515083441258e-05	0.000554452939466928	-	CP028109	2266905	2268746	-	1842	protein_coding	D-glycero-beta-D-manno-heptose-1,7-bisphosphate && PF08245:Mur ligase middle domain|PF13242:HAD-hyrolase-like|PF02875:Mur ligase family, glutamate ligase domain	-	3268	3168	1861	1070	1429	873	222.008377842076	176.435308006075	244.551936601491	131.560271409584	140.901871578491	125.533067049005
C4N14_01130	130.606966431655	130.993377622364	147.821837253442	80.4715069918575	38.3168066079707	66.1725067894525	1.15635051446233	4.43668794554854e-05	0.000588343401474915	-	CP028109	230220	231551	-	1332	protein_coding	endonuclease && -	-	188	230	110	64	38	45	17.6616212019546	17.7138745255326	19.9895408819059	10.8819407790499	5.18147647455435	8.94832627102362
C4N14_04270	175.068912450941	201.046357829106	170.66703028352	266.561866910528	324.684519151752	308.805031684112	-0.713978324893175	4.47835918248552e-05	0.000588780263327113	-	CP028109	891619	892599	-	981	protein_coding	hypothetical protein && PF12796:Ankyrin repeats (3 copies)|PF13857:Ankyrin repeats (many copies)	-	252	353	127	212	322	210	32.1446332397081	36.9143861472647	31.3363978662471	48.9437749259561	59.6157515382332	56.7000979619601
C4N14_06690	2587.8242019038	2611.89404250504	2646.01088683661	1989.15506345498	1803.91492162262	1908.70919583799	0.460709853063961	4.50989239546424e-05	0.000588780263327113	-	CP028109	1397242	1398156	-	915	protein_coding	DUF1385 domain-containing protein && PF07136:Protein of unknown function (DUF1385)	-	3725	4586	1969	1582	1789	1298	509.427194034054	514.165472372018	520.881557747656	391.575935385804	355.110411334091	375.739731140704
C4N14_06720	1804.18240331387	1426.11920681043	1443.27866554724	877.642373129946	835.911386263361	1099.93411285579	0.73403990646204	4.54554145894906e-05	0.000588780263327113	-	CP028109	1404471	1405796	-	1326	protein_coding	transporter && PF13304:AAA domain, putative AbiEii toxin, Type IV TA system	-	2597	2504	1074	698	829	748	245.078586647917	193.722807047989	196.053733171166	119.218185475004	113.549484094312	149.414104299759
C4N14_05870	1954.24147112896	2353.89404223143	2213.29605414927	3001.33573733694	3294.23703126948	3238.04133223054	-0.547913659818589	4.55029243320719e-05	0.000588780263327113	-	CP028109	1220109	1220762	-	654	protein_coding	hypothetical protein && PF10634:Fe2+ transport protein	-	2813	4133	1647	2387	3267	2202	538.231269662493	648.302370878095	609.579298650106	826.618802464084	907.288790102832	891.811540801687
C4N14_09345	337.632902583959	376.463576558185	356.116244292383	613.595240812914	538.451966543589	499.970051298086	-0.626352479222001	4.70377602802363e-05	0.000602421452967489	-	CP028109	1947752	1948477	-	726	protein_coding	DUF4253 domain-containing protein && PF14062:Domain of unknown function (DUF4253)	-	486	661	265	488	534	340	83.767699785532	93.4017023221597	88.3534703292654	152.234754163114	133.59149045356	124.044015966366
C4N14_03045	757.937236047528	757.48344451193	935.309079349052	550.726875975525	522.318574287601	508.793052203346	0.627727879537642	4.71214907005015e-05	0.000602421452967489	-	CP028109	625359	626072	-	714	protein_coding	radical SAM protein && -	-	1091	1330	696	438	518	346	191.206864757545	191.092385546538	235.952936649736	138.93334999891	131.766711337429	128.354591508845
C4N14_06680	2554.47774238933	2580.00000273612	2844.8984496867	5650.6086315845	6219.42271468325	3426.26535154276	-0.939366048346252	5.089295070784e-05	0.000646764581912134	-	CP028109	1395684	1396766	+	1083	protein_coding	dolichol-phosphate mannosyltransferase && PF00535:Glycosyl transferase family 2|PF04138:GtrA-like protein	Glycos_transf_2	3677	4530	2117	4494	6168	2330	424.856351076451	429.101169585623	473.158624348166	939.79952329927	1034.40370472392	569.850569030432
C4N14_08500	232.730498694704	213.576159166897	192.168388429475	370.923352540593	309.559463911764	479.383049185811	-0.853075164008007	5.22355211043438e-05	0.00065989844708742	-	CP028109	1765814	1766021	-	208	protein_coding	hypothetical protein && -	-	335	375	143	295	307	326	201.538681790512	184.951511820726	166.412927841866	321.210172004197	268.07060803146	415.133505696488
C4N14_01425	72.9453801878923	60.9403974156214	61.8164046696213	31.4341824186943	19.1584033039854	32.3510033192879	1.2652195697874	5.28768921528688e-05	0.000664071557331617	-	CP028109	286479	286555	-	77	protein_coding	tRNA-Asp && -	-	105	107	46	25	19	22	170.637906970528	142.555180851327	144.604385940512	73.5325949558364	44.8164069097818	75.6772736063712
C4N14_00855	1415.14037564511	1377.7086107326	1380.1184259935	1961.49298292653	1827.1066729906	1923.41419734675	-0.452441783131561	5.54935520490669e-05	0.000692858091372853	-	CP028109	168227	170296	-	2070	protein_coding	DNA helicase RecG && PF00271:Helicase conserved C-terminal domain|PF00270:DEAD/DEAH box helicase	DEAD	2037	2419	1027	1560	1812	1308	123.139567841824	119.882412979867	120.092104975738	170.680875480098	158.987143597264	167.367419599018
C4N14_02325	5481.32428269019	4852.45033627191	5689.7968993734	3682.82881217423	3839.74735692507	3126.28332076391	0.588782753588144	5.77291525332002e-05	0.000716579887548735	gyrB	CP028109	477168	479603	-	2436	protein_coding	DNA gyrase subunit A && PF00521:DNA gyrase/topoisomerase IV, subunit A|PF03989:DNA gyrase C-terminal domain, beta-propeller	-	7890	8520	4234	2929	3808	2126	405.300053255943	358.799858990934	420.714934457359	272.315709986448	283.918580253621	231.163625987278
C4N14_06560	4736.58668686714	3452.52980498595	6178.95279719388	1762.82895004038	1987.43225853448	2989.52680673238	1.09206549183235	6.03339350596959e-05	0.000744583533829195	-	CP028109	1374503	1374787	-	285	protein_coding	50S ribosomal protein L27 && -	-	6818	6062	4598	1402	1971	2033	2993.56766011127	2182.03154571889	3905.15670668913	1114.12459731402	1256.07601615454	1889.4092643724
C4N14_06320	999.6990675274	933.470199665453	1197.35688175288	515.520591666587	630.210634999519	719.074573778717	0.746225688693922	6.11041094491374e-05	0.000749754446401772	murI	CP028109	1311761	1312555	-	795	protein_coding	glutamate racemase && PF01177:Asp/Glu/Hydantoin racemase	Asp_Glu_race	1439	1639	891	410	625	489	226.50125194436	211.49581483548	271.284471047873	116.801208692114	142.786466900579	162.920319216735
C4N14_05820	1533.93713766539	1366.3178822437	1858.523644741	2806.44380634103	3146.0114899176	2214.57322722034	-0.781139734519464	6.31142602063815e-05	0.000769530937537062	-	CP028109	1210561	1212120	-	1560	protein_coding	glycosyltransferase family 39 protein && PF13231:Dolichyl-phosphate-mannose-protein mannosyltransferase	-	2208	2399	1383	2232	3120	1506	177.113396773512	157.759529549483	214.591216042239	324.041176909997	363.248771795073	255.70186485845
C4N14_01795	119.491479926833	111.059602766787	189.48071866123	55.324161056902	54.4501988639584	76.4660078455895	1.16645893878868	6.3436742391814e-05	0.000769530937537062	-	CP028109	356779	357426	+	648	protein_coding	flavodoxin && -	-	172	195	141	44	54	52	33.2147037024938	30.8709190100768	52.6694115055066	15.3782982537268	15.1353654914614	21.2550367227771
C4N14_07225	3779.96012954592	6653.89404679163	2893.2765055151	11893.4372599372	12403.5536338065	7680.42228802912	-1.26231674481241	6.46921689626299e-05	0.000780326444831722	purE	CP028109	1494625	1498374	+	3750	protein_coding	phosphoribosylformylglycinamidine synthase && PF02769:AIR synthase related protein, C-terminal domain|PF13507:CobB/CobQ-like glutamine amidotransferase domain	-	5441	11683	2153	9459	12301	5223	181.561766579433	319.604629775019	138.971940322342	571.274141951134	595.776418913493	368.911573376338
C4N14_03095	2883.07931218812	3357.98675852807	2554.63011471631	4425.93288455216	4251.14885945275	5152.63252867203	-0.651798602491879	6.69903077059521e-05	0.000803507342428134	-	CP028109	635710	637074	+	1365	protein_coding	cell envelope integrity protein CreD && PF06123:Inner membrane protein CreD	-	4150	5896	1901	3520	4216	3504	380.445443379957	443.113290644318	337.103936945602	584.037349064613	560.97319483078	679.931196709551
C4N14_00770	4048.12124147475	3117.07285098781	4904.99732704604	2443.06465758092	2446.22560081413	2055.75921092566	0.796411028446746	6.92308680016692e-05	0.000825742475885831	-	CP028109	151828	152115	-	288	protein_coding	50S ribosomal protein L23 && -	-	5827	5473	3650	1943	2426	1398	2531.80044515971	1949.49853548635	3067.71306375158	1527.95625888023	1529.93319509522	1285.72534637491
C4N14_05715	23718.3640475698	19473.5894246255	28889.7623388591	13032.6120307907	14404.094273549	15835.8161247914	0.736085405275223	7.46367353358017e-05	0.000885274610788536	-	CP028109	1187541	1188569	+	1029	protein_coding	DNA-directed RNA polymerase subunit alpha && PF01000:RNA polymerase Rpb3/RpoA insert domain|PF03118:Bacterial RNA polymerase, alpha chain C terminal domain|PF01193:RNA polymerase Rpb3/Rpb11 dimerisation domain	RNA_pol_L	34141	34192	21498	10365	14285	10769	4151.81319084476	3408.78086212439	5057.04761585927	2281.31124187475	2521.38421044345	2772.00190294902
C4N14_10005	1103.9067535101	1395.93377631484	1064.31722822478	1825.69731487777	1751.48139679066	2157.22372133615	-0.683846785781439	7.57260235994012e-05	0.000893232377816142	deoD	CP028109	2087613	2088338	-	726	protein_coding	purine-nucleoside phosphorylase && PF01048:Phosphorylase superfamily	-	1589	2451	792	1452	1737	1467	273.882458763807	346.335207854181	264.060183021805	452.960784927952	434.547600969726	535.213445360762
C4N14_03270	523.817301539722	367.920530191509	301.019014043373	137.053035345507	158.308911511879	247.044025347289	1.14449599608517	7.65068034282837e-05	0.00089748365560102	-	CP028109	671484	671567	+	84	protein_coding	tRNA-Leu && -	-	754	646	224	109	157	168	1123.23079397902	788.938563184994	645.480447386634	293.885271173493	339.464626022777	529.740915244599
C4N14_07060	74.334816000995	34.1721854667036	30.9082023348106	5.0294691869911	15.1250552399884	13.2345013578905	2.06311094010324	7.72132294822212e-05	0.000900567343920639	-	CP028109	1463506	1463754	-	249	protein_coding	calcium ABC transporter ATPase && -	-	107	60	23	4	15	9	53.7726416343539	24.7196237485693	22.3585094727298	3.6382392363691	10.9412280661167	9.57363099839636
C4N14_06025	246.624856825731	243.761589662486	352.084739640017	453.909594125946	482.993430663631	745.543576494498	-1.0024660968095	7.76132980240738e-05	0.000900567343920639	cysK	CP028109	1248528	1249394	-	867	protein_coding	DUF1963 domain-containing protein && PF09234:Domain of unknown function (DUF1963)	-	355	428	262	361	479	507	51.2372954032997	50.6424402562963	73.1470057159594	94.3015244284837	100.343807202907	154.889644768749
C4N14_03345	1445.70796353337	3168.33112918787	997.125484018674	5436.85619113737	5195.96064344403	4485.025460174	-1.42885240920575	7.82421785145773e-05	0.000902957033127689	-	CP028109	686139	687776	-	1638	protein_coding	tryptophanase && PF01212:Beta-eliminating lyase	Beta_elim_lyase	2081	5563	742	4324	5153	3050	158.977302745721	348.405590775433	109.648922152217	597.86399085118	571.373907527476	493.195907050069
C4N14_06500	4433.68967961075	3483.28477190599	4417.18526410968	2812.73064282477	2780.99349012588	2560.14076267637	0.596437061350704	8.87011513512038e-05	0.00101815568889688	smc	CP028109	1353678	1357259	-	3582	protein_coding	chromosome segregation protein SMC && PF06470:SMC proteins Flexible Hinge Domain|PF02463:RecF/RecN/SMC N terminal domain	SMC_N	6382	6116	3287	2237	2758	1741	222.950350737856	175.158754386359	222.12041777218	141.439597415387	139.843678477221	128.737986242441
C4N14_04570	2584.35061237104	2539.56291660052	3158.01197768717	5810.29427827146	6415.0400957871	3555.66936481991	-0.930866840066851	9.38234988644761e-05	0.00107119342286447	thyA	CP028109	952326	953153	+	828	protein_coding	thymidylate synthase && PF00303:Thymidylate synthase	-	3720	4459	2350	4621	6362	2418	562.198321516426	552.455228893373	686.992323984868	1263.96847050246	1395.52456893735	773.498510302801
C4N14_01835	2250.88601722639	1986.54304846437	2637.94787753188	1528.95863284529	1483.26375053487	1117.58011466631	0.733619230595918	9.96786265803542e-05	0.00113198865823966	-	CP028109	367078	368040	-	963	protein_coding	FAD:protein FMN transferase && PF02424:ApbE family	-	3240	3488	1963	1216	1471	760	421.013153646911	371.5695718435	493.410482172882	285.981471688676	277.434550005479	209.0358751744
C4N14_06695	1866.70701490349	1796.31788269972	1979.468784312	1318.97829428841	1407.63847433492	1376.38814122061	0.458427190507965	0.000107021810091439	0.00120895007695885	-	CP028109	1398165	1399688	-	1524	protein_coding	serine/threonine protein phosphatase && PF07228:Stage II sporulation protein E (SpoIIE)|PF13492:GAF domain	SpoIIE	2687	3154	1473	1049	1396	936	220.62749852703	212.308154335564	233.954896407606	155.891031295742	166.369844299843	162.676344051491
C4N14_00775	6384.45756120695	5377.56291961026	7502.63015805425	4106.56159117823	4137.20677664484	2895.41479707627	0.789671610820219	0.000119658223879874	0.00134458056833438	-	CP028109	152115	152744	-	630	protein_coding	50S ribosomal protein L4 && PF00573:Ribosomal protein L4/L1 family	-	9190	9442	5583	3266	4103	1969	1825.37418155034	1537.49389341439	2145.06984390451	1174.10311394817	1182.86484974221	827.825287394139
C4N14_06565	9449.55296491153	7489.97351787698	14165.3635135321	4204.63624032456	4749.26734535637	6371.67715374884	1.02108029985622	0.000123725505658812	0.00138300499780923	rplU	CP028109	1374788	1375117	-	330	protein_coding	ribosomal-processing cysteine protease Prp && PF04327:Cysteine peptidase C108, N-terminal of ribosomal L27	-	13602	13151	10541	3344	4710	4333	5157.81513469583	4088.22501047684	7731.82885898012	2295.00131030163	2592.27532599211	3477.82937235583
C4N14_06550	802.399182066815	1088.38410711451	702.825644395911	1374.30245534532	1504.43882787085	1479.32315178198	-0.745692583414591	0.000128299937411649	0.00142666857486391	pckA	CP028109	1371233	1371607	-	375	protein_coding	hypothetical protein && -	-	1155	1911	523	1093	1492	1006	385.4141525441	522.780490884244	337.586273983209	660.114850568336	722.622890024333	710.559147648088
C4N14_04645	530.764480605235	428.86092760713	513.344925734681	291.709212845484	343.842922455737	305.864031382358	0.641376778610558	0.000131886919303928	0.00145895633530511	cadA	CP028109	971021	972532	+	1512	protein_coding	YfcC family protein && PF03606:C4-dicarboxylate anaerobic carrier	-	764	753	382	232	341	208	63.2293196728536	51.0896747573358	61.15414952919	34.7509596902397	40.9615843856217	36.437205810475
C4N14_09140	263.298086582964	264.834437366953	256.67246286734	406.129636849531	435.601590911667	349.97903590866	-0.604599830703617	0.000134605949453607	0.00148135928908996	-	CP028109	1897125	1897970	+	846	protein_coding	mechanosensitive ion channel family protein && PF00924:Mechanosensitive ion channel	-	379	465	191	323	432	238	56.0590570654162	56.3861630364086	54.6483889409783	86.469464262251	92.7443672668272	74.5143840592284
C4N14_08860	3519.44091458916	2886.98013551201	1882.7126726552	1119.05689410552	1297.72973959101	1721.95567667664	1.00323776516173	0.000140290696467584	0.00153600326645278	groL	CP028109	1844889	1845161	+	273	protein_coding	co-chaperone GroES && -	-	5066	5069	1401	890	1287	1171	2322.09230862995	1904.80094155024	1242.19520163279	738.342671402706	856.229247802673	1136.12932555206
C4N14_07910	3565.98701432811	4341.00662712025	2875.80665202151	5581.45343026337	5711.22085861964	6117.28062764716	-0.690257597900647	0.00014976708124531	0.00163139142070784	-	CP028109	1629687	1631072	+	1386	protein_coding	glycogen synthase && PF00534:Glycosyl transferases group 1|PF08323:Starch synthase catalytic domain	Glycos_transf_1	5133	7622	2140	4439	5664	4160	463.430887026307	564.15139587166	373.735973324512	725.358197797684	742.22259864621	794.993581319455
C4N14_08900	3992.54380895064	3840.95364645748	4206.20318730249	5394.10570304795	5332.08614060393	6318.73914831728	-0.501626656439882	0.000151110385571464	0.00163569849352303	-	CP028109	1852313	1853251	-	939	protein_coding	manganese transporter && PF01297:Zinc-uptake complex component A periplasmic	-	5747	6744	3130	4290	5288	4297	765.865570816889	736.786945288029	806.850559233292	1034.71872595363	1022.8218877808	1212.08557657404
C4N14_06045	2231.43391584295	1763.28477008191	2306.0206611537	1320.23566158516	1384.44672296694	1457.26564951883	0.59739353484963	0.000151694754902838	0.00163569849352303	-	CP028109	1252191	1253189	+	999	protein_coding	Holliday junction branch migration DNA helicase && PF05496:Holliday junction DNA helicase ruvB N-terminus|PF05491:Holliday junction DNA helicase ruvB C-terminus	-	3212	3096	1716	1050	1373	991	402.334236175022	317.925539310429	415.782450343642	238.042454541717	249.619901739057	262.749372876575
C4N14_07895	3884.86253343518	4756.1986805407	3492.6268638336	7072.69104420623	6713.50785252287	5548.19706925787	-0.671708410186747	0.000161744307977407	0.00173366652045278	-	CP028109	1625470	1627305	+	1836	protein_coding	glycogen-branching enzyme && PF00128:Alpha amylase, catalytic domain|PF02922:Carbohydrate-binding module 48 (Isoamylase N-terminal domain)|PF02806:Alpha amylase, C-terminal all-beta domain	-	5592	8351	2599	5625	6658	3773	381.128501582103	466.611845526065	342.647811020805	693.873751421496	658.635708772222	544.311675712928
C4N14_10340	157.700964787158	181.682119397974	166.635525631153	86.7583434755964	109.908734743916	102.935010561371	0.7551240158694	0.000162404357887848	0.00173366652045278	-	CP028109	2153130	2154338	+	1209	protein_coding	ATP-binding protein && PF13173:AAA domain|PF13635:Domain of unknown function (DUF4143)	-	227	319	124	69	109	70	23.495056724864	27.0678857729888	24.8261710533321	12.9256799669267	16.3747378518044	15.3357585058403
C4N14_02345	823.935437169907	701.099338491869	991.750144482185	445.108023048712	510.21853009561	573.495058841922	0.716973525262085	0.000172047712530044	0.00182747197140121	yaaA	CP028109	483043	483258	-	216	protein_coding	S4 domain-containing protein YaaA && -	-	1186	1231	738	354	506	390	687.080905659725	584.6477123293	827.021823214124	371.176198760405	425.471941037748	478.238326262485
C4N14_06545	2164.74099681402	3164.34437421675	1971.40577500727	4075.12740875954	4001.08127948494	4354.15094674597	-0.766687612962568	0.000190218958377174	0.00201048255512508	-	CP028109	1368754	1371120	-	2367	protein_coding	radical SAM/SPASM domain-containing protein && PF04055:Radical SAM superfamily|PF13186:Iron-sulfur cluster-binding domain|PF13394:4Fe-4S single cluster domain	Radical_SAM	3116	5556	1467	3241	3968	2961	164.731302614331	240.798585813377	150.018982306114	310.106866064954	304.472143321261	331.339850029416
C4N14_06495	1025.4036300698	803.61589489198	1197.35688175288	592.219996768201	673.569126687485	574.965558992798	0.713501390038428	0.000195903038142765	0.0020603595390877	smc	CP028109	1352646	1353650	-	1005	protein_coding	tetraacyldisaccharide 4'-kinase && PF02606:Tetraacyldisaccharide-1-P 4'-kinase	-	1476	1411	891	471	668	391	183.779572641691	144.029318212249	214.598163664735	106.141557065207	120.721482367716	103.049103413253
C4N14_02650	8524.88343129168	7184.70199437443	4899.62198750955	11406.8361160958	11432.5250873993	13871.2279232201	-0.832487805135662	0.000201389946754174	0.00210768400156942	-	CP028109	540236	540568	+	333	protein_coding	hypothetical protein && -	-	12271	12615	3646	9072	11338	9433	4611.18625040818	3886.27003721033	2650.24967474287	6170.0604217213	6183.95581773655	7503.07215240585
C4N14_02470	1555.47339276848	1651.08609446623	2335.58502860439	3549.54787871897	4198.71533462079	2548.37676146936	-0.895171581494893	0.000205737865356013	0.00214268459773214	-	CP028109	507296	507796	+	501	protein_coding	toxin-antitoxin system YwqK family antitoxin && -	-	2239	2899	1738	2823	4164	1733	559.233667435414	593.60895284526	839.704354459558	1276.15598388384	1509.54878817833	916.208588941007
C4N14_05070	1588.1251343764	1850.99337944644	2023.81533548804	3006.36520652393	2862.66878842181	2414.56124773958	-0.601877934409744	0.000209021612214956	0.00216631622368414	-	CP028109	1059495	1060742	-	1248	protein_coding	aspartate aminotransferase && PF00155:Aminotransferase class I and II	Aminotran_1_2	2286	3250	1506	2391	2839	1642	229.212650036373	267.152183741049	292.09541879936	433.905944215839	413.166371444797	348.491419403698
C4N14_00735	1695.11169198531	1319.04635901476	2432.34114026118	1003.37910280472	1074.88725905518	826.421084792718	0.904694416051206	0.000213639812491105	0.00220348309018603	-	CP028109	148690	148941	-	252	protein_coding	30S ribosomal protein S17 && -	-	2440	2316	1810	798	1066	562	1211.61942409761	942.818221019839	1738.57084787174	717.187909469258	768.299981614183	590.703163427509
C4N14_06060	2854.59587801952	2636.38410875618	2525.06574726562	1708.76215628022	1966.2571811985	2004.29170564497	0.497696469700096	0.000218033073836747	0.00223798371462238	-	CP028109	1254315	1255622	+	1308	protein_coding	tRNA && PF00919:Uncharacterized protein family UPF0004|PF04055:Radical SAM superfamily	Radical_SAM	4109	4629	1879	1359	1950	1363	393.102077327263	363.052464891689	347.722981834715	235.311049968306	270.770300076603	276.007976864827
C4N14_02065	126.438658992347	103.086092824556	157.228681442298	56.5815283536498	64.5335690239507	77.9365079964663	0.949285161363048	0.000225077619316483	0.00229444300867949	-	CP028109	420139	420972	-	834	protein_coding	ABC transporter permease && PF02653:Branched-chain amino acid transport system / permease component	BPD_transp_2	182	181	117	45	64	53	27.307521163469	22.2639632838583	33.9573796511853	12.2201650610059	13.937602754727	16.8322952685634
C4N14_06070	54.1879967110057	41.0066225600443	41.6588814077883	23.8899786382077	14.1167182239892	16.1755016596439	1.35091249354937	0.000225682918886507	0.00229444300867949	mrdA	CP028109	1256620	1257042	+	423	protein_coding	hypothetical protein && -	-	78	72	31	19	14	11	23.0744403752109	17.4615214564362	17.739267614349	10.1728781485001	6.01120898951658	6.88788424076901
C4N14_08555	1576.31492996502	1682.41059781071	1488.9690516074	2226.79748254031	2199.18303189432	2058.70021122741	-0.44881168663823	0.000239402909643279	0.00242239437008721	pepT	CP028109	1778292	1779530	-	1239	protein_coding	peptidase T && PF07687:Peptidase dimerisation domain|PF01546:Peptidase family M20/M25/M40	Peptidase_M20	2269	2954	1108	1771	2181	1400	229.160695188454	244.584616219602	216.462571339101	323.726210697096	319.711691398327	299.288652680564
C4N14_03475	623.161962176565	578.649007236181	553.659972258347	921.650228516118	821.794668039372	779.365079964663	-0.521731897766497	0.000242710483262593	0.00244427774417753	-	CP028109	720724	721755	+	1032	protein_coding	tRNA 2-thiouridine(34) synthase MnmA && PF03054:tRNA methyl transferase	-	897	1016	412	733	815	530	108.765131012804	100.995951137081	96.6344274430571	160.862526817921	143.433986924896	136.028432693623
C4N14_08330	3575.71306501982	3770.3311298263	3870.24446627194	5014.38077943012	4953.95975960422	6143.74963036295	-0.522433693466063	0.000260321314560777	0.00260932397458807	-	CP028109	1732310	1733293	-	984	protein_coding	aspartate--ammonia ligase && PF03590:Aspartate-ammonia ligase	-	5147	6620	2880	3988	4913	4178	654.539727571165	690.164861020778	708.454149570695	917.890045880424	906.829886092071	1124.62273571745
C4N14_07940	1057.36065377116	1108.31788197009	985.030970061574	1415.79557613799	1425.78854062291	1436.67864740656	-0.439260040068963	0.000262352678357479	0.00261739704809915	-	CP028109	1634892	1636691	-	1800	protein_coding	DUF4037 domain-containing protein && PF13424:Tetratricopeptide repeat|PF13228:Domain of unknown function (DUF4037)	-	1522	1946	733	1126	1414	977	105.808142166688	110.907338572817	98.5702433196672	141.676067730243	142.676045366176	143.765798387215
C4N14_04735	3911.26181388413	3974.79470620207	3573.25695688093	4981.68922971468	5107.2269860361	5173.21953078431	-0.412772327254817	0.000263706728538426	0.00261866914153274	-	CP028109	990214	991833	-	1620	protein_coding	Na/Pi cotransporter family protein && PF01895:PhoU domain|PF02690:Na+/Pi-cotransporter	Na_Pi_cotrans	5630	6979	2659	3962	5065	3518	434.880888011721	441.944910300155	397.299192037282	553.898342556959	567.85649047594	575.193993774845
C4N14_09865	12484.7754986344	17413.0066409833	13652.0185877974	22333.357924834	23610.211229622	20831.1051373196	-0.61656302198035	0.000266549284558162	0.00262788661301588	-	CP028109	2060294	2060797	+	504	protein_coding	flavodoxin && PF00258:Flavodoxin	-	17971	30574	10159	17762	23415	14166	4461.88784230701	6223.17018338958	4879.04454241132	7981.63637092291	8437.96626148973	7444.75179102677
C4N14_09135	1158.09475022111	1214.25165691687	1028.03368635348	1669.78377008104	1507.46383891885	1602.84516445563	-0.488762986237206	0.000267096672142597	0.00262788661301588	-	CP028109	1895671	1896975	+	1305	protein_coding	4-hydroxybutyrate CoA-transferase && PF13336:Acetyl-CoA hydrolase/transferase C-terminal domain|PF02550:Acetyl-CoA hydrolase/transferase N-terminal domain	-	1667	2132	765	1328	1495	1090	159.846094514359	167.597154791258	141.894408692751	230.472000913533	208.067783078021	221.232796021691
C4N14_01895	1267.86017945622	919.801325478772	1537.3471074358	696.581482398267	670.544115639488	792.599581322553	0.784959958589544	0.000270068525782641	0.00264493716764192	rpmG	CP028109	381183	381258	-	76	protein_coding	tRNA-Trp && -	-	1825	1615	1144	554	665	539	3004.87366880119	2179.96181932696	3643.56726222192	1650.92286085583	1589.21337660345	1878.48916655815
C4N14_10735	138.24886340372	182.821192246864	118.257469802754	217.524542337365	274.267668351791	307.334531533235	-0.849610149456214	0.000272511818763085	0.00265667914638898	-	CP028109	2270354	2271196	+	843	protein_coding	pyridoxal 5'-phosphate synthase lyase subunit && PF01680:SOR/SNZ family	-	199	321	88	173	272	209	29.5394526183065	39.0631634361289	25.2679178692277	46.4781825578504	58.6024115825978	65.6677647011394
C4N14_09890	175.068912450941	133.841059744589	248.609453562607	89.2730780690919	105.875386679919	76.4660078455895	1.01844268842439	0.000282364052037442	0.00274021477772699	lysS	CP028109	2065470	2065826	-	357	protein_coding	CidA/LrgA family protein && PF03788:LrgA family	-	252	235	185	71	105	52	88.3302106670969	67.5288881254685	125.434750805176	45.0423189494182	53.4189370286873	38.58057085815
C4N14_04585	3545.14547713156	3250.34437430796	4290.86478500219	6016.5025149381	6184.13091912328	4895.29500226861	-0.62579343270998	0.00028730190348968	0.00277551838891614	-	CP028109	955029	956384	+	1356	protein_coding	CCA tRNA nucleotidyltransferase && PF12627:Probable RNA and SrmB- binding site of polymerase A|PF01743:Poly A polymerase head domain|PF01966:HD domain	HD	5103	5707	3193	4785	6133	3329	470.915321139462	431.75575578341	569.972087529182	799.195190221332	821.461916452502	650.260880106663
C4N14_04560	450.871921351829	513.152318424999	458.247695485671	633.713117560878	694.744204023469	694.076071213813	-0.505778509123747	0.000309163528026946	0.00297326185737626	-	CP028109	950776	951708	-	933	protein_coding	amidinotransferase && PF02274:Amidinotransferase	-	649	901	341	504	689	472	87.0442313585281	99.0679326253623	88.4681802889237	122.343105896939	134.125618310185	133.996630222642
C4N14_06065	2701.06322067167	2283.84106202469	3018.25314973846	1813.12364191029	1910.79864531854	1683.72267275385	0.564077696511181	0.000321973647950297	0.0030825728178201	-	CP028109	1255626	1256609	+	984	protein_coding	hypothetical protein && -	-	3888	4010	2246	1442	1895	1145	494.43374019753	418.060588020139	552.49584025548	331.895046679933	349.774604955114	308.208002009688
C4N14_04185	1075.4233193415	973.907285801052	1294.11299340968	531.866366524308	752.219413935425	745.543576494498	0.718132292788256	0.000334393593358445	0.00318718893669768	-	CP028109	879714	880580	+	867	protein_coding	N-acetylmuramoyl-L-alanine amidase && PF01510:N-acetylmuramoyl-L-alanine amidase|PF01471:Putative peptidoglycan binding domain	PG_binding_1	1548	1710	963	423	746	507	223.423474040304	202.3331141081	268.857124062858	110.497354108722	156.276576562356	154.889644768749
C4N14_10710	1793.06691680905	1458.01324657935	1566.91147488649	1147.97634193072	1095.05399937516	1160.22461904173	0.501996479186139	0.00034058881734285	0.00323180944456438	mraY	CP028109	2264279	2265643	-	1365	protein_coding	UDP-N-acetylmuramoyl-L-alanine--D-glutamate && PF08245:Mur ligase middle domain	-	2581	2560	1166	913	1086	789	236.609563702089	192.396544106081	206.766538915608	151.484687413634	144.501159769029	153.100945834428
C4N14_03115	202.857628712996	201.046357829106	209.638241923063	133.280933455264	136.125497159896	86.7595089017266	0.773140098226884	0.000344977452716753	0.00325896841393924	-	CP028109	640382	640999	-	618	protein_coding	IS91 family transposase && -	-	292	353	156	106	135	59	59.1250223505217	58.5971081075512	61.1013044856279	38.8461514582225	39.6752299290736	25.2869854364331
C4N14_02335	149.364349908541	123.019867680133	215.013581459552	80.4715069918575	81.6752982959376	89.7005092034801	0.939147872906368	0.000349447189821545	0.00328665088224228	-	CP028109	481669	481941	-	273	protein_coding	hypothetical protein && -	-	215	216	160	64	81	61	98.5491208755309	81.1672920447529	141.863834590469	53.0943044604193	53.8885540575109	59.1835088460083
C4N14_04575	750.990056982015	791.655629978633	997.125484018674	2059.56763207285	2248.59154567828	986.705601238281	-1.06168641304096	0.000354460055916893	0.00331917640080073	-	CP028109	953153	953650	+	498	protein_coding	dihydrofolate reductase && PF00186:Dihydrofolate reductase	-	1081	1390	742	1638	2230	671	271.627222461386	286.335641754261	360.652478886206	744.929483646572	813.297952914672	356.883688884664
C4N14_04810	550.216581988673	442.529801793812	518.72026527117	330.687599044665	363.001325759723	291.159029873591	0.613039880075037	0.000358355132046546	0.00334099653676583	-	CP028109	1006706	1007518	+	813	protein_coding	transketolase && PF00456:Transketolase, thiamine diphosphate binding domain	-	792	777	386	263	360	198	121.902209555329	98.0438656315489	114.924101794853	73.2648748069197	80.4240823162524	64.507196321298
C4N14_02645	4874.14083236431	4787.52318388517	3925.34169652095	6313.24119697057	6277.9062616112	7881.88080869923	-0.590808126416089	0.000365000407074565	0.00336954951784982	-	CP028109	539858	540148	+	291	protein_coding	hypothetical protein && -	-	7016	8406	2921	5021	6226	5360	3016.98765369015	2963.37320448958	2429.70152940252	3907.75962392311	3885.88806391087	4878.71358369596
C4N14_06930	30.5675878882596	27.9072847978079	51.0657255966437	6.28683648373887	13.10838120799	14.7050015087672	1.65385250164039	0.000368244532387717	0.00336954951784982	-	CP028109	1440422	1441186	-	765	protein_coding	hypothetical protein && -	-	44	49	38	5	13	10	7.19727642472642	6.57089606440729	12.0236553924961	1.48026400303252	3.0864274727686	3.46235892316731
C4N14_08980	13418.4763650394	15661.6821358147	12961.2874573586	18839.1342071719	19243.1036133293	22526.5918112805	-0.527523428563205	0.000368271524730619	0.00336954951784982	gap	CP028109	1865852	1866859	-	1008	protein_coding	type I glyceraldehyde-3-phosphate dehydrogenase && PF00044:Glyceraldehyde 3-phosphate dehydrogenase, NAD binding domain|PF02800:Glyceraldehyde 3-phosphate dehydrogenase, C-terminal domain	-	19315	27499	9645	14983	19084	15319	2397.7898746358	2798.63539074099	2316.09334637057	3366.4243256823	3438.61089332201	4025.34775825
C4N14_08470	186.879116862314	265.973510215843	220.388920996041	334.459700934908	380.14305503171	366.154537568304	-0.680484211491483	0.000368619177166349	0.00336954951784982	-	CP028109	1759048	1759563	+	516	protein_coding	NUDIX hydrolase && PF00293:NUDIX domain	NUDIX	269	467	164	266	377	249	65.2348277423505	92.844703112238	76.9322626245697	116.751520146158	132.698436983278	127.81539524797
C4N14_09575	838.524513207485	725.019868318561	661.166762988123	494.145347621875	539.460303559588	469.089548129674	0.566823028001843	0.000369308940129675	0.00336954951784982	-	CP028109	1988276	1989316	+	1041	protein_coding	putative sulfate exporter family transporter && PF03601:Conserved hypothetical protein 698	-	1207	1273	492	393	535	319	145.088664159315	125.449122269457	114.400713297631	85.5012432644982	93.3420234920097	81.1658751023184
C4N14_02525	168.816451291979	162.887417391287	149.165672137564	265.30449961378	238.975872791817	551.437556578771	-1.12879334453448	0.000373051879856077	0.00338921601486265	rnmV	CP028109	519394	519696	-	303	protein_coding	hypothetical protein && -	-	243	286	111	211	237	375	100.3553631094	96.8307637860625	88.6736753216786	157.714068679535	142.062638474311	327.809972304826
C4N14_03070	1417.22452936476	1399.35099486151	1322.33352597625	955.599145528308	1049.6788336552	1054.34860817861	0.436807082357009	0.000382989745159139	0.00346475892336764	-	CP028109	629706	630368	-	663	protein_coding	J domain-containing protein && PF00226:DnaJ domain	DnaJ	2040	2457	984	760	1041	717	385.029123420679	380.17327229785	359.249298771746	259.61553283955	285.174940753146	286.443617066649
C4N14_00800	77.1136876272004	63.7880795378467	79.2862581632099	35.2062843089377	32.2667845119754	44.1150045263017	0.984914399780487	0.000387630726616297	0.00349194768491896	-	CP028109	155425	156213	-	789	protein_coding	ABC transporter ATP-binding protein && PF00005:ABC transporter	ABC_tran	111	112	59	28	32	30	17.6044684757934	14.5623334833144	18.1004498078951	8.03732698224504	7.366261531966	10.0711200616844
C4N14_05610	853.808307151615	652.688742414039	1197.35688175288	403.614902256035	499.126822919619	557.319557182278	0.886544791619162	0.000410120984262536	0.00367902647647275	-	CP028109	1166388	1168007	-	1620	protein_coding	ABC transporter ATP-binding protein && PF12848:ABC transporter|PF00005:ABC transporter	ABC_tran	1229	1146	891	321	495	379	94.9322577915461	72.5704065344573	133.130342273493	44.8766703586027	55.4963401353584	61.9666070610194
C4N14_03535	2294.65324533913	2486.59602912713	2526.40958214974	3254.06656398324	3156.09486007759	3190.98532740249	-0.394207708275453	0.000468589846457814	0.0041859385865583	-	CP028109	735966	737039	+	1074	protein_coding	glycerophosphodiester phosphodiesterase && PF03009:Glycerophosphoryl diester phosphodiesterase family	-	3303	4366	1880	2588	3130	2170	384.840910860348	417.032021171278	423.70923222307	545.746048134796	529.315016628761	535.166567076713
C4N14_04605	561.332068493495	605.417219185099	561.72298156308	773.280887499881	767.344469175414	913.180593694444	-0.502694670658979	0.000477210452889274	0.0042451846538275	-	CP028109	959992	960918	+	927	protein_coding	toxin-antitoxin system YwqK family antitoxin && -	-	808	1063	418	615	761	621	109.070817486807	117.636876144149	109.146774679455	150.253982055389	149.100493708765	177.437491028531
C4N14_01280	5295.83460164098	5908.9404036175	5392.8093899824	7491.39435402324	7127.93436609856	7249.56574382224	-0.397645003684621	0.00048465380898608	0.0042892555550691	-	CP028109	265001	266917	-	1917	protein_coding	V-type ATP synthase subunit I && PF01496:V-type ATPase 116kDa subunit family	-	7623	10375	4013	5958	7069	4930	497.600431688391	555.208294222399	506.712252613959	703.896806625128	669.745844501662	681.174416316085
C4N14_02610	147.974914095439	150.357616053496	173.354700051764	232.612949898338	269.225983271794	220.575022631508	-0.627901001342669	0.000486182596874343	0.0042892555550691	-	CP028109	533405	533917	+	513	protein_coding	N-acetyltransferase && PF00583:Acetyltransferase (GNAT) family	Acetyltransf_1	213	264	129	185	267	150	51.9564153387846	52.7930210115645	60.867673766722	81.6742156059173	94.5296511396536	77.4475022287425
C4N14_08525	3322.83574703513	4423.01987224034	2390.6822588534	5680.78544670644	5768.69606853159	6137.86762975944	-0.794077272581948	0.000497327078791319	0.00436951980748751	-	CP028109	1771489	1772127	+	639	protein_coding	formiminotetrahydrofolate cyclodeaminase && PF04961:Formiminotransferase-cyclodeaminase	-	4783	7766	1779	4518	5721	4174	936.648116790861	1246.77039410057	673.890678345552	1601.31207066079	1626.09250660377	1730.1553835923
C4N14_02910	525.206737352824	599.152318516203	525.439439691781	355.83494497962	407.368154463689	269.10152761044	0.67320508901165	0.00052657066725569	0.00460749333848729	clpP	CP028109	599206	599787	+	582	protein_coding	ATP-dependent Clp protease proteolytic subunit && PF00574:Clp protease	-	756	1052	391	283	404	183	162.545800042029	185.431156978529	162.617818897019	110.127063689528	126.076034196915	83.2840098709292
C4N14_04955	70.1665085616869	86.000000091204	59.1287349013769	125.736729674777	118.983767887909	130.874513428028	-0.777853659852096	0.000584063817859242	0.00508969898420197	trpB	CP028109	1039515	1040705	-	1191	protein_coding	tryptophan synthase subunit beta && PF00291:Pyridoxal-phosphate dependent enzyme	PALP	101	151	44	100	118	89	10.6117388549822	13.0063410764408	8.94242433407175	19.0159859331634	17.9946914659188	19.7930064889879
C4N14_00845	58022.8395551692	38104.8344774967	45601.6929578028	18709.6253756069	19028.3278289215	34978.7870889046	0.962830199206553	0.000587975124443758	0.00510295484019277	rpsF	CP028109	166071	166355	-	285	protein_coding	30S ribosomal protein S6 && -	-	83520	66905	33934	14880	18871	23787	36670.9843022137	24082.6163916731	28820.7019758132	11824.6604907508	12026.083460605	22106.9248261812
C4N14_10235	111.154865048217	126.437086226803	94.0684418885541	201.178767479644	183.51733691186	160.284516445563	-0.703758477725215	0.000617293104079201	0.00531628395139005	-	CP028109	2133032	2133799	+	768	protein_coding	ABC transporter permease && PF00528:Binding-protein-dependent transport system inner membrane component	BPD_transp_1	160	222	70	160	182	109	26.0696802316085	29.6538923952564	22.0623199790353	47.1834150966617	43.0411956163433	37.5922915114982
C4N14_01830	4587.91705486515	4232.79470647569	5394.15322486652	3194.97030103609	3382.97068867742	3490.96735818134	0.496861231125316	0.000617535559693083	0.00531628395139005	-	CP028109	364986	367001	-	2016	protein_coding	sodium-translocating pyrophosphatase && PF03030:Inorganic H+ pyrophosphatase	-	6604	7432	4014	2541	3355	2374	409.914686308434	378.185719916852	481.949128684886	285.459661334803	302.256852522934	311.905985315148
C4N14_05640	360.558593500153	331.470199027025	310.425858232229	509.233755182848	430.559905831671	574.965558992798	-0.589716258291405	0.00063036352408617	0.00538649093976207	-	CP028109	1173833	1174291	+	459	protein_coding	N-acetyltransferase && PF13673:Acetyltransferase (GNAT) domain	-	519	582	231	405	427	391	141.491911531553	130.076922091328	121.818613845026	199.835640409391	168.962119342589	225.630389826403
C4N14_04030	111.849582954768	117.894039860127	149.165672137564	79.2141396951098	70.5835911199461	69.1135070912059	0.777112864753141	0.000632698759438165	0.00538649093976207	-	CP028109	842724	843674	+	951	protein_coding	alpha/beta hydrolase && PF07859:alpha/beta hydrolase fold	Abhydrolase_3	161	207	111	63	70	47	21.1846991408907	22.3295402536367	28.2524959226799	15.0034329392539	13.3687770902498	13.0903380738676
C4N14_08205	5070.74599991834	4826.25166074744	4212.9223617231	3450.21586227589	3521.11285986931	3438.02935274978	0.439373427115219	0.000633259590576244	0.00538649093976207	-	CP028109	1702882	1704303	+	1422	protein_coding	peptide-methionine (R)-S-oxide reductase && PF08534:Redoxin|PF01625:Peptide methionine sulfoxide reductase|PF01641:SelR domain	PMSR	7299	8474	3135	2744	3492	2338	642.304121554465	611.334374351837	533.644831897969	437.033893756083	446.014314735723	435.490246076607
C4N14_05390	2697.58963113891	2308.90066470027	2070.84955643231	3328.25123449136	3404.1457660134	5267.33154044042	-0.760937395061039	0.000641483034724741	0.00542444759871947	-	CP028109	1129705	1129971	-	267	protein_coding	Txe/YoeB family addiction module toxin && -	-	3883	4054	1541	2647	3376	3582	1819.83943081952	1557.62330302736	1397.03001323427	2245.29437772339	2296.49410782803	3553.43063371939
C4N14_05060	1865.31757909039	1950.66225372433	2260.33027509354	2734.77387042641	2720.49326916592	2879.23929541662	-0.457184563344231	0.000642803392260433	0.00542444759871947	corA	CP028109	1057851	1058906	-	1056	protein_coding	magnesium and cobalt transport protein CorA && PF01544:CorA-like Mg2+ transporter protein	-	2685	3425	1682	2175	2698	1958	318.168597372131	332.725901568397	385.546204724545	466.472399251087	464.036546545032	491.113973508013
C4N14_03495	425.167358809429	382.158940802635	388.368281511316	290.451845548736	261.1592871438	180.871518557837	0.703089461610633	0.000674878706333085	0.00567270093709109	-	CP028109	724818	725228	+	411	protein_coding	hypothetical protein && -	-	612	671	289	231	259	123	186.331612283146	167.482969030301	170.204242057242	127.29189941406	114.454296709153	79.2678011862355
C4N14_06050	555.079607334533	500.052980662763	663.854432756368	358.349679573116	417.451524623681	358.80203681392	0.592663203633923	0.000706723513607614	0.00591707726098924	-	CP028109	1253186	1253617	+	432	protein_coding	Rrf2 family transcriptional regulator && PF02082:Transcriptional regulator	Rrf2	799	878	494	285	414	244	231.440827833946	208.497437621903	276.794566848088	149.414147806095	174.056703151806	149.602758471854
C4N14_01890	3169.30308968728	2554.94040006054	4880.80829913184	2048.25132640212	2058.01584965443	1907.23869568711	0.817468103217412	0.000744502757744771	0.00620903667103549	secE	CP028109	380984	381160	-	177	protein_coding	preprotein translocase subunit SecE && -	-	4562	4486	3632	1629	2041	1297	3225.21711773825	2600.01561223017	4966.91734090732	2084.38734081253	2094.32413342866	1940.88691263346
C4N14_00385	39.5989206734272	19.364238431132	32.2520372189328	11.31630567073	11.0917071759915	4.41150045263017	1.72101306772027	0.000771218109206127	0.00640681191889137	-	CP028109	97093	97169	-	77	protein_coding	tRNA-Asp && -	-	57	34	24	9	11	3	92.6320066411439	45.2979079340667	75.4457665776585	26.4717341841011	25.9463408425052	10.3196282190506
C4N14_00135	90.3133278516761	42.7152318333795	45.6903860601549	124.47936237803	104.86704966392	174.98951795433	-1.1634603266146	0.000788073167392431	0.00652145818753039	-	CP028109	30741	31598	-	858	protein_coding	hemin receptor && PF01497:Periplasmic binding protein	Peripla_BP_2	130	75	34	99	104	119	18.9597674411698	8.96734602767157	9.59192972515102	26.1323529766126	22.0150770784893	36.7361124208084
C4N14_02735	216.057268937471	153.774834600166	172.010865167642	109.390954817056	96.8003535359261	119.110512221014	0.742390123256716	0.000791317991070536	0.00652302668314902	-	CP028109	567703	567965	+	263	protein_coding	hypothetical protein && -	-	311	270	128	87	96	81	147.972694485723	105.316876084684	117.806317393758	74.9193693702127	66.296353787694	81.5760724996435
C4N14_03545	904.522714329864	1081.54967002117	796.894086284466	1393.16296479653	1342.09656829497	1313.15663473291	-0.537713998650741	0.000795163774061186	0.00652951791392551	-	CP028109	737782	739218	-	1437	protein_coding	leucyl aminopeptidase && PF02789:Cytosol aminopeptidase family, N-terminal domain|PF00883:Cytosol aminopeptidase family, catalytic domain	-	1302	1899	593	1108	1331	893	113.378617658636	135.568299804393	99.8877623434952	174.627887856705	168.22690162117	164.599386678297
C4N14_07475	145.890760375785	228.953642626914	104.819120961532	280.392907174754	298.467756735772	364.684037417427	-0.961387508943993	0.000817921996997832	0.00669066461145736	-	CP028109	1546691	1547224	+	534	protein_coding	hypothetical protein && -	-	210	402	78	223	296	248	49.2101829091036	77.2279930706708	35.3563728203353	94.5788904858927	100.675689561181	123.010999045562
C4N14_03530	1916.03198626864	2116.39735323784	2026.50300525628	2637.95658857683	2633.77628578999	2598.37376659917	-0.37727609203587	0.000834854833690192	0.0068031109539258	lpxD	CP028109	734925	735923	+	999	protein_coding	UDP-3-O-(3-hydroxymyristoyl)glucosamine && PF04613:UDP-3-O-[3-hydroxymyristoyl] glucosamine N-acyltransferase, LpxD|PF00132:Bacterial transferase hexapeptide (six repeats)	Hexapep	2758	3716	1508	2098	2612	1767	345.466321099225	381.592798474662	365.384577574716	475.631494884306	474.877773738104	468.494593211815
C4N14_06450	2296.04268115223	2408.56953897816	2452.49866352302	5487.15088300729	6013.72196341941	2554.25876207287	-0.973984239512622	0.000841990705014938	0.0068128752360698	-	CP028109	1342292	1345219	-	2928	protein_coding	2-hydroxyglutaryl-CoA dehydratase && PF06050:2-hydroxyglutaryl-CoA dehydratase, D-component|PF01869:BadF/BadG/BcrA/BcrD ATPase family|PF09989:CoA enzyme activase uncharacterised domain (DUF2229)	BcrAD_BadFG	3305	4229	1825	4364	5964	1737	141.246382238469	148.16873246438	150.871134282865	337.554792593167	369.948031930638	157.131142380442
C4N14_02990	241.761831479872	261.986755244728	252.640958214974	340.746537418647	373.084695919715	351.449536059537	-0.494812151161192	0.000842435157996453	0.0068128752360698	-	CP028109	615445	616587	-	1143	protein_coding	ABC transporter substrate-binding protein && PF01497:Periplasmic binding protein	Peripla_BP_2	348	460	188	271	370	239	38.0986822912325	41.2858807839185	39.8130984608554	53.6974508816601	58.7935457411099	55.3841114363338
C4N14_01480	2535.02564100589	2523.04636029162	2041.28518898162	3437.64218930841	3113.74470540562	4596.78347164063	-0.649908835683278	0.000909212967322152	0.00732516862351998	-	CP028109	290662	290931	-	270	protein_coding	HPr family phosphocarrier protein && -	-	3649	4430	1519	2734	3088	3126	1691.16912293581	1683.17749187249	1361.78444386152	2293.32367776485	2077.24482833923	3066.61129824929
C4N14_03090	4961.67528858978	5771.11258890179	5423.71759231721	6877.79911321032	7257.00150414646	7203.98023914506	-0.401339921102882	0.000916102180097352	0.00734633157760299	-	CP028109	634370	635380	-	1011	protein_coding	YARHG domain-containing protein && PF13308:YARHG domain	-	7142	10133	4036	5470	7197	4899	883.986498346102	1028.19820167522	966.305298832512	1225.36869117502	1292.92849189374	1283.4820691312
C4N14_01470	1362.34181474721	1387.39072994817	1565.56764000236	1995.44189993872	1806.93993267062	2226.33722842736	-0.482975845268927	0.000921631100038451	0.00734633157760299	-	CP028109	287362	288105	-	744	protein_coding	DUF4261 domain-containing protein && PF14080:Domain of unknown function (DUF4261)	-	1961	2436	1165	1587	1792	1514	329.823502801188	335.887855273907	379.024557059188	483.097288763885	437.460886462884	538.997140914195
C4N14_07900	921.195944087097	1177.23178932794	753.891369992555	1789.23366327208	1645.60601011074	1277.86463111187	-0.722478326390998	0.000922162465010586	0.00734633157760299	glgD	CP028109	1627332	1628486	+	1155	protein_coding	glucose-1-phosphate adenylyltransferase && PF00483:Nucleotidyl transferase	-	1326	2067	561	1423	1632	869	143.660866439949	183.589756273953	117.569652916851	279.031686992414	256.632898514961	199.283487163444
C4N14_03100	12242.318949248	9446.90067227021	10274.9615239984	8391.66933849464	5944.14670931546	6289.32914529974	0.632108383373027	0.000935334334504856	0.00742356432776159	ahpC	CP028109	637174	638811	-	1638	protein_coding	FAD-binding protein && PF13192:Thioredoxin domain|PF07992:Pyridine nucleotide-disulphide oxidoreductase	Pyr_redox_2	17622	16587	7646	6674	5895	4277	1346.22682796016	1038.82860582278	1129.88633258201	922.790072835517	653.648201993882	691.60619490267
C4N14_08800	165.342861759222	136.688741866814	133.039653528098	77.956772398362	77.6419502319407	105.876010863124	0.748505895217736	0.000956832797380045	0.00755750359880701	panF	CP028109	1830518	1831972	+	1455	protein_coding	sodium/panthothenate symporter && PF00474:Sodium:solute symporter family	-	238	240	99	62	77	72	20.4687303756629	16.9214744010825	16.469733064762	9.65071088162648	9.61173726055692	13.1069917173921
C4N14_02920	5929.41733241581	5268.2119261168	6438.31292982947	4512.69122802776	4342.90752790868	3954.17490570751	0.460676215062212	0.000959289683970351	0.00755750359880701	lon	CP028109	601080	603386	+	2307	protein_coding	endopeptidase La && PF05362:Lon protease (S16) C-terminal proteolytic domain|PF02190:ATP-dependent protease La (LON) substrate-binding domain|PF00004:ATPase family associated with various cellular activities (AAA)	AAA	8535	9250	4791	3589	4307	2689	462.948703826847	411.32403842575	502.681538268752	352.335556373303	339.079423520022	308.728504788194
C4N14_07850	3971.7022717541	3291.350996868	5067.60134802482	5707.19015993815	6443.27353223508	7374.55825664676	-0.663699446318226	0.000998871568047662	0.00781222603698305	-	CP028109	1618222	1618947	+	726	protein_coding	hypothetical protein && -	-	5717	5779	3771	4539	6390	5015	985.390822374252	816.593703055614	1257.28655325155	1415.97038759502	1598.59480149485	1829.6492355039
C4N14_10350	587.036631035895	521.12582836723	615.476376927968	409.901738739774	399.301458335695	426.445043754249	0.477992314488081	0.000998940378499473	0.00781222603698305	-	CP028109	2157819	2158316	-	498	protein_coding	N-acetyltransferase && PF13508:Acetyltransferase (GNAT) domain	-	845	915	458	326	396	290	212.326552247799	188.487131082841	222.612985619788	148.258248882041	144.42421047274	154.241832751941
C4N14_02060	117.407326207179	112.198675615677	142.446497716953	56.5815283536498	74.616939183943	83.8185085999732	0.7830991609323	0.00104300141925487	0.00812703660623775	-	CP028109	419360	420136	-	777	protein_coding	ABC transporter ATP-binding protein && PF00005:ABC transporter	ABC_tran	169	197	106	45	74	57	27.2171487823434	26.0096890548814	33.0216831192004	13.1166250461762	17.2975605616702	19.4306513313656
C4N14_04795	2387.05072691046	2449.5761615382	2312.73983557431	3166.05085321089	2920.14399833377	3493.90835848309	-0.421322598405633	0.00105630759909681	0.00820078808753339	hpt	CP028109	1003702	1004229	-	528	protein_coding	hypoxanthine phosphoribosyltransferase && PF00156:Phosphoribosyl transferase domain	Pribosyltran	3436	4301	1721	2518	2896	2376	814.322011598243	835.652030742001	788.971484341191	1080.07126557631	996.182237801641	1191.91705930035
C4N14_03855	298.728699817083	366.781457342619	288.924500086273	452.652226829199	506.185182031613	444.09104556477	-0.551639154067976	0.00108008836418767	0.00834778654035992	dhaL	CP028109	807612	808022	-	411	protein_coding	diguanylate cyclase && PF03610:PTS system fructose IIA component	EIIA-man	430	644	215	360	502	302	130.919270068224	160.743713942643	126.622533018363	198.376986099833	221.838057714266	194.625007790595
C4N14_08970	4049.51067728785	6046.7682183332	4325.80449198937	7972.96602867763	8409.53071343358	6504.02216732774	-0.666013673447125	0.00108306176659471	0.00834778654035992	pgk	CP028109	1863918	1865114	-	1197	protein_coding	phosphoglycerate kinase && PF00162:Phosphoglycerate kinase	-	5829	10617	3219	6341	8340	4423	609.364074466349	909.908285843798	650.940338388964	1199.75953936013	1265.45311477482	978.715149593509
C4N14_00510	34.0411774210164	54.1059603222807	18.8136883777108	90.5304453658397	82.6836353119368	73.5250075438361	-1.15970880279824	0.00109376093042274	0.00839992656997317	-	CP028109	112518	113762	-	1245	protein_coding	hypothetical protein && PF12683:Protein of unknown function (DUF3798)	-	49	95	14	72	82	50	4.92497091604362	7.82788085371362	2.72190550102797	13.0976612509287	11.9624093522876	10.637367775996
C4N14_07525	343.190645836369	285.337748646975	420.620318730249	182.318258028427	185.534010943858	258.808026554303	0.742163963030603	0.00111758350281314	0.0085521174856848	rfaE2	CP028109	1556232	1556714	+	483	protein_coding	D-glycero-beta-D-manno-heptose 1-phosphate && PF01467:Cytidylyltransferase-like	CTP_transf_2	494	501	313	145	184	176	127.984318354431	106.409535645627	156.859767105603	67.9910080895995	69.1902422466807	96.5159431501546
C4N14_06085	488.386688305603	431.708609729355	526.783274575903	320.628660670682	327.70953019975	363.21353726655	0.513910341106974	0.00114251797996071	0.00871169959720045	dxs	CP028109	1260874	1261173	+	300	protein_coding	ribosome assembly RNA-binding protein YhbY && PF01985:CRS1 / YhbY (CRM) domain	-	703	758	392	255	325	247	293.231763245132	259.201734752915	316.28541921945	192.50833359438	196.759751388998	218.076676775693
C4N14_06770	5632.77278631839	4687.28477318284	2666.16841009845	8239.52789558816	6657.04097962692	9218.56544584617	-0.892345942762475	0.00115862560457758	0.00880308066111433	-	CP028109	1412913	1413164	+	252	protein_coding	glutaredoxin && -	-	8108	8230	1984	6553	6602	6269	4026.15175843584	3350.34281476393	1905.70417799863	5889.38893577951	4758.27061783943	6589.17816997696
C4N14_02925	2879.60572265537	2526.46357883829	2956.43674506884	1932.57353510133	1937.01540773452	2235.16022933262	0.453918889182816	0.00117983851356619	0.0089324653420703	-	CP028109	603402	603986	+	585	protein_coding	GTP-binding protein && PF01926:50S ribosome-binding GTPase	-	4145	4436	2200	1537	1921	1520	886.636509210397	777.903318695577	910.292938622175	595.04335592672	596.411017622509	688.210419804949
C4N14_04840	65.9982011223787	66.0662252356269	83.3177628155765	36.4636516056854	33.2751215279746	45.5855046771784	0.899260084861075	0.00122172248927324	0.00921688167702603	-	CP028109	1014196	1015833	+	1638	protein_coding	ABC transporter substrate-binding protein && PF00496:Bacterial extracellular solute-binding proteins, family 5 Middle	-	95	116	62	29	33	31	7.25749339781042	7.26497367067233	9.16203931730112	4.00972611810459	3.65909934958407	5.01281085854168
C4N14_05590	402.241667893235	469.867550167174	352.084739640017	562.043181646255	620.127264839526	598.493561406826	-0.534705441538759	0.00123383594342325	0.00927549203946702	-	CP028109	1164136	1164804	-	669	protein_coding	cupin domain-containing protein && PF07883:Cupin domain	Cupin_2	579	825	262	447	615	407	108.30023213705	126.507939924012	94.7958953000549	151.325464023016	166.964121565	161.139426386062
C4N14_10330	6228.84075013945	7434.72848470581	5955.8762064296	10358.1917906082	10242.6874085202	8039.22432484304	-0.545611492775516	0.00124790831721515	0.00933717210103943	citF	CP028109	2147229	2148779	+	1551	protein_coding	citrate lyase subunit alpha && PF04223:Citrate lyase, alpha subunit (CitF)	-	8966	13054	4432	8238	10158	5467	723.375637776717	863.419322319388	691.675373021654	1202.93067254561	1189.51677108135	933.621400271509
C4N14_07160	1630.50292667603	1633.43046530843	2085.63174015766	1273.71307160549	1308.821446767	1139.63761692946	0.520899142024994	0.00125078745709474	0.00933717210103943	bioA	CP028109	1480354	1481805	-	1452	protein_coding	hypothetical protein && PF03349:Outer membrane protein transport protein (OMPP1/FadL/TodX)	-	2347	2868	1552	1013	1298	775	202.266246292843	202.629411694368	258.725633869849	158.00594873692	162.361193453859	141.37369466755
C4N14_01620	1402.63545332719	1599.82781626617	1709.35797260344	2219.25327875982	2240.52484955029	1991.05720428708	-0.454767908082066	0.00126867781424249	0.00943772520351123	-	CP028109	317976	318665	-	690	protein_coding	metal ABC transporter ATP-binding protein && PF00005:ABC transporter	ABC_tran	2019	2809	1272	1765	2222	1354	366.15432617473	417.630878123746	446.223439715108	579.330279273794	584.883167339604	519.760289305208
C4N14_00955	2802.49203502817	2593.6688769228	2445.77948910241	2060.8249993696	1927.94037459053	1614.60916566264	0.484802172130498	0.00128412990535822	0.00951177537561011	-	CP028109	191961	193373	-	1413	protein_coding	capsular biosynthesis protein && -	-	4034	4554	1820	1639	1912	1098	357.248713560284	330.628903882935	311.776649215412	262.704432589142	245.764915666023	205.82290337529
C4N14_09985	45.8513818323894	76.317880875638	37.6273767554216	104.361485630065	110.917071759915	101.464510410494	-0.957297695743658	0.00128754242789289	0.00951177537561011	-	CP028109	2083812	2084585	+	774	protein_coding	LamB/YcsF family protein && PF03746:LamB/YcsF family	-	66	134	28	83	110	69	10.6703807459607	17.7604428508778	8.7565176971055	24.2866570730104	25.8122512257481	23.6124826562515
C4N14_01840	420.999051370121	309.827814898113	420.620318730249	253.98819394305	249.05924295181	254.396526101673	0.600088305923798	0.00133273957755697	0.00981172068304873	-	CP028109	368078	368272	-	195	protein_coding	DNA-directed RNA polymerase subunit omega && -	-	606	544	313	202	247	173	388.879414654886	286.189859357796	388.529576984647	234.610457834478	230.057555470213	234.987636762348
C4N14_01435	120.880915739936	97.3907285801052	98.0999465409207	52.8094264634065	44.3668287039661	77.9365079964663	0.874479686711059	0.0013645348445894	0.0100112779834995	-	CP028109	286646	286720	-	75	protein_coding	tRNA-Glu && -	-	174	171	73	42	44	53	290.311959059192	233.897079908963	235.600363296121	126.829019779827	106.552973059888	187.175123386425
C4N14_03420	1365.12068637341	1429.5364253571	1263.20479107487	3379.80329365802	3850.83906410106	1326.3911360908	-1.0765900984439	0.00137838549160452	0.0100782637827933	-	CP028109	705211	707373	+	2163	protein_coding	protease && PF12392:Collagenase|PF01136:Peptidase family U32	-	1965	2510	940	2688	3819	902	113.679715184712	119.04390234719	105.192722008224	281.451361508631	320.676620315623	110.454532027422
C4N14_10560	5123.54456081624	6102.01325150437	6459.81428797542	8856.89523829132	8887.48245901721	7345.14825362923	-0.504922769309385	0.00139398695447853	0.0101575499925312	-	CP028109	2214258	2217422	-	3165	protein_coding	serine protease && PF00082:Subtilase family|PF12951:Autotransporter-associated beta strand repeat|PF03797:Autotransporter beta-domain	Peptidase_S8	7375	10714	4807	7044	8814	4995	291.585049036	347.270490582943	367.633235851605	504.053044080963	505.793787456837	418.018305157468
C4N14_09580	613.435911484846	548.463576740593	559.035311794836	447.622757642207	415.434850591683	370.566038020934	0.479261581095452	0.0014037112192979	0.0101936171877586	-	CP028109	1989338	1990393	+	1056	protein_coding	AbrB family transcriptional regulator && PF05145:Putative ammonia monooxygenase	-	883	963	416	356	412	252	104.634216565956	93.5518374336837	95.3550660912072	76.3513444291435	70.8610293463874	63.207722841685
C4N14_07540	145.890760375785	120.172185557908	138.414993064587	91.7878126625875	75.6252761999422	85.2890087508499	0.679327189624345	0.00144466686558033	0.0104554703661491	-	CP028109	1557917	1558645	+	729	protein_coding	hypothetical protein && -	-	210	211	103	73	75	58	36.0469652585204	29.6923711048487	34.199838518942	22.6791065155971	18.6856364092116	21.0733697422405
C4N14_03425	159.785118506812	146.37086108238	210.982076807186	496.660082215371	546.518662671583	164.696016898193	-1.2304395512289	0.00145047151552867	0.0104620158299112	-	CP028109	707373	707888	+	516	protein_coding	phosphatidylglycerophosphatase A && PF04608:Phosphatidylglycerophosphatase A	-	230	257	157	395	542	112	55.7769902629763	51.0944083508462	73.6485684881551	173.371618262152	190.776002241211	57.4912621195688
C4N14_07485	354.306132341191	536.503311827246	200.231397734208	707.897788068997	699.785889103465	766.130578606772	-0.987766157944715	0.00147244682137659	0.0105847608203334	pgsB	CP028109	1548726	1549862	+	1137	protein_coding	succinylglutamate desuccinylase && PF04952:Succinylglutamate desuccinylase / Aspartoacylase family	-	510	942	149	563	694	521	56.1289157493206	84.9924583291839	31.7205101123379	112.144644641353	110.859563599728	121.369840300104
C4N14_09240	6107.95983439951	6217.62914566672	5747.58179939066	7759.21358823051	7845.87032149001	10534.6630808808	-0.532072971151715	0.00148668149781209	0.0106400137029764	lpxB	CP028109	1921876	1923627	-	1752	protein_coding	ABC transporter ATP-binding protein && PF00664:ABC transporter transmembrane region|PF00005:ABC transporter	ABC_membrane	8792	10917	4277	6171	7781	7164	627.95788656521	639.232962170089	590.907507164519	797.722889209587	806.63204718535	1083.06618630488
C4N14_04850	61.8298936830706	55.8145695956159	64.5040744378657	35.2062843089377	22.1834143519831	36.7625037719181	0.966986625031319	0.00149010027971426	0.0106400137029764	-	CP028109	1016834	1017694	+	861	protein_coding	ABC transporter permease && PF00528:Binding-protein-dependent transport system inner membrane component	BPD_transp_1	89	98	48	28	22	25	12.9349214807702	11.67650520156	13.4943647537275	7.36521601508866	4.6408089311798	7.69077983804586
C4N14_10115	2565.59322889415	2631.82781736062	2526.40958214974	3332.0233363816	3236.76182135753	4157.10392652849	-0.473046447420555	0.00150772242887336	0.0107247080338844	-	CP028109	2109925	2110839	-	915	protein_coding	acetyl-CoA carboxylase carboxyl transferase && PF01039:Carboxyl transferase domain	Carboxyl_trans	3693	4621	1880	2650	3210	2827	505.0509067296	518.089543792215	497.337393888062	655.926819704412	637.174075115948	818.348397484415
C4N14_01285	3947.3871450248	3655.28477208839	2961.81208460533	4715.12736280415	4878.33448340427	6306.97514711026	-0.58903326328645	0.0015120080178919	0.0107247080338844	-	CP028109	266904	267230	-	327	protein_coding	hypothetical protein && -	-	5682	6418	2204	3750	4838	4289	2174.35483414311	2013.45493166978	1631.46663536713	2597.25220715569	2687.15222927304	3474.09600226924
C4N14_09340	1096.26485653804	1171.53642508349	1119.41445847379	1585.54016119894	1506.45550190285	1377.85864137149	-0.400265848211411	0.00152566687825114	0.0107857575664443	recQ	CP028109	1945928	1947748	-	1821	protein_coding	DNA helicase RecQ && PF00270:DEAD/DEAH box helicase|PF16124:RecQ zinc-binding|PF09382:RQC domain|PF00570:HRDC domain|PF00271:Helicase conserved C-terminal domain	DEAD	1578	2057	833	1261	1494	937	108.436126274737	115.881550857139	110.725949891488	156.832385995098	149.0097927133	136.289741236735
C4N14_09165	791.283695561993	825.827815445337	761.954379297288	1008.40857199171	1023.46207123922	1095.52261240316	-0.392279813239216	0.0015348179058059	0.0108146410194574	-	CP028109	1903746	1905482	-	1737	protein_coding	ABC transporter ATP-binding protein && PF00664:ABC transporter transmembrane region|PF00005:ABC transporter	ABC_tran	1139	1450	567	802	1015	745	82.0542059656015	85.6363476724329	79.0128267850219	104.569530659821	106.130542133563	113.603046015321
C4N14_00140	70.1665085616869	73.4701987534127	112.882130266265	51.5520591666587	42.3501546719677	36.7625037719181	0.947583939999834	0.00155652250796029	0.0109314985345238	nikC	CP028109	32022	32960	+	939	protein_coding	ABC transporter permease && PF00528:Binding-protein-dependent transport system inner membrane component	BPD_transp_1	101	129	84	41	42	25	13.4596176531244	14.0933445940326	21.6534974362928	9.88892022473165	8.1237744490911	7.05192911667464
C4N14_07835	4467.73085703176	4112.62252091778	3825.89791509591	8463.33927440927	9030.6663152891	4476.20245926874	-0.824556938677887	0.00157993732263607	0.0110595612584525	-	CP028109	1613938	1614771	+	834	protein_coding	tRNA 2-thiocytidine(32) synthetase TtcA && PF01171:PP-loop family	-	6431	7221	2847	6731	8956	3044	964.91576155093	888.221430236139	826.296238178843	1827.86513390291	1950.39328548961	966.745411273716
C4N14_06125	760.716107673734	541.059603222807	729.702342078355	324.400762560926	260.150950127801	524.96855386299	0.875372813294847	0.00160608712155886	0.0112058692958437	-	CP028109	1268266	1268640	+	375	protein_coding	hypothetical protein && -	-	1095	950	543	258	258	357	365.392638126224	259.885644343292	350.495882930942	155.818510015216	124.957577497505	252.156675656429
C4N14_03850	1650.64974596602	1835.61589598643	1339.80337946983	2243.14325739803	2209.26640205431	2451.3237515115	-0.514321368348443	0.0016288160618102	0.011327434175781	-	CP028109	806125	807576	-	1452	protein_coding	leucine-rich repeat domain-containing protein && PF13306:Leucine rich repeats (6 copies)	-	2376	3223	997	1784	2191	1667	204.765488364634	227.710806796007	166.204547015618	278.265165396511	274.062692494148	304.090256788136
C4N14_01175	1056.66593586461	826.397351869782	1024.00218170112	631.198382967382	749.194402887428	630.844564726114	0.528654264021134	0.00165668926724876	0.011483868784338	-	CP028109	240968	243058	+	2091	protein_coding	NAD-dependent DNA ligase LigA && PF01653:NAD-dependent DNA ligase adenylation domain|PF03120:NAD-dependent DNA ligase OB-fold domain|PF00533:BRCA1 C Terminus (BRCT) domain|PF12826:Helix-hairpin-helix motif|PF03119:NAD-dependent DNA ligase C4 zinc finger domain	BRCT	1521	1451	762	502	743	429	91.0232048947523	71.1874329725359	88.2094872504689	54.3726241113898	64.537024735471	54.342145538004
C4N14_00375	1833.36055538903	1541.16556454833	2092.35091457827	1243.53625648355	1230.17115951906	1360.21263956097	0.510727111116262	0.00166770426811715	0.0114842855620933	aroF	CP028109	95707	96711	-	1005	protein_coding	3-deoxy-7-phosphoheptulonate synthase && PF00793:DAHP synthetase I family	-	2639	2706	1557	989	1220	925	328.586918835653	276.21781366573	375.004871858578	222.8747344745	220.47935402487	243.786242090176
C4N14_02190	392.515617201516	346.278146062596	419.276483846127	279.135539878006	276.284342383789	261.749026856057	0.496961063921036	0.00167285534949983	0.0114842855620933	-	CP028109	445198	445641	+	444	protein_coding	tripartite tricarboxylate transporter TctB && PF07331:Tripartite tricarboxylate transporter TctB family	-	565	608	312	222	274	178	159.236425198473	140.47872667205	170.092820595126	113.240196231988	112.083517423255	106.186805082814
C4N14_03625	36.8200490472218	36.4503311644838	52.4095604807659	21.3752440447122	17.1417292719869	17.6460018105207	1.13764587262671	0.00167288656197237	0.0114842855620933	-	CP028109	764641	765884	-	1244	protein_coding	IS3 family transposase && -	-	53	64	39	17	17	12	5.33129152003312	5.27775889680066	7.5885462564546	3.09498928608328	2.48200527351939	2.55502049153343
C4N14_01445	161.174554319914	139.53642398904	137.071158180465	95.5599145528308	99.8253645839237	86.7595089017266	0.63273962763415	0.00169758886299162	0.0116165135336125	-	CP028109	286811	286886	-	76	protein_coding	tRNA-Gly && -	-	232	245	102	76	99	59	381.989419814726	330.706282188919	324.863514638668	226.480392463976	236.589660577054	205.623118417311
C4N14_01740	116.017890394076	117.324503435682	87.3492674679431	192.377196402409	148.225541351887	177.930518256083	-0.673483983791171	0.00171356154610937	0.0116883511212253	-	CP028109	345880	346155	+	276	protein_coding	DUF4298 domain-containing protein && -	-	167	206	65	153	147	121	75.7154191074542	76.5681389226519	57.0057460327869	125.548913213726	96.7347272715141	116.12074410253
C4N14_06935	56.2721504306597	41.0066225600443	79.2862581632099	26.4047132317033	31.2584474959761	20.5870021122741	1.13150471240853	0.00176248827873721	0.0119837976914138	-	CP028109	1441205	1442155	-	951	protein_coding	hypothetical protein && -	-	81	72	59	21	31	14	10.6581405615661	7.76679660996059	15.0170924273704	5.00114431308465	5.92045842568206	3.89924963902438
C4N14_03055	2079.29069430821	2179.61589635124	2222.70289833812	1701.21795249974	1734.33966751868	1651.37166943456	0.348775643249742	0.0018176359021944	0.0123011902679524	-	CP028109	626748	627401	-	654	protein_coding	threonylcarbamoyl-AMP synthase && PF01300:Telomere recombination	Sua5_yciO_yrdC	2993	3827	1654	1353	1720	1123	572.671948133608	600.303211553464	612.170103198103	468.544298170886	477.666580647956	454.815785794866
C4N14_06110	2919.20464332879	2409.1390754026	2527.75341703386	1423.33977991848	1296.72140257501	2152.81222088352	0.690100977805109	0.00182588488295756	0.0123011902679524	ylqF	CP028109	1265920	1266627	+	708	protein_coding	16S rRNA && PF00590:Tetrapyrrole (Corrin/Porphyrin) Methylases	-	4202	4230	1881	1132	1286	1464	742.676585309958	612.910501545566	643.087246575348	362.11271789438	329.899661390158	547.698234405432
C4N14_06280	184.100245236109	187.377483642425	138.414993064587	250.216092052807	278.301016415787	245.573525196413	-0.590908424335015	0.00182645307491378	0.0123011902679524	-	CP028109	1302293	1303507	+	1215	protein_coding	MFS transporter && -	-	265	329	103	199	276	167	27.2927022671654	27.7785500288964	20.5199031113652	37.094319424141	41.2578851915392	36.4060628995259
C4N14_03675	5739.06462602074	5746.62252265065	6586.13476708291	7586.95426857607	7880.15378003398	9418.55346636541	-0.46175522892192	0.00185660607836865	0.0124649496142046	rpiB	CP028109	771679	772173	+	495	protein_coding	peptidylprolyl isomerase && PF00254:FKBP-type peptidyl-prolyl cis-trans isomerase	FKBP_C	8261	10090	4901	6034	7815	6405	2088.35518442005	2091.10538391054	2396.59066109234	2760.77310732855	2867.46378947323	3427.26319408248
C4N14_09350	1030.96137332221	1231.90728607466	1132.85280731502	1720.07846195095	1650.64769519074	1374.91764106974	-0.483294354636826	0.00188403633166288	0.0126094594611293	-	CP028109	1948492	1949601	-	1110	protein_coding	VWA domain-containing protein && PF13519:von Willebrand factor type A domain	-	1484	2163	843	1368	1637	935	167.296888491706	199.904924862924	183.831086873964	279.12178098263	267.855062805646	223.111601690856
C4N14_01600	1711.78492174254	2297.50993621137	2113.85227272422	2821.532213902	2961.48581598974	2783.65678560963	-0.484695432462415	0.0019493913663132	0.0130060955221209	-	CP028109	314683	315477	-	795	protein_coding	DUF4198 domain-containing protein && PF10670:Domain of unknown function (DUF4198)	-	2464	4034	1573	2244	2937	1893	387.83814092488	520.54552595871	478.934313084516	639.272956841714	670.982165259202	630.691542489324
C4N14_07230	107.68127551546	242.622516813596	75.2547535108433	417.445942520261	475.935071551636	194.106019915727	-1.3458470974088	0.00208785044693194	0.0138864819445473	purE	CP028109	1498386	1498859	+	474	protein_coding	5-(carboxyamino)imidazole ribonucleotide mutase && PF00731:AIR carboxylase	-	155	426	56	332	472	132	40.9194980850563	92.1979384495691	28.5972350108002	158.631836071815	180.858038277716	73.7613932619061
C4N14_03550	118.10204411373	105.933774946781	157.228681442298	65.3830994308842	84.7003093439353	70.5840072420827	0.766496272551086	0.00211334043788858	0.0140123659468699	-	CP028109	739518	743984	+	4467	protein_coding	hypothetical protein && -	-	170	186	117	52	84	48	4.76222499865514	4.27156426494754	6.33992716120182	2.63644065550185	3.41536790136402	2.84615669708314
C4N14_04250	1419.30868308442	1334.99337889922	1505.09507021687	999.60700091448	1169.67093855911	958.766098371623	0.442889203261487	0.00213376303337383	0.0141039754682759	-	CP028109	888706	889662	+	957	protein_coding	enoyl-[acyl-carrier-protein] reductase FabK && PF03060:Nitronate monooxygenase	NPD	2043	2344	1120	795	1160	652	267.136585395241	251.267097154214	283.282954965921	188.142018818037	220.150770784893	180.455108014356
C4N14_10715	1001.0885033405	793.933775676413	1081.78708171837	676.463605650302	707.852585231459	570.554058540168	0.553655844249278	0.00217992651709826	0.0143646392407555	mraY	CP028109	2265577	2266662	-	1086	protein_coding	phospho-N-acetylmuramoyl-pentapeptide- && PF00953:Glycosyl transferase family 4	Glycos_transf_4	1441	1394	805	538	702	388	166.039377740322	131.68093494277	179.42395032674	112.197468826537	117.403608563601	94.6314342149651
C4N14_02315	2960.88771772188	2767.94702280299	3354.21187076902	2333.67370276387	2270.77496003027	1794.0101840696	0.504221679633828	0.00219973219066044	0.0144399296333188	-	CP028109	475651	476667	-	1017	protein_coding	phenylalanine--tRNA ligase subunit alpha && PF02912:Aminoacyl tRNA synthetase class II, N-terminal domain|PF01409:tRNA synthetases class II core domain (F)	tRNA-synt_2d	4262	4860	2496	1856	2252	1220	524.408151726798	490.23607805791	594.070500249645	413.321148882143	402.18103937193	317.74037197562
C4N14_01500	646.08765309276	681.165563636292	658.479093219879	495.402714918623	525.343585335599	488.206050091072	0.39524990845966	0.00220487918522807	0.0144399296333188	rfaE1	CP028109	293258	294244	+	987	protein_coding	D-glycero-beta-D-manno-heptose-7-phosphate && PF00294:pfkB family carbohydrate kinase	PfkB	930	1196	490	394	521	332	117.907854664539	124.309402749391	120.169232226235	90.4085862520837	95.8726494960655	89.0952299195576
C4N14_06480	225.088601722639	167.443708786848	258.016297751463	74.1846705081187	117.97543087191	155.873015992933	0.900987675657881	0.0022201834221263	0.0144956929854424	nadD	CP028109	1350081	1351241	+	1161	protein_coding	N-acetylglucosamine-6-phosphate deacetylase && PF01979:Amidohydrolase family	Amidohydro_1	324	294	192	59	117	106	34.9212460776895	25.977961184866	40.029795186768	11.5093394964467	18.3032326873487	24.1828324788663
C4N14_07845	793.367849281647	694.834437822973	1252.45411200189	1687.38691223551	1906.76529725454	1217.57412492593	-0.815380299584534	0.00223355062853095	0.0145385079021755	-	CP028109	1617472	1618146	+	675	protein_coding	BAX inhibitor (BI)-1/YccA family protein && PF01027:Inhibitor of apoptosis-promoting Bax1	-	1142	1220	932	1342	1891	828	211.708976529756	185.415488946676	334.215431646857	450.27657286912	508.817353677395	324.90776135002
C4N14_09430	3518.74619668261	3922.96689157757	3842.02393370537	5151.43381477563	5097.14361587611	4510.02396273891	-0.387628461175764	0.0022514902326013	0.0146107344881574	-	CP028109	1961945	1963687	-	1743	protein_coding	phospho-sugar mutase && PF02878:Phosphoglucomutase/phosphomannomutase, alpha/beta/alpha domain I|PF00408:Phosphoglucomutase/phosphomannomutase, C-terminal domain|PF02880:Phosphoglucomutase/phosphomannomutase, alpha/beta/alpha domain III|PF02879:Phosphoglucomutase/phosphomannomutase, alpha/beta/alpha domain II	PGM_PMM_II	5065	6888	2859	4097	5055	3067	363.629412387186	405.401829476537	397.037134053009	532.352362550149	526.741979754474	466.068670985423
C4N14_04205	84.7555845992653	60.3708609911764	55.0972302490103	89.2730780690919	122.008778935907	176.460018105207	-0.93894698879688	0.002267492055678	0.0146699864814319	-	CP028109	881863	882222	+	360	protein_coding	hypothetical protein && -	-	122	106	41	71	121	120	42.4066798434164	30.2060069083213	27.5673941071375	44.6669662915064	61.0459741488943	88.2901525407664
C4N14_07905	838.524513207485	1083.82781571895	760.610544413166	1479.92130827213	1455.03031408689	1136.69661662771	-0.600091004496076	0.00228540681608594	0.01474121919137	glgD	CP028109	1628507	1629670	+	1164	protein_coding	glucose-1-phosphate adenylyltransferase subunit && PF00483:Nucleotidyl transferase	-	1207	1903	566	1177	1443	773	129.757130060006	167.716488464896	117.700365084032	229.009812654725	225.158066022462	175.897649262919
C4N14_08040	1170.59967253903	1133.37748464567	1014.59533751226	858.78186367873	852.044778519349	705.840072420827	0.457623003477322	0.00229381237785321	0.0147508717672187	-	CP028109	1657987	1661634	-	3648	protein_coding	BREX-1 system adenine-specific && PF13659:Methyltransferase domain	-	1685	1990	755	683	845	480	57.7992252503425	55.961352173125	50.0963957418697	42.4029901460789	42.0703415798845	34.8513760029341
C4N14_08395	56.2721504306597	69.4834437822973	41.6588814077883	28.9194478251988	32.2667845119754	22.0575022631508	1.01666819297134	0.0023262731073487	0.0149142761773559	-	CP028109	1745200	1745556	+	357	protein_coding	hypothetical protein && -	-	81	122	31	23	32	15	28.3918534287097	35.0575504310943	21.0187960808673	14.5911737441777	16.280056999219	11.1290108244664
C4N14_06285	1332.4689447655	1300.25165700807	1144.94732127212	978.231756869768	966.995198343261	920.533094448828	0.400100026676254	0.00233319355655122	0.0149142761773559	-	CP028109	1303551	1304570	-	1020	protein_coding	galactose/methyl galactoside ABC transporter && PF02653:Branched-chain amino acid transport system / permease component	BPD_transp_2	1918	2283	852	778	959	626	235.301866749294	229.61258747513	202.187257784343	172.746809153896	170.76253536837	162.557751442705
C4N14_02445	1101.1278818839	1287.15231924584	1155.69800034509	1464.83290071116	1623.42259575876	2071.9347125853	-0.540899043785317	0.0023680639435577	0.0150919896104349	ispE	CP028109	503149	503448	+	300	protein_coding	RNA-binding S4 domain-containing protein && PF01479:S4 domain	S4	1585	2260	860	1165	1610	1409	661.127090673591	772.817837126106	693.891480940631	879.498857401774	974.717537650114	1244.0082492994
C4N14_05585	5161.75404567657	4278.35762043129	3643.13637085529	9601.256677966	8970.16609432915	4752.65648763357	-0.834026204364387	0.00241397373090972	0.0153387914151555	-	CP028109	1162302	1164002	-	1701	protein_coding	methyltransferase && PF12146:Serine aminopeptidase, S33|PF12147:Putative methyltransferase	-	7430	7512	2711	7636	8896	3232	546.589697695523	453.044871509053	385.779870561103	1016.69857545851	949.870979979122	503.269440937843
C4N14_01400	33.346459514465	21.0728477044672	24.1890279141996	5.0294691869911	10.0833701599923	13.2345013578905	1.48720177263408	0.00243201309253355	0.0154075606900864	-	CP028109	286027	286103	-	77	protein_coding	tRNA-Met && -	-	48	37	18	4	10	9	78.0059003293843	49.2947821635431	56.5843249332439	11.7652151929338	23.5875825840957	30.9588846571519
C4N14_04785	364.03218303291	369.059603040399	420.620318730249	514.263224369839	515.260215175606	516.145552957729	-0.427475673568903	0.00244857760624928	0.0154666070690598	rsmA	CP028109	1002647	1002889	-	243	protein_coding	DUF4911 domain-containing protein && -	-	524	648	313	409	511	351	269.837282792352	273.563836150834	311.782993876568	381.195393077227	381.934408204285	382.590661009988
C4N14_09705	2624.64425095102	2664.29139355399	2288.55080766011	1930.05880050783	2016.67403199846	1755.77718014681	0.410506502176146	0.00252256998179106	0.0158869820387136	-	CP028109	2020916	2021647	+	732	protein_coding	gamma-glutamyl-gamma-aminobutyrate hydrolase && PF07722:Peptidase C26	-	3778	4678	1703	1535	2000	1194	645.844274852569	655.600217988525	563.142009169794	474.928145399185	496.241491523324	432.042795629816
C4N14_10700	1927.84219068001	1692.66225345072	2443.09181933416	1344.12564022337	1526.62224222283	1135.22611647683	0.595831094033876	0.00253390431082313	0.0159114285400217	murG	CP028109	2261818	2263224	-	1407	protein_coding	UDP-N-acetylmuramate--L-alanine ligase && PF02875:Mur ligase family, glutamate ligase domain|PF08245:Mur ligase middle domain|PF01225:Mur ligase family, catalytic domain	-	2775	2972	1818	1069	1514	772	246.800384282178	216.692889403059	312.76211443201	172.073588872772	195.436617092303	145.330485632136
C4N14_08550	2290.48493789982	2405.15232043149	2330.2096890679	2957.32788195076	2951.40244582975	2863.06379375698	-0.320167425544832	0.00268514256118528	0.0168116697012627	pepT	CP028109	1776579	1778285	-	1707	protein_coding	YgiQ family radical SAM protein && PF04055:Radical SAM superfamily|PF08497:Radical SAM N-terminal|PF11842:Domain of unknown function (DUF3362)	Radical_SAM	3297	4223	1734	2352	2927	1947	241.692051243903	253.791757483518	245.883808384979	312.057342164776	311.432089936784	302.110592261638
C4N14_03415	884.375895039875	633.894040407352	415.24497919376	1448.48712585344	1671.82277252672	770.542079059402	-1.00750779690102	0.0027217624727288	0.0169911195300467	-	CP028109	704633	705214	+	582	protein_coding	dephospho-CoA kinase && PF01121:Dephospho-CoA kinase	-	1273	1113	309	1152	1658	524	273.704766472887	196.18334383755	128.513826187158	448.291086114262	517.411051233876	238.474432635885
C4N14_00250	273.024137274683	353.112583155937	244.577948910241	489.115878434884	517.276889207605	364.684037417427	-0.651248477838657	0.00276347274451552	0.0172012078995354	-	CP028109	62791	63486	+	696	protein_coding	ubiquinone biosynthesis methyltransferase UbiE && PF01209:ubiE/COQ5 methyltransferase family	-	393	620	182	389	513	248	70.6578229725664	91.3844711279726	63.2960352501979	126.581713604148	133.869698226202	94.3791285780607
C4N14_08385	2155.0149461223	1800.87417409528	2636.60404264776	1594.34173227618	1518.55554609484	1436.67864740656	0.533469979038865	0.00277621157834426	0.0172302666272238	-	CP028109	1743357	1744445	-	1089	protein_coding	tRNA 2-thiouridine(34) synthase MnmA && PF03054:tRNA methyl transferase	-	3102	3162	1962	1268	1506	977	356.443627893992	297.868061263408	436.099393172374	263.707197102224	251.172015759128	237.629418821842
C4N14_03570	231.341062881601	207.880794922447	210.982076807186	274.106070691015	304.517778831767	352.920036210413	-0.515266174972326	0.00283449648076482	0.0175410144534287	-	CP028109	747620	748273	+	654	protein_coding	Crp/Fnr family transcriptional regulator && PF00027:Cyclic nucleotide-binding domain	cNMP_binding	333	365	157	218	302	240	63.7152551715642	57.2538991944119	58.1080448622142	75.4934641546587	83.869364741676	97.2001679347887
C4N14_00835	684.297137953085	568.966888020615	947.403593306152	367.15125065035	434.593253895668	535.262054919127	0.716690112520996	0.00285125093582475	0.0175937015837741	rpsR	CP028109	164827	165630	-	804	protein_coding	M48 family peptidase && PF01435:Peptidase family M48	Peptidase_M48	985	999	705	292	431	364	153.305283750056	127.467477758714	212.249867260997	82.2540728849267	97.3633212958188	119.916475838951
C4N14_08245	662.066164943441	530.807947582796	612.788707159724	460.196430609685	440.643275991663	373.507038322687	0.499809949788363	0.00286680951508738	0.0176387271317336	-	CP028109	1713706	1714302	-	597	protein_coding	transcriptional regulator && PF08279:HTH domain|PF00571:CBS domain	HTH_11	953	932	456	366	437	254	199.754012146516	160.151693022976	184.886359301699	138.847275781935	132.947833563189	112.691953494245
C4N14_06905	50.7144071782489	39.8675497111542	65.8479093219879	20.1178767479644	31.2584474959761	22.0575022631508	1.04925606768662	0.00288350224333655	0.0176618916971007	-	CP028109	1437349	1437816	-	468	protein_coding	DUF3601 domain-containing protein && PF12208:Domain of unknown function (DUF3601)	-	73	70	49	16	31	15	19.5188375067428	15.3441254251269	25.3433829502765	7.74291940047782	12.0306751342385	8.48943774430446
C4N14_02490	38.9042027668759	22.7814569778024	14.7821837253442	6.28683648373887	11.0917071759915	7.35250075438361	1.63202122520521	0.00289117833760567	0.0176618916971007	-	CP028109	509501	509608	-	108	protein_coding	type II toxin-antitoxin system RelE/ParE family && -	-	56	40	11	5	11	5	64.8845374653366	37.9949772431714	24.6537670876839	10.4852033548137	18.4987800451195	12.2625211862176
C4N14_03820	1428.34001586959	1343.5364252659	1570.94297953885	3320.70703071087	3787.31383209311	1382.27014182412	-0.967894254893671	0.00289539208149191	0.0176618916971007	-	CP028109	799960	801234	-	1275	protein_coding	CoF synthetase && -	-	2056	2359	1169	2641	3756	940	201.785459035057	189.805026317593	221.931365586757	469.125267841068	535.044073279332	195.277043266636
C4N14_02145	464.766279482856	428.291391182685	467.654539674526	350.805475792629	324.684519151752	339.685534852523	0.421594477095232	0.00294365633017461	0.0179051460539111	-	CP028109	435747	436991	-	1245	protein_coding	type II/IV secretion system protein && PF00437:Type II/IV secretion system protein	-	669	752	348	279	322	231	67.2409294455752	61.9638568630805	67.6587938826953	50.7534373473489	46.9743391638609	49.1446391251013
C4N14_05000	401.546949986683	523.40397406501	534.846283880636	697.838849695014	636.260657095514	763.189578305019	-0.523797365394631	0.00299232916808032	0.018037966419294	-	CP028109	1048666	1049208	+	543	protein_coding	flavin reductase family protein && PF01613:Flavin reductase like domain	Flavin_Reduct	578	919	398	555	631	519	133.200222531445	173.622351811199	177.417968273398	231.485484010141	211.058908842257	253.163476069932
C4N14_10300	1483.22273048714	1465.98675652158	1167.79251430219	1904.91145457288	1735.34800453467	2154.2827210344	-0.490615403472825	0.0029950111253621	0.018037966419294	-	CP028109	2141429	2142232	-	804	protein_coding	transcriptional regulator && PF02954:Bacterial regulatory protein, Fis family|PF06506:Propionate catabolism activator	PrpR_N	2135	2574	869	1515	1721	1465	332.291148026771	328.429717468399	261.62430446781	426.763426098164	388.775582250822	482.63087116501
C4N14_04960	25.7045625424001	19.9337748555771	29.5643674506884	42.7504880894243	49.4085137839623	48.5265049789318	-0.938510046785485	0.00299507580805741	0.018037966419294	-	CP028109	1041043	1041906	-	864	protein_coding	hypothetical protein && PF03747:ADP-ribosylglycohydrolase	-	37	35	22	34	49	33	5.35876760316396	4.15570063597187	6.16344177192098	8.91242285159166	10.3004570705779	10.1165799786295
C4N14_01685	440.451152753559	332.03973545147	305.05051869574	114.420424004047	149.233878367886	286.747529420961	0.976154936868691	0.00299928715636973	0.018037966419294	-	CP028109	337193	337267	+	75	protein_coding	tRNA-Glu && -	-	634	583	227	91	148	195	1057.80334507775	797.438582379681	732.620307783829	274.796209522958	358.405454837806	688.663189817978
C4N14_00065	492.554995744911	367.350993767064	573.81749552018	272.848703394267	334.767889311744	317.628032589372	0.626068932922225	0.00320538189694517	0.019223287499938	-	CP028109	12272	12928	+	657	protein_coding	riboflavin synthase && PF00677:Lumazine binding domain	-	709	645	427	217	332	216	135.038562807017	100.71271365142	157.317437804847	74.8040261258491	91.7797505600946	87.0806983963724
C4N14_03805	4325.31368618874	4176.98013688007	4665.79471767228	5420.51041627965	5945.15504633146	8709.77239364282	-0.608337553526234	0.00321523964483141	0.0192283939543839	-	CP028109	797171	797551	-	381	protein_coding	hypothetical protein && -	-	6226	7334	3472	4311	5896	5923	2044.84824090702	1974.72162827777	2205.81507217165	2562.61672417901	2810.649289375	4117.65805904692
C4N14_08415	1549.22093160952	1403.90728625707	1724.14015632878	2038.19238802814	2009.61567288646	2110.1677165081	-0.398480489115762	0.00322439824157053	0.0192293023624388	scpB	CP028109	1748027	1749088	+	1062	protein_coding	rod shape-determining protein && PF06723:MreB/Mbl protein	-	2230	2465	1283	1621	1993	1435	262.758810921975	238.11259043496	292.426346750371	345.691823148875	340.845010446131	357.899347163841
C4N14_03350	172.290040824736	226.105960504689	161.260186094664	246.443990162564	280.317690447786	449.973046168277	-0.794662979763769	0.00323587351617186	0.0192439831672059	clpB	CP028109	687988	688677	+	690	protein_coding	hypothetical protein && PF08348:YheO-like PAS domain|PF13309:HTH domain	-	248	397	120	196	278	306	44.9758657213141	59.0243711695006	42.0965509165196	64.3335607578831	73.1762018543699	117.464289902063
C4N14_07575	644.698217279657	648.701987442923	679.980451365834	858.78186367873	806.669612799384	1049.93710772598	-0.459609196010673	0.00326772569681587	0.019379428785283	-	CP028109	1564780	1565706	+	927	protein_coding	protease && PF01435:Peptidase family M48	Peptidase_M48	928	1139	506	683	800	714	125.269453747224	126.047414796036	132.125043033025	166.867430477773	156.741649102513	204.01025538546
C4N14_09500	1594.37759553536	1536.03973672833	1785.95656099841	2223.02538065006	2312.11677768623	1973.41120247656	-0.406710494868552	0.00329235688757043	0.0194007698483678	recA	CP028109	1975439	1976008	-	570	protein_coding	regulatory protein RecX && PF02631:RecX family	-	2295	2697	1329	1768	2293	1342	503.830872686665	485.395832959736	564.370733274234	702.486550660193	730.639854145705	623.607287945834
C4N14_03155	957.321275227767	1065.03311371226	778.080397906755	1147.97634193072	1400.58011522293	1867.53519161344	-0.654692069651183	0.00329503530737265	0.0194007698483678	-	CP028109	651730	652116	+	387	protein_coding	RidA family protein && PF01042:Endoribonuclease L-PSP	Ribonuc_L-PSP	1378	1870	579	913	1389	1270	445.569232361631	495.701912405096	362.144553330292	534.306455606228	651.876671864802	869.21312966491
C4N14_02310	5700.85514116042	5463.56291970146	6703.04840200154	4501.37492235703	4724.05891995639	4117.40042245482	0.420538521218561	0.00330502575617486	0.0194007698483678	pheT	CP028109	473241	475637	-	2397	protein_coding	phenylalanine--tRNA ligase subunit beta && PF01588:Putative tRNA binding domain|PF03483:B3/4 domain|PF03484:tRNA synthetase B5 domain|PF03147:Ferredoxin-fold anticodon binding domain	-	8206	9593	4988	3580	4685	2800	428.391080812173	410.559743459786	503.700949869294	338.256072182326	354.989673729645	309.402286751121
C4N14_07840	7864.90142006789	7616.41060410379	10691.5503380762	16500.431035221	18454.5840668179	9686.18449382497	-0.770572235652713	0.00330767223644304	0.0194007698483678	-	CP028109	1614940	1617437	+	2498	protein_coding	long-chain fatty acid--CoA ligase && -	-	11321	13373	7956	13123	18302	6587	567.112601893431	549.194732913096	770.93311240113	1189.79271029014	1330.70036457034	698.439433289866
C4N14_02070	126.438658992347	113.337748464567	177.386204704131	91.7878126625875	62.5168949919522	86.7595089017266	0.784512904052081	0.0033227998415892	0.0194361031829944	-	CP028109	421090	421989	-	900	protein_coding	ABC transporter substrate-binding protein && PF04392:ABC transporter substrate binding protein	-	182	199	132	73	62	59	25.3049696114813	22.6830014141733	35.5014246062649	18.3700762776336	12.5119021396081	17.3637299996841
C4N14_01390	6633.16657175234	7329.93378260792	6040.5378041293	8459.56717251902	8554.73124373747	9121.51243588831	-0.38527542103657	0.00334383345565275	0.0195056951579744	-	CP028109	283134	284438	-	1305	protein_coding	phosphopyruvate hydratase && PF03952:Enolase, N-terminal domain|PF00113:Enolase, C-terminal TIM barrel domain	-	9548	12870	4495	6728	8484	6203	915.543197614336	1011.71453197162	833.745577874402	1167.63224559206	1180.76727199594	1258.99727864454
C4N14_02540	555.774325241084	480.119205807185	455.560025717426	665.147299979572	643.319016207509	939.649596410225	-0.588409219893813	0.00340479547162749	0.0198007408866445	-	CP028109	521816	522004	-	189	protein_coding	DUF896 domain-containing protein && -	-	800	843	339	529	638	639	529.669693594585	457.568083085621	434.162443777914	633.905437108166	613.102424352531	895.514404342059
C4N14_00915	6794.34112607225	7181.28477582776	6399.34171818992	5379.01729548698	5519.63682557978	4637.95747586518	0.391094681306631	0.00342006185507419	0.0198007408866445	-	CP028109	182589	183713	-	1125	protein_coding	N-acetyl sugar amidotransferase && -	-	9780	12609	4762	4278	5474	3154	1087.83561670456	1149.78880334196	1024.59263015172	861.229439076347	883.74390080277	742.57904296954
C4N14_04580	1592.29344181571	1717.7218561263	2056.06737270697	3466.56163713361	3740.93032935714	1904.29769538536	-0.76486230963281	0.00342365660609322	0.0198007408866445	-	CP028109	953658	955016	+	1359	protein_coding	Trk system potassium transporter TrkA && PF02254:TrkA-N domain|PF02080:TrkA-C domain	TrkA_C	2292	3016	1530	2757	3710	1295	211.043557053763	227.66791662001	272.512440535748	459.460222239281	495.825218307477	252.39679368718
C4N14_09620	1378.32032659789	1254.11920662802	1077.75557706601	1605.65803794691	1637.53931398275	1788.12818346609	-0.437060011868544	0.00343532643963659	0.0198007408866445	-	CP028109	2000753	2003518	+	2766	protein_coding	SMC family ATPase && PF13476:AAA domain	-	1984	2202	802	1277	1624	1216	89.7566083809305	81.6685964213851	70.1837471263666	104.560904257591	106.637021944179	116.443411593896
C4N14_00740	1186.57818438971	938.026491061014	1654.26074235443	826.090313963287	823.811342071371	463.207547526167	0.835724304277966	0.00344078448194151	0.0198007408866445	-	CP028109	148977	149159	-	183	protein_coding	50S ribosomal protein L29 && -	-	1708	1647	1231	657	817	315	1167.92167437606	923.277947009065	1628.25088264948	813.101736878865	810.858597149112	455.924558202318
C4N14_09170	566.195093839354	637.311258954022	564.410651331325	793.398764247845	742.136043775433	791.129081171676	-0.393162690543562	0.00346543588102514	0.0198889935644857	-	CP028109	1905609	1906040	-	432	protein_coding	DUF4367 domain-containing protein && -	-	815	1119	420	631	736	538	236.075437652899	265.72737209443	235.33141310971	330.808165844373	309.434138936544	329.861819909252
C4N14_07185	6182.29465040051	7913.70861766411	4204.85935241837	11634.4195968072	10882.9814136797	8120.10183314126	-0.743044802804358	0.00349457477921143	0.0200024588568804	-	CP028109	1486248	1487750	-	1503	protein_coding	diguanylate phosphodiesterase && PF00496:Bacterial extracellular solute-binding proteins, family 5 Middle	-	8899	13895	3129	9253	10793	5522	740.899271476515	948.39558465964	503.919241485224	1394.29346072467	1304.23951895683	973.130184291641
C4N14_03815	1092.09654909873	1168.68874296126	1268.58013061136	2504.67565512157	2778.97681609388	1158.75411889086	-0.869120211522809	0.00352626434451865	0.0201298780094848	-	CP028109	799034	799963	-	930	protein_coding	ketoacyl-ACP synthase III && PF08541:3-Oxoacyl-[acyl-carrier-protein (ACP)] synthase III C terminal|PF08545:3-Oxoacyl-[acyl-carrier-protein (ACP)] synthase III	-	1572	2052	944	1992	2756	788	211.517611995296	226.352012815126	245.699009005235	485.106389019614	538.233126380227	224.427871619755
C4N14_00215	2747.60932041061	3293.62914256578	1984.84412384849	4192.06256735708	4321.7324505727	3713.01288096372	-0.60628130077344	0.00357531523825858	0.0203554614231522	-	CP028109	53917	55344	-	1428	protein_coding	FAD-binding oxidoreductase && PF01565:FAD binding domain|PF02913:FAD linked oxidases, C-terminal domain	FAD_binding_4	3955	5783	1477	3334	4286	2525	346.573396020207	415.446340457004	250.36098235033	528.771448511832	545.127533583223	468.345872196293
C4N14_04470	418.220179743916	408.357616327108	356.116244292383	297.996049329222	298.467756735772	269.10152761044	0.453107850922047	0.00362469286386876	0.0205395812860287	-	CP028109	930963	931697	-	735	protein_coding	MgtC/SapB family protein && PF02308:MgtC family	-	602	717	265	237	296	183	102.491085710552	100.07411761232	87.2715911007438	73.0283714475678	73.1439703750624	65.9473384284092
C4N14_08580	565.500375932803	465.880795196059	395.087455931927	711.66988995924	600.968861535541	914.651093845321	-0.637972649922382	0.00362702456658696	0.0205395812860287	-	CP028109	1782871	1783590	+	720	protein_coding	Fic family protein && PF02661:Fic/DOC family	Fic	814	818	294	566	596	622	141.471464723529	116.549592693428	98.8391935060783	178.038752964737	150.344630548516	228.81864533482
C4N14_10195	289.002649125364	373.615894435959	342.677895451161	474.027470873911	469.885049455641	451.443546319154	-0.473372330648917	0.00363651603096902	0.0205395812860287	-	CP028109	2123446	2124120	-	675	protein_coding	ABC transporter ATP-binding protein && PF00005:ABC transporter	ABC_tran	416	656	255	377	466	307	77.1199073873715	99.6988202860817	91.4430633797731	126.493493272473	125.388094560373	120.467008133401
C4N14_06490	98.6499427302924	86.000000091204	130.351983759854	71.6699359146231	52.43352483196	58.8200060350689	0.770448993332948	0.0037081629055752	0.0208889915657073	lpxK	CP028109	1351867	1352640	-	774	protein_coding	hypothetical protein && -	-	142	151	97	57	52	40	22.9574858473699	20.01363336181	30.3350791649726	16.6787885923083	12.2021551248991	13.6883957427545
C4N14_03775	6826.29814977361	7309.4304713279	7235.20701611393	5550.01924784467	6007.67194132341	5195.27703304746	0.350915614395282	0.00374734690658028	0.0210541727514445	-	CP028109	790945	792321	+	1377	protein_coding	short-chain fatty acid transporter && PF02667:Short chain fatty acid transporter	-	9826	12834	5384	4414	5958	3533	892.934825118204	956.132427331101	946.423401070162	725.987256598396	785.851918066466	679.584115308339
C4N14_01745	3863.32627833209	4393.97351459364	4101.38406634096	5322.43576713333	5001.35159935618	6402.55765691725	-0.436214963204906	0.00377845057932158	0.0211188360786951	-	CP028109	346252	347517	+	1266	protein_coding	serine--tRNA ligase && PF02403:Seryl-tRNA synthetase N-terminal domain|PF00587:tRNA synthetase class II core domain (G, H, P, S and T)	tRNA-synt_2b	5561	7715	3052	4233	4960	4354	549.662528030236	625.161432435925	583.532679331755	757.260269589266	711.577372868706	910.936787114922
C4N14_05365	21126.3715382267	28292.2914207328	16961.8839073904	32954.3394804624	35211.1285986931	32171.6023008809	-0.595899881442089	0.00377863952321384	0.0211188360786951	-	CP028109	1124178	1125713	+	1536	protein_coding	glutathione ABC transporter substrate-binding && PF00496:Bacterial extracellular solute-binding proteins, family 5 Middle	-	30410	49676	12622	26209	34920	21878	2477.43429951004	3317.76296988009	1989.07573410989	3864.46914458877	4129.11689813931	3772.67960407595
C4N14_06540	3013.68627861978	2420.5298038915	3578.63229641742	1916.22776024361	1914.83199338254	2321.91973823434	0.550180577073411	0.00379877273688272	0.0211244339707076	-	CP028109	1366872	1368392	+	1521	protein_coding	DUF1846 domain-containing protein && PF08903:Domain of unknown function (DUF1846)	-	4338	4250	2663	1524	1899	1579	356.892379786091	286.64849695292	423.795471250149	226.927099352465	226.761807244853	274.970711759113
C4N14_01410	35.4306132341191	22.2119205533573	34.9397069871772	10.0589383739822	8.06669612799384	19.1165019613974	1.3397166357786	0.00380753020707306	0.0211244339707076	-	CP028109	286203	286278	-	76	protein_coding	tRNA-Gly && -	-	51	39	26	8	8	13	83.9718121144441	52.6430408382361	82.80834686868	23.8400413119975	19.118356410267	45.3067888038143
C4N14_05730	664.845036569647	840.635762480908	591.287349013769	984.518593353507	956.911828183269	1051.40760787686	-0.509062998841244	0.00380932415865218	0.0211244339707076	-	CP028109	1189985	1191724	-	1740	protein_coding	endonuclease && PF13365:Trypsin-like peptidase domain|PF01223:DNA/RNA non-specific endonuclease	-	957	1476	440	783	949	715	68.8239558114464	87.0215996031532	61.2093527694222	101.916176608789	99.0583575958404	108.840446666634
C4N14_06055	920.501226180545	803.046358467534	976.967960756841	621.1394445934	732.052673615441	614.66906306647	0.452769413393334	0.00385201133914572	0.0213058140131505	-	CP028109	1253621	1254328	+	708	protein_coding	16S rRNA (uracil(1498)-N(3))-methyltransferase && PF04452:RNA methyltransferase	-	1325	1410	727	494	726	418	234.1852630975	204.303500515188	248.550998543476	158.02445462882	186.241955030525	156.378321025595
C4N14_00310	40147.0531016963	41039.6556726621	38508.9324394058	33828.2097517021	31019.4716231843	28440.9434181067	0.359601365571517	0.00390143650748621	0.0215234287945299	fusA	CP028109	81880	83064	-	1185	protein_coding	elongation factor Tu && PF00009:Elongation factor Tu GTP binding domain|PF03143:Elongation factor Tu C-terminal domain|PF03144:Elongation factor Tu domain 2	GTP_EFTU	57789	72058	28656	26904	30763	19341	6102.44354796728	6238.12117258126	5853.44547478208	5141.96496105554	4715.03036570964	4323.08820326826
C4N14_08230	576.615862437625	460.754967376053	705.513314164156	343.261272012142	416.443187607682	395.564540585838	0.587968478926952	0.00391516755832086	0.0215435122088017	-	CP028109	1708930	1710867	-	1938	protein_coding	fructose-bisphosphatase class III && PF06874:Firmicute fructose-1,6-bisphosphatase	-	830	809	525	273	413	269	53.5921599807679	42.8237506668004	65.5722203711267	31.9035846969378	38.7052999874523	36.7647848815266
C4N14_00050	2214.76068608572	2481.47020130713	2248.23576113644	3158.50664943041	2966.52750106973	2799.83228726928	-0.36162793073987	0.00399344682361897	0.021892744238462	nikA	CP028109	8497	10065	-	1569	protein_coding	nickel ABC transporter, nickel/metallophore && PF00496:Bacterial extracellular solute-binding proteins, family 5 Middle	-	3188	4357	1673	2512	2942	1904	254.256644216804	284.875151555732	258.099614836959	362.599583090827	340.560193314565	321.42342339889
C4N14_10660	1841.69717026764	1712.5960283063	1587.06899814832	1106.48322113804	1170.67927557511	1452.8541490662	0.464707921190035	0.00400180668685296	0.021892744238462	-	CP028109	2237166	2243534	-	6369	protein_coding	autotransporter-associated N-terminal && PF03797:Autotransporter beta-domain	-	2651	3007	1181	880	1161	988	52.0853300378665	48.4342001475246	44.8841502804766	31.2926276288741	33.1081664353965	41.088398827262
C4N14_00360	650.95067843862	636.172186105132	612.788707159724	833.634517743774	771.377817239411	845.537586754115	-0.364718861667375	0.00400939718840217	0.021892744238462	-	CP028109	92613	94196	+	1584	protein_coding	potassium/proton antiporter && PF02080:TrkA-C domain|PF00999:Sodium/hydrogen exchanger family	Na_H_Exchanger	937	1117	456	663	765	575	74.0220920515671	72.3415731487883	69.6825482974207	94.7957703305658	87.7163227346058	96.1493138464786
C4N14_09285	292.47623865812	204.463576375777	225.76426053253	348.290741199133	317.626160039757	530.850554466497	-0.723597288681608	0.00412016248528363	0.0224401706787769	-	CP028109	1932754	1933077	-	324	protein_coding	transcriptional regulator && PF01638:HxlR-like helix-turn-helix	DUF24	421	359	168	277	315	361	162.597561148254	113.668306919154	125.510086991845	193.62675528556	176.57926406705	295.118009881636
C4N14_09820	16008.3847206629	14973.1125986606	11528.7594708844	7475.04857916552	8038.46269154586	11741.9437047506	0.641518967245622	0.00418166264525252	0.0227171749303159	-	CP028109	2050234	2050632	-	399	protein_coding	hypothetical protein && -	-	23043	26290	8579	5945	7972	7985	7226.75057536185	6759.39215451638	5204.48943433264	3374.50108571012	3628.84612625354	5300.72833111293
C4N14_06250	18.7573834768866	15.9470198844617	17.4698534935886	6.28683648373887	7.05835911199461	2.94100030175344	1.63254603391734	0.00421001200084806	0.022813136095966	-	CP028109	1294163	1294369	-	207	protein_coding	hypothetical protein && -	-	27	28	13	5	7	2	16.3218867537027	13.8764264714191	15.2015322754098	5.47054088077237	6.14188744581042	2.5591348562541
C4N14_08045	668.318626102404	646.993378169588	665.19826764049	515.520591666587	499.126822919619	527.909554164743	0.36106690333361	0.00425715357615001	0.0230101845191905	-	CP028109	1661659	1662990	-	1332	protein_coding	HTH domain-containing protein && PF13749:Putative ATP-dependent DNA helicase recG C-terminal|PF08279:HTH domain|PF04326:Putative DNA-binding domain	AAA_4	962	1136	495	410	495	359	90.374891469576	87.4911367869785	89.9529339685765	69.7124331157885	67.4955488132738	71.3877584732774
C4N14_04095	16.6732297572325	21.0728477044672	16.1260186094664	26.4047132317033	37.3084695919715	54.4085055824387	-1.1026026164226	0.00428650104455398	0.0231103023487948	-	CP028109	862299	862838	+	540	protein_coding	hypothetical protein && -	-	24	37	12	21	37	37	5.56153178274314	7.02907078998671	5.37900372822195	8.80757081804352	12.4446338485349	18.148531355602
C4N14_01165	175.763630357493	189.08609291576	196.199893081841	110.648322113804	117.97543087191	151.461515540302	0.566027156854564	0.00430455874610148	0.0231492013171956	-	CP028109	238859	240151	+	1293	protein_coding	ATP-binding protein && PF13635:Domain of unknown function (DUF4143)|PF13173:AAA domain	-	253	332	146	88	117	103	24.4849340087125	26.3408334112752	27.3318286886452	15.4139787601159	16.434689211146	21.0995028113665
C4N14_03020	7475.85939239913	7055.4172260254	7305.08643008829	12818.8595903436	13263.6651084539	7726.0077927063	-0.630800956373543	0.00436670773499743	0.023424424658843	-	CP028109	620711	622516	+	1806	protein_coding	permease && PF14351:Domain of unknown function (DUF4401)|PF09925:Predicted membrane protein (DUF2157)	-	10761	12388	5436	10195	13154	5254	745.610176670668	703.677076876356	728.578013287737	1278.49811803446	1322.8611141175	770.558906061772
C4N14_06210	186.184398955763	169.721854484628	189.48071866123	129.508831565021	135.117160143897	88.2300090526033	0.615337825804711	0.00445972146521031	0.0238634218752482	cas8a1	CP028109	1283188	1283940	+	753	protein_coding	CRISPR-associated endoribonuclease Cas6 && PF01881:CRISPR associated protein Cas6	-	268	298	141	103	134	60	44.5365692562299	40.5986171180023	45.3250712557347	30.9793896730273	32.3209398542761	21.1052157467968
C4N14_02660	2581.57174074484	2633.53642663396	2330.2096890679	3333.28070367835	3014.9276778377	3302.74333886912	-0.353895753913333	0.0045313540775458	0.0241861023889007	-	CP028109	541187	543358	+	2172	protein_coding	RNA-binding transcriptional accessory protein && PF00575:S1 RNA binding domain|PF16921:Tex protein YqgF-like domain|PF12836:Helix-hairpin-helix motif|PF09371:Tex-like protein N-terminal domain	S1	3716	4624	1734	2651	2990	2246	214.088246940679	218.397648197765	193.242937805322	276.427035185083	250.026203422484	273.894589235582
C4N14_10325	2866.40608243089	3541.37748719938	2902.68334970396	5092.33755182848	4894.46787566026	3552.72836451816	-0.540170010352431	0.00456797648891983	0.0243207725781642	citF	CP028109	2146336	2147226	+	891	protein_coding	citrate (pro-3S)-lyase subunit beta && PF03328:HpcH/HpaI aldolase/citrate lyase family	-	4126	6218	2160	4050	4854	2416	579.466670090864	715.91748029709	586.800406715121	1029.45632938171	989.455408694324	718.212149961251
C4N14_06925	33.346459514465	37.0198675889289	40.315046523666	20.1178767479644	19.1584033039854	14.7050015087672	1.01401588779323	0.00461768947139414	0.0245242960732002	-	CP028109	1439323	1440402	-	1080	protein_coding	ABC transporter permease && -	-	48	65	30	16	19	10	5.56153178274314	6.17418380201535	6.72375466027743	3.35526507354039	3.19524382597518	2.45250423724351
C4N14_00635	1107.38034304286	1165.84106083904	1103.28843986433	822.318212073044	741.127706759434	957.295598220746	0.424194355495883	0.00465306377944027	0.0246508465734615	nusB	CP028109	137262	137813	+	552	protein_coding	hypothetical protein && PF02659:Putative manganese efflux pump	-	1594	2047	821	654	735	651	361.348437297251	380.424709647254	360.013211483985	268.330030201885	241.836818178785	312.374398391516
C4N14_03040	775.999901617864	714.76821267855	991.750144482185	570.844752723489	620.127264839526	563.201557785785	0.496294766522742	0.00467887941165984	0.0247262562967667	-	CP028109	624655	625362	-	708	protein_coding	hypothetical protein && PF02592:Putative vitamin uptake transporter	-	1117	1255	738	454	615	383	197.422595381062	181.844605068483	252.311742675496	145.228952229725	157.766945377098	143.28444247082
C4N14_04430	119.491479926833	99.0993378534404	112.882130266265	52.8094264634065	87.725320391933	39.7035040736715	0.856714709733342	0.00481003023117944	0.0253235057520617	-	CP028109	926186	926815	+	630	protein_coding	hypothetical protein && -	-	172	174	84	42	87	27	34.1636952368507	28.3333973156221	32.2740223693317	15.0986928309317	25.0814628144217	11.3515910409557
C4N14_01545	49.3249713651462	69.4834437822973	67.1917442061101	86.7583434755964	103.858712647921	110.287511315754	-0.698163223710442	0.0048156174872773	0.0253235057520617	-	CP028109	301993	303305	-	1313	protein_coding	IS3-like element ISFnu6 family transposase && -	-	71	122	50	69	103	75	6.76660093140302	9.53202247060217	9.21763776732626	11.9018637319226	14.247762183889	15.1296910294535
C4N14_08220	728.759083972371	756.913908087485	740.453021151333	579.646323800724	540.468640575587	610.25756261384	0.365525557601935	0.00493543459112433	0.0258898104472984	-	CP028109	1706114	1706806	+	693	protein_coding	basic amino acid ABC transporter && PF00497:Bacterial extracellular solute-binding proteins, family 3	-	1049	1329	551	461	536	415	189.417105197973	196.735031517564	192.456561964305	150.66011677618	140.477158500836	158.616507811334
C4N14_02695	4908.18200978532	4518.70199154711	4417.18526410968	5963.69308847469	5728.36258789162	9047.98742834447	-0.582823408379504	0.00496655345946968	0.0259891951861955	folE	CP028109	552259	552822	+	564	protein_coding	GTP cyclohydrolase I FolE && PF01227:GTP cyclohydrolase I	GTP_cyclohydroI	7065	7934	3287	4743	5681	6153	1567.50885818139	1443.12199203505	1410.70095117012	1904.60372598695	1829.44705014877	2889.62398182625
C4N14_09075	195.215731740931	140.67549683793	92.7246070044319	196.149298292653	235.95086174382	404.387541491099	-0.95312842618485	0.00506262494214288	0.0264271497591077	-	CP028109	1884558	1885802	-	1245	protein_coding	replication initiation protein && PF01051:Initiator Replication protein	Rep_3	281	247	69	156	234	275	28.2432005593522	20.3524902196554	13.4151056836379	28.3782660436789	34.136631566284	58.5055227679778
C4N14_08965	3704.93059563838	5005.65563444763	3711.67194994552	5673.24124292596	6025.8220076114	5526.13956699472	-0.471146377231501	0.00511940737672859	0.026658377437355	pgk	CP028109	1863511	1863849	-	339	protein_coding	FMN-binding protein && PF04205:FMN-binding domain	-	5333	8789	2762	4512	5976	3758	1968.56077416167	2659.68203089566	1972.14269433837	3014.3938961577	3201.73253723799	2936.23356856814
C4N14_08620	2949.0775133105	3070.37086418332	2693.04510778089	3599.84257058888	3831.68066079707	6345.20815103306	-0.660533998504371	0.00518155875165666	0.0269163696710145	efp	CP028109	1791513	1792232	+	720	protein_coding	hypothetical protein && -	-	4245	5391	2004	2863	3800	4315	737.77195055452	768.115958692264	673.720216959799	900.57411614495	958.573147792555	1587.38336755586
C4N14_04035	3540.97716969226	3182.00000337455	2081.60023550529	3841.25709156445	4215.85706389278	8399.49686180784	-0.901709630723332	0.00525009418363906	0.0271564959259466	-	CP028109	843728	844195	-	468	protein_coding	TetR/AcrR family transcriptional regulator && -	-	5097	5587	1549	3055	4181	5712	1362.84266810778	1224.68041071691	801.161228366903	1478.41367302873	1622.58879794359	3232.77789303114
C4N14_04865	38.2094848603245	44.4238411067147	48.3780558283993	22.6326113414599	24.2000883839815	22.0575022631508	0.911392569045787	0.00525322380206835	0.0271564959259466	-	CP028109	1019251	1020246	+	996	protein_coding	iron ABC transporter substrate-binding protein && PF01497:Periplasmic binding protein	Peripla_BP_2	55	78	36	18	24	15	6.9100357240408	8.03387771828503	8.74898196758991	4.09301914091523	4.37649122644667	3.98901291599848
C4N14_02595	880.207587600567	755.205298814149	659.822928104001	1058.70326386163	956.911828183269	1820.47918678538	-0.738780025809615	0.00530882373397054	0.0273776296425776	brnQ	CP028109	530096	530458	+	363	protein_coding	arsenate reductase family protein && PF03960:ArsC family	-	1267	1326	491	842	949	1238	436.764097235675	374.737238363642	327.407954201278	525.334684448121	474.825185170144	903.332304508007
C4N14_08805	253.572035891245	224.966887655799	251.297123330852	181.060890731679	183.51733691186	126.463012975398	0.562335487063959	0.00543146526480418	0.0279425984104986	-	CP028109	1832048	1833739	-	1692	protein_coding	hydroxylamine reductase && PF03063:Prismane/CO dehydrogenase family	-	365	395	187	144	182	86	26.9941369774102	23.9489617197649	26.7519600313166	19.2749270182107	19.5364292159289	13.4626828342303
C4N14_08055	515.480686661105	441.960265369366	415.24497919376	319.371293373935	252.084253999807	370.566038020934	0.54986595630621	0.00547037536298093	0.0280751235576064	brxC	CP028109	1666126	1667238	-	1113	protein_coding	ATP-binding protein && PF13304:AAA domain, putative AbiEii toxin, Type IV TA system	-	742	776	309	254	250	252	83.4229767411471	71.5247765677383	67.2012999469238	51.6855522783917	40.7961334001655	59.9706696503319
C4N14_04805	2912.25746426328	2847.6821222253	2740.07932872517	3460.27480064987	3675.38842331719	5552.6085697105	-0.577476182115636	0.00548655236055758	0.0280906217980586	-	CP028109	1005271	1006242	+	972	protein_coding	nucleotidyl transferase AbiEii/AbiGii toxin && PF08843:Nucleotidyl transferase AbiEii toxin, Type IV TA system	-	4192	5000	2039	2752	3645	3776	539.674565584705	527.708017266269	507.767990826137	641.228436276608	681.091447115763	1028.96177775906
C4N14_08255	4553.87587744413	4201.47020313121	3946.84305466691	2383.96839463378	2591.42613111802	3690.95537870057	0.552243834843405	0.00554457018056283	0.0283197543911523	gltS	CP028109	1714991	1716190	-	1200	protein_coding	sodium/glutamate symporter && PF03616:Sodium/glutamate symporter	-	6555	7377	2937	1896	2570	2510	683.547015672774	630.650131026469	592.430023117045	357.839020093082	388.978893130558	554.020707193309
C4N14_08925	434.893409501148	407.788079902663	338.646390798795	499.174816808866	529.376933399596	711.722073024334	-0.552938286241935	0.00557119770965679	0.0283878451315447	hutG	CP028109	1857504	1857935	-	432	protein_coding	hypothetical protein && -	-	626	716	252	397	525	484	181.329109166521	170.027523163192	141.198847865826	208.131286593052	220.724080083812	296.753012706465
C4N14_09995	57.6615862437625	118.463576284572	56.4410651331325	160.943013983715	153.267226431883	123.522012673645	-0.895415272152386	0.00561399843087521	0.028537825356949	-	CP028109	2085801	2086550	+	750	protein_coding	allophanate hydrolase && PF02682:Allophanate hydrolase subunit 1	-	83	208	42	128	152	84	13.8482141390304	28.4506389596867	13.5550893951193	38.6526536471853	36.8092088752341	29.6654912536975
C4N14_00190	2007.04003202686	2989.49669191212	1472.84303299793	3823.65394940998	3728.83028516515	3058.64031382358	-0.712832586413321	0.00600284757618283	0.0304419942402621	-	CP028109	49862	50596	-	735	protein_coding	LrgB family protein && PF04172:LrgB-like family	-	2889	5249	1096	3041	3698	2080	491.855060826886	732.620702018228	360.942127722322	937.043365282927	913.805413672232	749.565376672629
C4N14_01475	14111.8048357777	15953.854321555	17655.3027075975	20355.5191670497	19767.4388616489	22261.9017841227	-0.386677601136068	0.00630629865453242	0.0319050891645183	-	CP028109	288173	290656	-	2484	protein_coding	bifunctional 4-hydroxy-3-methylbut-2-enyl && PF02401:LytB protein|PF00575:S1 RNA binding domain	S1	20313	28012	13138	16189	19604	15139	1023.29162230853	1156.86445927795	1280.24186560471	1476.04310531373	1433.39954151985	1614.28094120128
C4N14_01625	1834.74999120213	2254.79470437799	2082.94407038941	2893.20214981663	2576.30107587803	2599.84426675004	-0.386488513873253	0.00646912658236766	0.032651501780981	-	CP028109	318667	319575	-	909	protein_coding	ABC transporter substrate-binding protein && PF01297:Zinc-uptake complex component A periplasmic	-	2641	3959	1550	2301	2555	1768	363.564491045164	446.798361106086	412.745335581387	573.301851550725	510.506387203747	515.171583142162
C4N14_07790	646.08765309276	693.695364974083	604.725697854991	484.086409247893	515.260215175606	507.322552052469	0.370664244522194	0.00674267687586086	0.0339519224763277	ggt	CP028109	1602912	1604624	+	1713	protein_coding	gamma-glutamyltransferase && PF01019:Gamma-glutamyltranspeptidase	-	930	1218	450	385	511	345	67.9363996228256	72.9423713729676	63.5871719185607	50.9018978976245	54.1798372408881	53.3451884878536
C4N14_05145	263.298086582964	238.066225418035	223.076590764285	299.25341662597	326.70119318375	377.918538775318	-0.464249481977127	0.00685400479063732	0.0344312946541428	-	CP028109	1073517	1073981	+	465	protein_coding	D-tyrosyl-tRNA(Tyr) deacylase && PF02580:D-Tyr-tRNA(Tyr) deacylase	-	379	418	166	238	324	257	101.991316725467	92.2174867024586	86.4110921501461	115.91899657296	126.551185012477	146.390769051464
C4N14_03340	216.751986844023	469.867550167174	115.569800034509	645.029423231608	696.760878055468	429.386044056003	-1.13694956050536	0.00703192918603435	0.0352421803102895	-	CP028109	684681	686060	-	1380	protein_coding	sodium-dependent transporter && PF00209:Sodium:neurotransmitter symporter family	SNF	312	825	86	513	691	292	28.2912703730847	61.3288491370756	15.0845974117528	84.1916241550868	90.9438048226071	56.0450533519648
C4N14_10645	2016.76608271858	1952.37086299767	2084.28790527353	2406.60100597524	2566.21770571804	3451.26385410767	-0.476503242038939	0.00706570736761796	0.0353285368380898	-	CP028109	2233767	2234696	+	930	protein_coding	glycoprotein && -	-	2903	3428	1551	1914	2545	2347	390.607905612178	378.135818679459	403.685553990592	466.111259329086	497.025873235732	668.441896816706
C4N14_09845	8424.14933484173	7532.11921328592	7675.98485810602	6486.75788392176	6415.0400957871	5430.55705718774	0.366203939175676	0.00718486486995564	0.0358403890125124	miaB	CP028109	2053718	2054959	-	1242	protein_coding	transcription termination factor Rho && PF00006:ATP synthase alpha/beta family, nucleotide-binding domain|PF07497:Rho termination factor, RNA-binding domain	ATP-synt_ab	12126	13225	5712	5159	6362	3693	1221.72344923086	1092.35559574118	1113.21990201463	940.750680130156	930.349712624902	787.573752012199
C4N14_03265	70.1665085616869	60.9403974156214	59.1287349013769	22.6326113414599	26.21676241598	52.938005431562	0.931073785182632	0.00726615034179028	0.0361039981205761	-	CP028109	671396	671471	+	76	protein_coding	tRNA-Lys && -	-	101	107	44	18	26	36	166.297118108997	144.430906915161	140.137202393151	53.6400929519944	62.1346583333678	125.464953610563
C4N14_00560	577.310580344176	473.85430513829	653.10375368339	367.15125065035	385.184740111706	452.91404647003	0.497426192252245	0.00727153123739941	0.0361039981205761	-	CP028109	120955	121698	-	744	protein_coding	tRNA pseudouridine(38-40) synthase TruA && PF01416:tRNA pseudouridine synthase	-	831	832	486	292	382	308	139.767124338494	114.720318385834	158.116682172331	88.8874658595175	93.2533809312621	109.650673316758
C4N14_05470	756.547800234426	739.827815354133	896.337867709508	621.1394445934	629.202297983519	519.086553259483	0.430631936523503	0.00734512867213062	0.0363848021229672	-	CP028109	1140551	1141243	+	693	protein_coding	isoprenyl transferase && PF01255:Putative undecaprenyl diphosphate synthase	Prenyltransf	1089	1299	667	494	624	353	196.63987374699	192.294060151479	232.973732904158	161.444897369703	163.540572583063	134.919583752773
C4N14_04120	2137.64699845852	2126.64900887785	2478.03152632134	1791.74839786558	1821.05665089461	1626.37316686965	0.362189815588522	0.00743340770160469	0.0366960625603885	fabD	CP028109	866339	867325	+	987	protein_coding	3-oxoacyl-ACP synthase III && PF08545:3-Oxoacyl-[acyl-carrier-protein (ACP)] synthase III|PF08541:3-Oxoacyl-[acyl-carrier-protein (ACP)] synthase III C terminal	-	3077	3734	1844	1425	1806	1106	390.110181508373	388.103101894838	452.228702500362	326.985369058932	332.333982706131	296.805193647683
C4N14_05595	1506.84313930989	1684.68874350849	1784.61272611428	2019.33187857692	2182.04130262233	2129.28421846949	-0.348558311948377	0.00744233961997575	0.0366960625603885	-	CP028109	1164963	1165427	+	465	protein_coding	single-stranded DNA-binding protein && PF00436:Single-strand binding protein family	-	2169	2958	1328	1606	2164	1448	583.691730811445	652.582118817877	691.288737201169	782.209699563754	845.236927058644	824.800908896966
C4N14_01045	1252.57638551209	1031.43046467	1302.17600271441	891.473413394172	937.753424879284	885.241090827787	0.399425272269543	0.00750292181594101	0.0369095347397098	-	CP028109	211794	214076	+	2283	protein_coding	serine protease && PF01734:Patatin-like phospholipase|PF01103:Surface antigen	-	1803	1811	969	709	930	602	98.8249849305442	81.3771529679961	102.738264375435	70.3349094423825	73.9862807204157	69.8431955710137
C4N14_03770	144262.341602828	155597.35115839	158041.701547192	188710.713365093	183692.787552644	248870.386534678	-0.440187574890472	0.00767420820046094	0.0376291932081859	-	CP028109	789571	790677	+	1107	protein_coding	hypothetical protein && -	-	207656	273200	117605	150084	182174	169242	23473.2813796201	25317.6287386205	25715.3550185993	30705.5855669046	29889.1064828346	40494.3143531284
C4N14_10245	186.879116862314	181.112582973529	154.541011674053	227.583480711347	227.884165615826	299.982030778851	-0.519959694708753	0.00768446287530167	0.0376291932081859	rpmF	CP028109	2134482	2135234	+	753	protein_coding	ABC transporter ATP-binding protein && PF00005:ABC transporter	ABC_tran	269	318	115	181	226	204	44.7027504847979	43.323356521895	36.9672566979397	54.4395100079412	54.5114358736299	71.757733539109
C4N14_00670	1992.45095598929	1959.20530009101	2508.93972865615	1556.62071337374	1624.43093277476	1682.25217260297	0.408288616828297	0.00773687706717058	0.0377458404465151	-	CP028109	141779	142498	+	720	protein_coding	UMP kinase && PF00696:Amino acid kinase family	AA_kinase	2868	3440	1867	1238	1611	1144	498.452286028354	490.135206436911	627.662497536898	389.420452597781	406.384563445738	420.849727110987
C4N14_00960	1324.13232988688	1110.02649124342	1225.57741431945	958.113880121804	969.01187237526	927.885595203212	0.35741544916386	0.00774364314546774	0.0377458404465151	-	CP028109	193339	194484	-	1146	protein_coding	O-antigen ligase domain-containing protein && PF13425:O-antigen ligase like membrane protein	-	1906	1949	912	762	961	631	208.120672341134	174.46855911583	192.630290581351	150.591674570288	152.304567929784	145.840539929905
C4N14_00840	34981.8254664869	21224.913929794	25653.8079378928	11888.4077907502	11646.2925347911	23185.3758788733	0.809205205252305	0.00778317060558312	0.0378520939474259	rpsF	CP028109	165808	166026	-	219	protein_coding	30S ribosomal protein S18 && -	-	50354	37267	19090	9455	11550	15767	28771.7847316693	17457.0265099882	21099.6947613199	9777.95484359313	9578.82035213036	19069.4634946612
C4N14_07530	204.94178243265	172.569536606853	256.67246286734	128.251464268273	152.258889415884	141.168014484165	0.575284267047554	0.00789162297866143	0.0382923069532776	tsaB	CP028109	1556728	1557189	+	462	protein_coding	tRNA && PF02367:Threonylcarbamoyl adenosine biosynthesis protein TsaE	-	295	303	191	102	151	96	79.9018770735013	67.2807161961873	100.070426502311	50.0021645699688	59.3620828366408	55.03801716827
C4N14_10260	1769.4465079863	1830.49006816642	2138.04130063842	2595.20610048741	2551.09265047805	2289.56873491506	-0.375692179563647	0.00792169685011393	0.0383510720521389	-	CP028109	2136694	2137449	-	756	protein_coding	triose-phosphate isomerase && PF00121:Triosephosphate isomerase	-	2547	3214	1591	2064	2530	1557	421.58397174544	436.128060212689	509.404460214352	618.3274206953	607.817058625354	545.507013912593
C4N14_10240	90.3133278516761	100.238410702331	80.6300930473321	172.259319654445	146.208867319888	105.876010863124	-0.640924213450279	0.00800622326081788	0.0386725942575705	-	CP028109	2133799	2134500	+	702	protein_coding	ABC transporter ATP-binding protein && PF00005:ABC transporter	ABC_tran	130	176	60	137	145	72	23.1730490947631	25.7196769030699	20.6884758777767	44.1991649110609	37.5150084831094	27.1662007817743
C4N14_09825	11917.1909689819	12122.5827943131	10703.6448520333	7286.44348465335	7297.33498478643	10277.3255544774	0.483140120778896	0.00806521476194014	0.0388696016179282	-	CP028109	2050650	2050955	-	306	protein_coding	hypothetical protein && -	-	17154	21285	7965	5795	7237	6989	7014.89089714528	7135.79197606679	6300.55363165997	4289.06494878674	4295.47608085122	6049.60662850408
C4N14_04550	1306.7643822231	1561.66887582835	1060.28572357242	2019.33187857692	2193.13300979832	1549.90715902407	-0.551492842543171	0.0081167239183957	0.0389227825377311	-	CP028109	948809	949813	-	1005	protein_coding	nitrate ABC transporter substrate-binding && PF09084:NMT1/THI5 like	-	1881	2742	789	1606	2175	1054	234.206894403131	279.892551763279	190.031370517931	361.917920693677	393.067700823027	277.784539635725
C4N14_08955	414.746590211159	564.410596625054	369.554593133605	655.08836160559	678.610811767482	611.728062764716	-0.523621196916862	0.00811865868909186	0.0389227825377311	-	CP028109	1862434	1862955	-	522	protein_coding	GNAT family acetyltransferase && PF13302:Acetyltransferase (GNAT) domain	-	597	991	275	521	673	416	143.113554926623	194.75701266198	127.519484936296	226.046521980329	234.16324082192	211.0845026262
C4N14_10540	1472.10724398232	1889.72185630871	1049.53504449944	2285.89374548745	2170.94959544634	2180.75172375018	-0.587397296379375	0.00813094192591479	0.0389227825377311	nhaC	CP028109	2208685	2210142	-	1458	protein_coding	Na+/H+ antiporter NhaC && PF03553:Na+/H+ antiporter family	-	2119	3318	781	1818	2153	1483	181.865522340011	233.458026838598	129.660552831523	282.401477022983	268.201167926884	269.412132135713
C4N14_05160	468.934586922165	489.231788598306	435.402502455593	357.092312276368	380.14305503171	316.157532438495	0.403494034394546	0.00821611105396762	0.0392424991056395	nhaC	CP028109	1075267	1076646	+	1380	protein_coding	Na+/H+ antiporter NhaC && PF03553:Na+/H+ antiporter family	-	675	859	324	284	377	215	61.2070753263851	63.8563411015126	56.8303437373014	46.6090083041806	49.6176764372256	41.2660495570974
C4N14_00210	3121.36755413524	4060.79470629328	1819.55243310146	5299.80315579187	5458.12826760383	4252.68643633548	-0.736951524260382	0.00826562339171859	0.0393908614761589	-	CP028109	52750	53886	-	1137	protein_coding	acyl-CoA dehydrogenase && PF00441:Acyl-CoA dehydrogenase, C-terminal domain|PF02770:Acyl-CoA dehydrogenase, middle domain|PF02771:Acyl-CoA dehydrogenase, N-terminal domain	-	4493	7130	1354	4215	5413	2892	494.48474208176	643.308097544672	288.25215229601	839.59090082292	864.672648076839	673.707443661996
C4N14_07190	4327.39783990839	4636.02649498279	4249.2059035944	5371.47309170649	5286.71097488396	6689.30518633821	-0.392321665421576	0.00828831093620544	0.039411010799106	-	CP028109	1488013	1488663	+	651	protein_coding	ribonuclease HI && -	-	6229	8140	3162	4272	5243	4549	1197.33115695992	1282.72443909435	1175.69652916851	1486.21234501706	1462.75983911027	1850.8382668569
C4N14_01430	16.6732297572325	12.5298013377913	22.8451930300774	8.80157107723442	2.01667403199846	5.88200060350689	1.651900189225	0.00838619110470024	0.0397694632695419	-	CP028109	286566	286641	-	76	protein_coding	tRNA-Val && -	-	24	22	17	7	2	4	39.5161468773855	29.696074319005	54.1439191064446	20.8600361479978	4.77958910256675	13.9405504011736
C4N14_00580	469.629304828716	288.1854307692	319.832702421084	499.174816808866	457.78500526365	1021.99760485932	-0.874311099178626	0.00840094985225451	0.0397694632695419	-	CP028109	125552	125716	-	165	protein_coding	hypothetical protein && -	-	676	506	238	397	454	695	512.672111609231	314.598411573459	349.146241995497	544.925550352718	499.742249681707	1115.66647301514
C4N14_02215	699.580931897214	777.417219367507	684.011956018201	549.469508678777	576.768773151559	567.613058238415	0.353358650146407	0.00856285936391872	0.0403743400973955	galE	CP028109	451809	452798	+	990	protein_coding	UDP-glucose 4-epimerase GalE && PF01370:NAD dependent epimerase/dehydratase family	Epimerase	1007	1365	509	437	572	386	127.283238755053	141.444938009806	124.450586257499	99.9716479866238	104.938534074132	103.272723881018
C4N14_00965	6481.71806812414	6287.11258944902	6277.0527437348	5294.77368660488	5386.53633946789	4867.35549940195	0.292504990724043	0.00856654616586424	0.0403743400973955	-	CP028109	194481	195560	-	1080	protein_coding	gfo/Idh/MocA family oxidoreductase && PF02894:Oxidoreductase family, C-terminal alpha/beta domain|PF01408:Oxidoreductase family, NAD-binding Rossmann fold	GFO_IDH_MocA	9330	11039	4671	4211	5342	3310	1081.0227402707	1048.56638446842	1046.8886006052	883.063826542411	898.368027282075	811.778902527602
C4N14_00245	598.152117540717	825.258279020892	487.812062936359	1092.65218087382	1001.27865688724	816.127583736581	-0.60339597837342	0.0087449823573021	0.0410703525878099	-	CP028109	61869	62789	+	921	protein_coding	prenyltransferase && PF01040:UbiA prenyltransferase family	UbiA	861	1449	363	869	993	555	116.982382694019	161.398207891921	95.402851140614	213.693225897063	195.82303495793	159.612490749594
C4N14_03690	3554.17680991673	2971.27152632988	2944.34223111174	3813.595011036	4080.73990374888	5924.64510788231	-0.544770238613452	0.00875269809248408	0.0410703525878099	-	CP028109	773036	773290	+	255	protein_coding	hypothetical protein && -	-	5116	5217	2191	3033	4047	4029	2510.54087651593	2098.79784293956	2079.77597091782	2693.78443271859	2882.48584206796	4184.95323043233
C4N14_04275	186.879116862314	207.311258498002	170.66703028352	270.333968800771	247.042568919811	254.396526101673	-0.440817904045631	0.00887017248230484	0.0415303031792124	-	CP028109	892616	894019	-	1404	protein_coding	ankyrin repeat domain-containing protein && PF12796:Ankyrin repeats (3 copies)	-	269	364	127	215	245	173	23.9751931018895	26.59648407022	21.8953036373137	34.6818264813069	31.6937140633166	32.6371717725483
C4N14_04195	40.2936385799786	42.1456954089344	43.0027162919105	52.8094264634065	63.5252320079515	113.228511617508	-0.862311637880112	0.00892493803020937	0.0416088584610106	-	CP028109	881334	881513	+	180	protein_coding	hypothetical protein && -	-	58	74	32	42	63	77	40.3211054248878	42.1744247399202	43.0320298257756	52.8454249082611	63.5685350641378	113.30569576065
C4N14_03810	2311.32647509636	2414.26490322261	3020.94081950671	4325.34350081234	5116.30201918009	2708.66127791492	-0.650227210735665	0.00892808675620221	0.0416088584610106	-	CP028109	797685	798989	-	1305	protein_coding	ribonuclease PH && PF01725:Ham1 family|PF01138:3' exoribonuclease family, domain 1|PF03725:3' exoribonuclease family, domain 2	RNase_PH	3327	4239	2248	3440	5074	1842	319.020969675628	333.229052138904	416.965530380791	597.00578549891	706.177880493564	373.863128689866
C4N14_03470	335.548748864304	333.17880830036	294.299839622762	427.504880894243	440.643275991663	395.564540585838	-0.388464671208567	0.00895601004882747	0.0416088584610106	-	CP028109	720020	720724	+	705	protein_coding	biotin--[acetyl-CoA-carboxylase] ligase && PF03099:Biotin/lipoate A/B protein ligase family	BPL_LipA_LipB	483	585	219	340	437	269	85.7304207786682	85.1249171001265	75.1916053072727	109.224586436528	112.581356932232	101.06404695092
C4N14_09955	2424.56549386423	2677.96026774067	2517.00273796088	3388.60486473525	2876.7855066458	3642.42887372164	-0.378185216949782	0.00896490627262991	0.0416088584610106	-	CP028109	2077745	2079220	-	1476	protein_coding	aldehyde dehydrogenase && PF00171:Aldehyde dehydrogenase family	Aldedh	3490	4702	1873	2695	2853	2477	295.880273197768	326.803139629375	307.160792163406	413.526190847165	351.066648350726	444.501438706257
C4N14_03760	948.984660349151	1729.1125846152	623.539386232702	2202.9075039021	2271.78329704626	1605.78616475738	-0.879341091352327	0.00900650722208165	0.0417112644666905	-	CP028109	786912	787535	+	624	protein_coding	amino acid transporter && PF01810:LysE type translocator	-	1366	3036	464	1752	2253	1092	273.932178433671	499.122479900199	179.989740136657	635.887255764241	655.768816389664	463.523300839024
C4N14_06345	1286.61756293311	1267.21854439026	1401.61978413946	1031.04118333317	1114.21240267915	899.946092336554	0.374660861426636	0.00910362691888023	0.0420697910645223	glpX	CP028109	1315149	1316189	-	1041	protein_coding	fructose-bisphosphatase class II && PF03320:Bacterial fructose-1,6-bisphosphatase, glpX-encoded	-	1852	2225	1043	820	1105	612	222.621546000871	219.264962332711	242.520211319978	178.39954065366	192.790534502188	155.716349726078
C4N14_03080	14968.3920145555	18090.1854496484	12239.648124585	19653.9082154645	22379.0317330869	20576.708611218	-0.466748191323135	0.00915312399334389	0.0422071700341019	-	CP028109	632018	633400	-	1383	protein_coding	tyrosine phenol-lyase && PF01212:Beta-eliminating lyase	Beta_elim_lyase	21546	31763	9108	15631	22194	13993	1949.49181872533	2356.07595652357	1594.09867537892	2559.73609154332	2914.65771555309	2679.92213558122
C4N14_09080	198.689321273688	296.728477135876	73.9109186267211	334.459700934908	405.35148043169	429.386044056003	-1.02780834341891	0.00930265589284486	0.0428042464034995	-	CP028109	1886004	1886438	+	435	protein_coding	PTS mannose transporter subunit IIA && PF03610:PTS system fructose IIA component	EIIA-man	286	521	55	266	402	292	82.2723149929933	122.867895374642	30.6046763847111	138.491458380271	167.845984208758	177.798100288992
C4N14_10295	447.398331819073	471.57615944051	419.276483846127	567.072650833246	542.485314607586	635.256065178744	-0.377567231032044	0.00935002259709639	0.0429296736447329	ybaK	CP028109	2140929	2141417	-	489	protein_coding	Cys-tRNA(Pro) deacylase && PF04073:Aminoacyl-tRNA editing domain	-	644	828	312	451	538	432	164.798763869015	173.704644427063	154.440107043428	208.880689164117	199.823966488496	233.995987101909
C4N14_01910	252.877317984693	246.609271784711	190.824553545353	285.422376361745	314.60114899176	444.09104556477	-0.587379441968949	0.00958238398772919	0.0439021240639524	-	CP028109	382239	382688	-	450	protein_coding	N-acetyltransferase && PF13508:Acetyltransferase (GNAT) domain	-	364	433	142	227	312	302	101.219878445925	98.7109508777593	76.3818529407516	114.24677575405	125.926240888959	177.75750711541
C4N14_09160	1310.93268966241	1303.66887555474	1433.87182135839	1559.13544796724	1731.31465647068	2038.11320911514	-0.396705151625412	0.00976861186665705	0.0446594996473507	-	CP028109	1902018	1903742	-	1725	protein_coding	ABC transporter ATP-binding protein && PF00664:ABC transporter transmembrane region|PF00005:ABC transporter	ABC_tran	1887	2289	1067	1240	1717	1386	136.886223574387	136.127743684622	149.723399426421	162.803296611786	180.782069904968	212.817654646091
C4N14_01385	1167.12608300628	1619.19205469731	1174.5116887228	979.489124166516	936.745087863284	966.118599126006	0.46032193116518	0.00982721061831386	0.0448313988677352	-	CP028109	282449	283003	-	555	protein_coding	hypothetical protein && PF05962:HutD	-	1680	2843	874	779	929	657	378.785407905749	525.501342011366	381.182372308053	317.888695007995	304.016314412273	313.549352536668
C4N14_06645	543.964120829711	478.41059653385	442.121676876204	367.15125065035	332.751215279746	398.505540887592	0.42075613997333	0.0098929988105328	0.0450352930927239	-	CP028109	1388930	1389469	-	540	protein_coding	RNA 2'-phosphotransferase && PF01885:RNA 2'-phosphotransferase, Tpt1 / KptA family	-	783	840	329	292	330	271	181.444974411995	159.57890442132	147.474352215418	122.467175184224	110.992680270717	132.925729658598
C4N14_10070	128.522812712001	179.403973700194	120.945139570998	269.076601504024	230.909176663824	172.048517652576	-0.641069032422399	0.00995498054711316	0.0452210286555034	-	CP028109	2102121	2103197	-	1077	protein_coding	carbamoyl-phosphate synthase small chain && PF00988:Carbamoyl-phosphate synthase small chain, CPSase domain|PF00117:Glutamine amidotransferase class-I	CPSase_sm_chain	185	315	90	214	229	117	21.4947781296828	30.0043901070727	20.2274513456814	45.0016750114122	38.618369889077	28.7742279868236
C4N14_00255	980.246966143962	1532.05298175721	882.899518868286	1800.54996894281	1682.91447970271	1621.96166641702	-0.586476879339263	0.0100469509372466	0.04554191136098	-	CP028109	63512	64807	+	1296	protein_coding	FAD-dependent oxidoreductase && PF12831:FAD dependent oxidoreductase	-	1411	2690	657	1432	1669	1103	136.238217802961	212.93018496694	122.708522550063	250.246853401554	233.897453752306	225.426014473299
C4N14_00280	7823.91306358136	8522.54305539588	7322.55628358188	9519.5278036774	9596.34338126467	11678.7121982629	-0.379320851068688	0.010106343132132	0.0457140732777581	-	CP028109	69566	70450	+	885	protein_coding	SPFH/Band 7/PHB domain protein && PF01145:SPFH domain / Band 7 family	-	11262	14964	5449	7571	9517	7942	1592.38909162508	1734.58018820385	1490.34871093634	1937.49497327092	1953.12913060662	2376.95047958904
C4N14_04815	559.942632680392	485.814570051636	708.2009839324	389.78386199181	459.801679295649	383.800539378824	0.501316783028578	0.0101361699342512	0.045752056679971	-	CP028109	1007543	1008472	+	930	protein_coding	transketolase family protein && PF02780:Transketolase, C-terminal domain|PF02779:Transketolase, pyrimidine binding domain	-	806	853	527	310	456	261	108.449869763491	94.0927226760732	137.16459506966	75.4934641546587	89.0545376013728	74.3346123004517
C4N14_05015	6.94717906551355	7.97350994223084	17.4698534935886	0	4.03334806399692	1.47050015087672	2.40710133440277	0.0101635466172664	0.0457788439406407	-	CP028109	1052358	1052446	-	89	protein_coding	tRNA-Ser && -	-	10	14	13	0	4	1	14.0600522597439	16.1371925819312	35.3563728203353	0	8.1628937482039	2.97607255755392
C4N14_10360	3922.37730038895	3355.13907640585	4410.46608968907	3093.12354999952	2925.18568341377	2943.9413020552	0.382318685102652	0.0104513255562086	0.0469759580263269	-	CP028109	2160119	2162797	-	2679	protein_coding	helicase SNF && PF00271:Helicase conserved C-terminal domain|PF00176:SNF2 family N-terminal domain	SNF2_N	5646	5891	3282	2460	2901	2002	263.721235543402	225.582944955846	296.537909899627	207.966317828063	196.675006901364	197.936041866309
C4N14_06975	325.822698172585	345.139073213706	219.045086111919	206.208236666635	215.784121423835	182.342018708714	0.564917996890284	0.0106476058904088	0.0476766548586155	-	CP028109	1447341	1448252	-	912	protein_coding	EamA/RhaT family transporter && PF00892:EamA-like transporter family	DUF6	469	606	163	164	214	124	64.3509475190756	68.165988777716	43.2620530115219	40.7267372413291	42.6180028312202	36.0130885363653
C4N14_01615	712.085854215139	833.801325387568	815.707774662176	1117.79952680877	1025.47874527122	926.415095052335	-0.379520502694574	0.0106859196247942	0.0476766548586155	-	CP028109	317058	317951	-	894	protein_coding	metal ABC transporter permease && PF00950:ABC 3 transport family	ABC-3	1025	1464	607	889	1017	630	143.470723422275	167.993899381217	164.34841928007	225.213723602321	206.612975903574	186.653678190211
C4N14_01800	410.578282771851	238.63576184248	400.462795468416	164.715115873958	190.575696023854	279.395028666577	0.726090948378502	0.0106911595115119	0.0476766548586155	-	CP028109	357460	357813	-	354	protein_coding	inorganic pyrophosphatase && PF00719:Inorganic pyrophosphatase	Pyrophosphatase	591	419	298	131	189	190	208.910929042449	121.422931511864	203.763954789425	83.8105407140703	96.9689517927526	142.162110023268
C4N14_06590	15.2837939441298	20.5033112800222	10.7506790729776	2.51473459349555	8.06669612799384	4.41150045263017	1.62240067202347	0.0106965422376004	0.0476766548586155	-	CP028109	1377556	1378494	+	939	protein_coding	ABC transporter permease && PF00528:Binding-protein-dependent transport system inner membrane component	BPD_transp_1	22	36	8	2	8	3	2.93179790464095	3.93302639833467	2.06223785107551	0.482386352425934	1.54738560935069	0.846231494000956
C4N14_09930	980.941684050513	997.827815627745	1068.34873287715	1378.07455723556	1318.90481692699	1163.16561934349	-0.343245785923037	0.0107721984725464	0.0479138411226804	-	CP028109	2073220	2074080	-	861	protein_coding	hypothetical protein && -	-	1412	1752	795	1096	1308	791	205.214709335365	208.74731748095	223.500416233612	288.295598304899	275.91718554469	243.336274075771
C4N14_06440	238.288241947115	189.08609291576	215.013581459552	105.618852926813	147.217204335888	174.98951795433	0.588449833230364	0.0108063266348062	0.047965711778194	-	CP028109	1340247	1341017	+	771	protein_coding	formate transporter && PF01226:Formate/nitrite transporter	-	343	332	160	84	146	119	55.6694183311546	44.1747050593759	50.2319414308664	24.6749065719507	34.3932040739823	40.881432499421
C4N14_09175	8100.4107903888	7845.93378315515	7505.3178278225	9332.18007646198	9472.31792829676	12668.358799803	-0.424180089061426	0.0108298127417161	0.0479702286380991	-	CP028109	1906178	1906678	-	501	protein_coding	DUF4367 domain-containing protein && -	-	11660	13776	5585	7422	9394	8615	2912.31110419693	2820.81991527986	2698.3595049808	3355.16461650226	3405.5478665099	4554.60876729762
C4N14_00335	728.06436606582	896.450332076524	662.510597872245	1038.58538711366	981.111916567251	1038.17310651897	-0.415256058257882	0.0110141158314318	0.048685584472271	-	CP028109	86904	88052	-	1149	protein_coding	lactaldehyde reductase && PF00465:Iron-containing alcohol dehydrogenase	-	1048	1574	493	826	973	706	114.134829797287	140.531814001767	103.858309582771	162.813580657306	153.803766299655	162.748949592118
C4N14_05885	269.550547741926	340.013245393701	333.271051262306	451.394859532451	453.751657199653	374.977538473564	-0.44511494065293	0.0114177009933207	0.0503652719436769	-	CP028109	1223941	1224885	+	945	protein_coding	YafY family transcriptional regulator && PF13280:WYL domain|PF08279:HTH domain	HTH_11	388	597	248	359	450	255	51.3779602786747	64.8085754690666	63.5234725999544	86.0385829572142	86.4878028083508	71.4729806282395
C4N14_00200	1925.0633190538	2859.0728507142	1310.23901201915	3892.80915073111	3704.63019678117	2563.08176297813	-0.736516771360608	0.0116394580005656	0.0512376140849642	-	CP028109	50976	51947	-	972	protein_coding	electron transfer flavoprotein subunit && PF01012:Electron transfer flavoprotein domain|PF00766:Electron transfer flavoprotein FAD-binding domain	-	2771	5020	975	3096	3674	1743	356.736216897714	529.818849335334	242.80225162113	721.381990811184	686.510281674434	474.968320612827
C4N14_10060	32.6517416079137	50.6887417756103	45.6903860601549	81.7288742886053	86.7169833759338	51.4675052806853	-0.781219269820897	0.0117631559214052	0.0516755923707821	-	CP028109	2098026	2098805	-	780	protein_coding	dihydroorotate dehydrogenase electron transfer && PF00175:Oxidoreductase NAD-binding domain|PF10418:Iron-sulfur cluster binding domain of dihydroorotate dehydrogenase B	NAD_binding_1	47	89	34	65	86	35	7.5401536669883	11.705375681454	10.5511226976661	18.8733660386647	20.0252528040874	11.8852128420263
C4N14_10040	67.3876369354814	80.3046358467534	83.3177628155765	113.1630567073	133.100486111898	95.5825098069869	-0.580513612122572	0.0118786096850601	0.0520756297281382	-	CP028109	2095094	2095729	-	636	protein_coding	orotate phosphoribosyltransferase && PF00156:Phosphoribosyl transferase domain	Pribosyltran	97	141	62	90	132	65	19.0849734525737	22.7432198686719	23.5965729587095	32.0491121411287	37.6956272617529	27.0700939393859
C4N14_00825	648.171806812414	582.066225782851	546.940797837736	695.324115101519	770.369480223412	1095.52261240316	-0.52451506595251	0.0119366438731873	0.0522228169451943	-	CP028109	161267	162982	-	1716	protein_coding	9-O-acetyl-N-acetylneuraminate esterase && PF09820:Predicted AAA-ATPase|PF08011:PD-(D/E)XK nuclease superfamily	-	933	1022	407	553	764	745	68.0363962408132	61.097517601869	57.4105205608304	72.9858141215494	80.8630715767588	114.993293081942
C4N14_01960	13783.8979838854	16179.3907456353	14760.6823671983	21267.1104571918	19204.7868067213	17109.2692554507	-0.364550910849778	0.011977994100397	0.0522314609073177	-	CP028109	396267	403409	-	7143	protein_coding	autotransporter domain-containing protein && PF03797:Autotransporter beta-domain	-	19841	28408	10984	16914	19046	11635	347.584057438282	407.990416703743	372.215310483766	536.285784423309	484.280841915789	431.43885964377
C4N14_00980	2114.02658963577	2291.81457196692	1670.3867609639	1552.8486114835	1547.79731955882	957.295598220746	0.582334393180972	0.0119875484049582	0.0522314609073177	-	CP028109	197475	198422	-	948	protein_coding	UDP-3-O-(3-hydroxymyristoyl)glucosamine && PF00132:Bacterial transferase hexapeptide (six repeats)	Hexapep	3043	4024	1243	1235	1535	651	401.67107313815	435.451296151486	317.378242128792	295.045658958872	294.085899106244	181.888890202655
C4N14_05900	1193.52536345523	1135.65563034345	1017.28300728051	1380.58929182906	1338.06322023098	1776.36418225908	-0.423425944062451	0.0121603736001556	0.0528765735974181	-	CP028109	1225838	1226977	+	1140	protein_coding	lipopolysaccharide heptosyltransferase family && PF01075:Glycosyltransferase family 9 (heptosyltransferase)	-	1718	1994	757	1098	1327	1208	188.579834264856	179.436279369988	160.733124563053	218.136378004777	211.417157970203	280.669748076963
C4N14_05065	418.914897650467	472.145695864955	549.62846760598	639.999954044617	648.360701287505	602.905061859456	-0.398403016600993	0.0123691587852256	0.0535725665493262	-	CP028109	1058923	1059483	-	561	protein_coding	glycerol-3-phosphate responsive antiterminator && PF04309:Glycerol-3-phosphate responsive antiterminator	-	603	829	409	509	643	410	134.502820788534	151.593863749359	176.471592901827	205.487557511879	208.171978845127	193.577339795263
C4N14_10655	387.652591855656	331.470199027025	334.614886146428	492.887980325127	402.326469383693	547.026056126141	-0.44845539198032	0.0123706207535446	0.0535725665493262	-	CP028109	2235957	2236982	-	1026	protein_coding	DUF1016 domain-containing protein && PF06250:Protein of unknown function (DUF1016)	-	558	582	249	392	399	372	68.0555862888305	58.1923072513835	58.7443828213713	86.5305203176205	70.6317056268198	96.0349027636407
C4N14_02395	13.1996402244757	21.0728477044672	41.6588814077883	10.0589383739822	6.05002209599538	11.7640012070138	1.42844865551446	0.0124309905041097	0.053702224066454	-	CP028109	492556	493863	+	1308	protein_coding	L-aspartate oxidase && PF00890:FAD binding domain	-	19	37	31	8	6	8	1.81770247486444	2.90190995916882	5.73678149913579	1.3852011771497	0.833139384851086	1.62000279891315
C4N14_06755	1540.18959882435	1436.94039887489	1785.95656099841	1004.63647010147	1065.81222591119	1395.50464318201	0.458552803295513	0.012450866938124	0.053702224066454	-	CP028109	1409642	1411336	-	1695	protein_coding	ABC transporter ATP-binding protein && PF00664:ABC transporter transmembrane region|PF00005:ABC transporter	ABC_membrane	2217	2523	1329	799	1057	949	163.671450827543	152.699459869149	189.788388180716	106.759783822252	113.260752739644	148.296203117146
C4N14_02495	1086.53880584632	919.801325478772	1449.99783996786	671.434136463311	657.435734431498	966.118599126006	0.590144527983844	0.0125898077767097	0.0541920153291838	-	CP028109	509647	510462	-	816	protein_coding	hypothetical protein && -	-	1564	1615	1079	534	652	657	239.841058130798	203.035659643197	320.070497578207	148.211433303631	145.1214455946	213.259669923837
C4N14_05155	1043.46629564014	1249.56291523246	1440.590995779	1620.74644550788	1521.58055714284	2036.64270896426	-0.472862886788643	0.0128857342271704	0.0553542104124925	nhaC	CP028109	1074549	1074983	+	435	protein_coding	hypothetical protein && -	-	1502	2194	1072	1289	1509	1385	432.073486431734	517.41297975425	596.512965171096	671.110864105897	630.048731768696	843.323181165252
C4N14_10320	400.852232080132	490.940397871642	346.709400103528	642.514688638112	729.027662567443	460.266547224414	-0.562854174508343	0.0129684579904839	0.055597706445147	citE	CP028109	2146043	2146327	+	285	protein_coding	citrate lyase ACP && -	-	577	862	258	511	723	313	253.342408313905	310.278982581604	219.123625560199	406.075370347691	460.752389487435	290.892818371157
C4N14_05645	22.9256909161947	33.0331126178135	34.9397069871772	16.3457748577211	14.1167182239892	14.7050015087672	0.998396057446299	0.0131785878883847	0.056265864879164	-	CP028109	1174391	1174573	+	183	protein_coding	hypothetical protein && -	-	33	58	26	13	14	10	22.565231413589	32.5137346244844	34.3903517050256	16.0887710493535	13.8947617626531	14.4737954984863
C4N14_03290	114.628454580974	137.827814715705	116.913634918632	74.1846705081187	48.400176767963	104.405510712247	0.722421555780258	0.0131821772730168	0.056265864879164	-	CP028109	672693	672908	+	216	protein_coding	glycerophosphodiester phosphodiesterase && -	-	165	242	87	59	48	71	95.5888275158977	114.934806160593	97.4944425740228	61.8626997934009	40.360974643897	87.0639004221447
C4N14_09230	1015.67757937808	1178.37086217683	1036.09669565822	1264.91150052826	1365.28831966296	2001.35070534322	-0.518476187540397	0.0132033715711762	0.056265864879164	-	CP028109	1920453	1920878	+	426	protein_coding	toxin-antitoxin system YwqK family antitoxin && -	-	1462	2069	771	1006	1354	1361	429.452084491398	498.242585383869	438.085761386527	534.833978447794	577.275630294048	846.217588788613
C4N14_05340	1808.35071075318	1768.41059790191	1601.85118187366	2254.45956306876	1953.14879999051	2968.9398046201	-0.469439979961431	0.0133384437410345	0.0567282418069892	-	CP028109	1118556	1119359	+	804	protein_coding	Cof-type HAD-IIB family hydrolase && PF08282:haloacid dehalogenase-like hydrolase	Hydrolase_3	2603	3105	1192	1793	1937	2019	405.130612793295	396.182701141949	358.867860673912	505.073810557101	437.570193387473	665.141111864953
C4N14_03940	174.37419454439	184.529801520199	197.543727965964	208.72297126013	259.142613111802	355.861036512167	-0.565203213643563	0.0134587068663551	0.0571259227826406	-	CP028109	824926	825363	-	438	protein_coding	hypothetical protein && -	-	251	324	147	166	257	242	71.7094765822874	75.8858586582793	81.2376932926671	85.8350345868038	106.569559761797	146.343951471681
C4N14_09405	845.471692272999	792.794702827523	688.043460670567	969.430185792534	935.736750847285	1355.80113910834	-0.484185280882522	0.0135061466062724	0.0572135377071263	-	CP028109	1958213	1958404	-	192	protein_coding	type II toxin-antitoxin system HicA family && -	-	1217	1392	512	771	928	922	793.170021046688	743.75167953508	645.480447386634	909.460325988154	877.851198504761	1271.93001004042
C4N14_08070	223.004448002985	189.08609291576	157.228681442298	227.583480711347	262.1676241598	402.917041340222	-0.639842728920612	0.0136749318892783	0.0578138209576418	-	CP028109	1671965	1672258	+	294	protein_coding	hypothetical protein && -	-	321	332	117	181	260	274	136.626405785246	115.845910206731	96.3280769696889	139.431806244829	160.620205215509	246.852059144592
C4N14_10400	4784.52222241918	3547.07285144383	3829.92941974827	2258.231664959	2299.00839647824	3627.72387221287	0.571832714177267	0.0137411619434443	0.0579756901427379	rpsP	CP028109	2170864	2171127	-	264	protein_coding	30S ribosomal protein S16 && -	-	6887	6228	2850	1796	2280	2467	3264.39795918341	2420.107345948	2613.09556115328	1540.75297297463	1568.57424184236	2475.13416270535
C4N14_02450	2155.0149461223	2179.0463599268	2589.56982170348	2724.71493205243	2991.73592646971	3086.57981669024	-0.347648218342602	0.0137675292282755	0.0579756901427379	ispE	CP028109	503429	504313	+	885	protein_coding	4-(cytidine && -	-	3102	3826	1927	2167	2967	2099	438.606904832268	443.497981827581	527.051195811035	554.557073976764	608.903449670047	628.206881976504
C4N14_01945	3753.56084909697	4612.1059651561	3543.69258943025	4993.00553538541	4862.20109114829	6124.63312840155	-0.42342080492134	0.0138662850966329	0.0582766115773845	-	CP028109	392537	393724	-	1188	protein_coding	dicarboxylate/amino acid:cation symporter && PF00375:Sodium:dicarboxylate symporter family	SDF	5403	8098	2637	3971	4822	4165	569.109019359113	699.280285716368	537.289122398533	757.03168221755	737.199317169968	928.607286192657
C4N14_01370	36.1253311406705	62.6490066889566	48.3780558283993	11.31630567073	29.2417734639777	32.3510033192879	1.0189992282877	0.0139872875537278	0.0586696639041432	-	CP028109	281478	281552	-	75	protein_coding	tRNA-Gln && -	-	52	110	36	9	29	22	86.759895810793	150.460109882959	116.186480529594	27.1776470956771	70.2280958803808	77.6953342358745
C4N14_09905	121.575633646487	121.880794831243	108.850625613898	69.1552013211276	99.8253645839237	49.9970051298085	0.672637195334353	0.0140587591489294	0.0587924630082839	-	CP028109	2068683	2069015	-	333	protein_coding	hypothetical protein && -	-	175	214	81	55	99	34	65.7613555391926	65.9264199732866	58.8782840521592	37.4066714279841	53.996439050619	27.0438305079825
C4N14_10085	336.938184677407	439.682119671586	419.276483846127	412.41647333327	675.585800719484	719.074573778717	-0.595931220066206	0.0140716386872286	0.0587924630082839	-	CP028109	2105483	2106016	-	534	protein_coding	bifunctional pyrimidine operon transcriptional && PF00156:Phosphoribosyl transferase domain	Pribosyltran	485	772	312	328	670	489	113.652089099596	148.308484205368	141.425491281341	139.111551925439	227.880783804025	242.549913440645
C4N14_05965	70.1665085616869	60.3708609911764	61.8164046696213	31.4341824186943	50.4168507999615	33.8215034701646	0.717143767521104	0.01410601208902	0.058820968379019	-	CP028109	1238942	1239625	-	684	protein_coding	CAP domain-containing protein && PF00188:Cysteine-rich secretory protein family	SCP	101	106	46	25	50	23	18.4774575676664	15.8978983728007	16.2785639143559	8.27779212222135	13.2766363960188	8.90646275630538
C4N14_06730	2828.19659757057	3030.50331447216	3196.98318932672	2529.82300105652	2221.3664462463	2517.49625830095	0.317102981055689	0.0141726723072036	0.0589837336761789	-	CP028109	1406505	1406762	-	258	protein_coding	hypothetical protein && -	-	4071	5321	2379	2012	2203	1712	1974.50545530936	2115.74588976539	2231.97381443721	1766.1959288276	1550.84698500881	1757.59001336968
C4N14_02220	1007.34096449946	927.205298996558	1161.07333988158	1222.16101243884	1309.829783783	1669.01767124508	-0.441535967804816	0.0142757321119227	0.0592970584804572	-	CP028109	452826	454646	-	1821	protein_coding	toxin-antitoxin system YwqK family antitoxin && -	-	1450	1628	864	972	1299	1135	99.6402934717161	91.713740785329	114.84660348889	120.889039799552	129.560723383251	165.089494454316
C4N14_07050	350.137824901883	341.721854667036	442.121676876204	463.968532499929	552.568684767578	497.029050996332	-0.424795101496864	0.0143132522790171	0.0593374633314594	-	CP028109	1460362	1460832	+	471	protein_coding	pyridoxamine 5'-phosphate oxidase family && PF12900:Pyridoxamine 5'-phosphate oxidase	-	504	600	329	369	548	338	133.901848017637	130.683361218551	169.078875151435	177.433683267956	211.316695269321	190.076888909421
C4N14_04025	53.4932788044543	62.6490066889566	30.9082023348106	31.4341824186943	26.21676241598	23.5280024140276	0.885241320286675	0.0143690130654222	0.0594531839044116	-	CP028109	841281	842672	+	1392	protein_coding	sodium:sulfate symporter && PF00939:Sodium:sulfate symporter transmembrane region	Na_sulph_symp	77	110	23	25	26	16	6.92194957873742	8.10668695490079	3.9994747548202	4.06753578419498	3.39240950670686	3.04448801864712
C4N14_09275	1035.82439866807	1139.07284889012	841.240637460498	1482.43604286563	1202.94606008708	1370.50614061711	-0.424133517336339	0.0144076585802205	0.0594977776958816	-	CP028109	1929984	1931504	+	1521	protein_coding	aminobenzoyl-glutamate transporter && PF03806:AbgT putative transporter family	-	1491	2000	626	1179	1193	932	122.666329705178	134.893410330786	99.6229684576017	175.555807176218	142.457522929495	162.300635439831
C4N14_08935	187.573834768866	162.317880966842	159.916351210542	202.436134776392	246.034231903812	247.044025347289	-0.444877149627724	0.0145470366832405	0.0599573809241668	-	CP028109	1859088	1859492	-	405	protein_coding	hypothetical protein && -	-	270	285	119	161	244	168	83.4229767411471	72.1904567620256	71.1223826287124	90.0329461400004	109.423086812343	109.872189828509
C4N14_06485	165.342861759222	133.841059744589	186.793048892986	93.0451799593353	101.842038615922	132.345013578905	0.567116035775403	0.0145815612236472	0.0599838790221325	nadD	CP028109	1351289	1351870	-	582	protein_coding	nicotinate (nicotinamide) nucleotide && PF01467:Cytidylyltransferase-like	CTP_transf_2	238	235	139	74	101	90	51.1718259391573	41.4223592109832	57.8104266667153	28.7964760177564	31.5190085492289	40.9593491168504
C4N14_10610	2.77887162620542	1.13907284889012	1.3438348841222	6.28683648373887	5.04168507999615	13.2345013578905	-2.16929841304555	0.0146928809969737	0.0603255787087286	rpmB	CP028109	2227052	2227693	+	642	protein_coding	ABC transporter && PF00005:ABC transporter	ABC_tran	4	2	1	5	5	9	0.77965398823502	0.319583920736956	0.377032971604342	1.76386598492193	1.41452013938891	3.71313725638737
C4N14_02350	131.996402244757	143.523178960155	138.414993064587	115.677791300795	92.7670054719291	77.9365079964663	0.527978352202581	0.014878274816192	0.0609695138820922	-	CP028109	483308	485221	-	1914	protein_coding	chromosomal replication initiator DnaA && PF10134:Replication initiator protein A	-	190	252	103	92	92	53	12.4219165993871	13.5066784306446	13.0259573042365	10.8862048624273	8.73011677250438	7.33444840855897
C4N14_04515	1504.06426768368	1477.37748501049	1698.60729353046	1251.08046026404	1260.42126999904	1270.51213035749	0.305665871767431	0.0149190011329725	0.0610192862430963	-	CP028109	941673	943664	+	1992	protein_coding	excinuclease ABC subunit UvrB && PF04851:Type III restriction enzyme, res subunit|PF00271:Helicase conserved C-terminal domain|PF12344:Ultra-violet resistance protein B|PF02151:UvrB/uvrC motif	Helicase_C	2165	2594	1264	995	1250	864	136.002066750439	133.58896667456	153.593238986578	113.126501255852	113.971125688715	114.883571980756
C4N14_07420	1929.23162649311	1927.88079674653	1816.86476333322	2433.00571920694	2282.87500422226	2196.92722540982	-0.284354603381449	0.0150502465240296	0.0614383868619563	-	CP028109	1531709	1535986	+	4278	protein_coding	DUF559 domain-containing protein && PF13087:AAA domain|PF13245:Part of AAA domain	-	2777	3385	1352	1935	2264	1494	81.2291747581226	81.1722988578693	76.4980333859334	102.440289718979	96.1191233454939	92.5003421429909
C4N14_08115	3373.55015421338	3327.80132803248	4001.94028491592	4689.9800168692	4043.43143415691	5687.89458359116	-0.43031926297074	0.0152647946669619	0.0621952988816102	-	CP028109	1681049	1682428	-	1380	protein_coding	NAD(P)/FAD-dependent oxidoreductase && PF02852:Pyridine nucleotide-disulphide oxidoreductase, dimerisation domain|PF07992:Pyridine nucleotide-disulphide oxidoreductase	Pyr_redox_2	4856	5843	2978	3730	4010	3868	440.328233755446	434.356927888403	522.348035955814	612.153524558428	527.763614093567	742.405021799314
C4N14_08520	4752.56519871782	6383.93378160468	3608.19666386811	7847.22929900286	7644.20291829016	6204.04013654889	-0.556736504694882	0.015364534875583	0.0624824418273709	-	CP028109	1770230	1771471	+	1242	protein_coding	imidazolonepropionase && PF01979:Amidohydrolase family	Amidohydro_1	6841	11209	2685	6241	7581	4219	689.247081988149	925.838478084148	523.28351486507	1138.05485456335	1108.61068396878	899.749163211337
C4N14_08375	628.024987522425	738.119206080798	720.2954978895	955.599145528308	900.444955287312	811.716083283951	-0.355974189030691	0.0154383988683931	0.0626634630874891	-	CP028109	1741780	1742607	-	828	protein_coding	hemin receptor && PF01497:Periplasmic binding protein	Peripla_BP_2	904	1296	536	760	893	552	136.620237271734	160.570077740707	156.692717300378	207.88055346935	195.882338896739	176.580305081533
C4N14_01300	168.816451291979	191.933775037985	173.354700051764	211.237705853626	232.925850695822	324.980533343756	-0.519489241912715	0.015480102843603	0.0627135096225664	-	CP028109	269393	270583	-	1191	protein_coding	cystathionine beta-lyase && PF01053:Cys/Met metabolism PLP-dependent enzyme	Cys_Met_Meta_PP	243	337	129	168	231	221	25.5312132847591	29.0273969719241	26.2175622521649	31.9468563677145	35.2268960053157	49.1489262254644
C4N14_06575	91.7027636647789	82.5827815445337	115.569800034509	66.640466727632	57.4752099119561	66.1725067894525	0.594151196296384	0.0155362310035632	0.0628216916526656	-	CP028109	1375544	1375906	-	363	protein_coding	peptidase S51 && PF03575:Peptidase family S51	-	132	145	86	53	57	45	45.5034418588075	40.9780539688749	57.3464033835232	33.0673851255943	28.5195316698611	32.8351806969793
C4N14_05090	621.772526363463	540.490066798362	905.744711898364	403.614902256035	458.79334227965	533.79155476825	0.563461505958547	0.0156881836744469	0.0633162044327868	-	CP028109	1063291	1063743	+	453	protein_coding	histidine kinase && PF04246:Positive regulator of sigma(E), RseC/MucC	-	895	949	674	321	455	363	247.230344977903	214.910662671475	360.143892002145	160.486105918182	182.426259565958	212.247187896015
C4N14_07440	1481.83329467404	1285.4437099725	1092.53776079135	1653.43799522332	1604.26419245477	1816.06768633275	-0.392212916043907	0.015983609618818	0.0643197089686365	-	CP028109	1538880	1539692	-	813	protein_coding	DUF4198 domain-containing protein && PF10670:Domain of unknown function (DUF4198)	-	2133	2257	813	1315	1591	1235	328.304814370603	284.794085882118	242.055167769988	366.324374034599	355.429763792104	402.355492206076
C4N14_01495	2002.177006681	1990.52980343548	2275.11245881889	2430.49098461345	2595.45947918202	3810.06589092159	-0.495418625948151	0.0159970798418482	0.0643197089686365	rfaE1	CP028109	292650	293123	-	474	protein_coding	hypothetical protein && -	-	2882	3495	1693	1933	2574	2591	760.838667620209	756.412664040479	864.5556941658	923.600419056679	986.289386709408	1447.84674198181
C4N14_03935	3035.91725162942	2664.29139355399	3155.32430791893	2424.20414812971	2406.90045719016	2317.50823778171	0.307983178137814	0.016081143825577	0.064512033328161	-	CP028109	823521	824753	+	1233	protein_coding	U32 family peptidase && PF01136:Peptidase family U32|PF16325:Peptidase family U32 C-terminal domain	-	4370	4678	2348	1928	2387	1576	443.501713331889	389.212781482239	460.945282987779	354.13965666711	351.61184844884	338.552993684301
C4N14_00920	6089.89716882918	6016.01325141317	5642.76267842912	5087.30808264149	4949.92641154022	4362.97394765123	0.301613348011432	0.0161053460252505	0.064512033328161	pseI	CP028109	183710	184912	-	1203	protein_coding	UDP-4-amino-4, && PF01041:DegT/DnrJ/EryC1/StrS aminotransferase family	-	8766	10563	4199	4046	4909	2967	911.827698395132	900.765212363236	844.879176613614	761.712109650247	741.142236384877	653.259058824075
C4N14_10185	298.728699817083	352.543046731492	346.709400103528	443.850655751964	460.810016311648	392.623540284085	-0.382015455654325	0.0162358708952722	0.0649130793284759	-	CP028109	2122299	2122736	-	438	protein_coding	DUF4418 domain-containing protein && PF14387:Domain of unknown function (DUF4418)	-	430	619	258	353	457	267	122.848904105114	144.979464535416	142.580441289171	182.52871812736	189.503069304051	161.462128276607
C4N14_10000	139.638299216822	202.754967102441	60.4725697854991	233.870317195086	229.900839647824	280.865528817454	-0.869986283113373	0.0164852789015975	0.0657870475792721	deoD	CP028109	2086543	2087553	+	1011	protein_coding	urea carboxylase && PF02626:Allophanate hydrolase subunit 2	-	201	356	45	186	228	191	24.8783654673154	36.1234145659113	10.7739688918392	41.667015824233	40.9598021608688	50.0398193925412
C4N14_05825	177.153066170596	168.582781635738	221.732755880163	132.023566158516	147.217204335888	122.051512522768	0.483553889210424	0.0167151397533717	0.0665418420681594	-	CP028109	1212342	1213043	+	702	protein_coding	DNA-binding response regulator && PF00486:Transcriptional regulatory protein, C terminal|PF00072:Response regulator receiver domain	Response_reg	255	296	165	105	146	83	45.4548270704968	43.255820246072	56.893308663886	33.8752723770905	37.7737326795447	31.3165925678787
C4N14_09850	10566.6593586461	9920.18544098405	8111.38736056161	7277.64191357612	7608.91112273019	7526.01977218706	0.35193466827361	0.0167367537192513	0.0665418420681594	miaB	CP028109	2054982	2056289	-	1308	protein_coding	tRNA (N6-isopentenyl && PF01938:TRAM domain|PF04055:Radical SAM superfamily|PF00919:Uncharacterized protein family UPF0004	Radical_SAM	15210	17418	6036	5788	7546	5118	1455.11866540464	1366.09372077845	1117.00687512205	1002.19305166781	1047.81163301438	1036.39679060468
C4N14_09130	782.252362776826	799.059603496419	838.552967692254	696.581482398267	628.19396096752	622.021563820853	0.312489942821039	0.016853224482365	0.0668711081529	-	CP028109	1894799	1895452	-	654	protein_coding	DNA lyase && -	-	1126	1403	624	554	623	423	215.445577547091	220.074576903452	230.951719707144	191.850363035234	173.015278920742	171.315295985065
C4N14_08080	525.901455259376	478.41059653385	524.095604807659	389.78386199181	422.493209703677	398.505540887592	0.333057456185487	0.0168822141894207	0.0668711081529	-	CP028109	1673586	1674248	-	663	protein_coding	ABC transporter ATP-binding protein && PF00005:ABC transporter	ABC_tran	757	840	390	310	419	271	142.876003151693	129.973768306957	142.385392805875	105.895809447711	114.782228794974	108.265300174424
C4N14_05480	1477.66498723473	1316.19867689253	1458.06084927259	1183.18262623966	1145.47085017512	836.714585848855	0.424037686970509	0.0170028256101716	0.0672241345883637	-	CP028109	1142129	1143301	+	1173	protein_coding	1-deoxy-D-xylulose-5-phosphate reductoisomerase && PF08436:1-deoxy-D-xylulose 5-phosphate reductoisomerase C-terminal|PF13288:DXP reductoisomerase C-terminal domain|PF02670:1-deoxy-D-xylulose 5-phosphate reductoisomerase	-	2127	2311	1085	941	1136	569	226.906229575985	202.111900685607	223.895871296195	181.686316546122	175.895398448083	128.483623518404
C4N14_05980	1474.88611560853	1604.95364408618	1228.26508408769	1984.12559426799	1846.26507629459	1745.48367909067	-0.370234770959427	0.0171121464602399	0.0675312988772868	-	CP028109	1240882	1242345	+	1464	protein_coding	IMP dehydrogenase && PF00478:IMP dehydrogenase / GMP reductase domain|PF00571:CBS domain	CBS	2123	2818	914	1578	1831	1187	181.462069284278	197.464879680597	151.119141626891	244.116160729614	227.154542744802	214.75494070879
C4N14_04870	54.882714617557	41.5761589844894	37.6273767554216	17.6031421544688	26.21676241598	32.3510033192879	0.835999930030497	0.0171514511881911	0.067561528204406	-	CP028109	1020257	1021303	+	1047	protein_coding	iron ABC transporter permease && PF01032:FecCD transport family	-	79	73	28	14	26	22	9.44185553374014	7.15263611712424	6.47329961562527	3.02839111222127	4.51025218083663	5.56556835500533
C4N14_06520	1285.92284502656	1312.21192192142	1342.49104923808	1515.12759258107	1578.04743003879	1739.60167848716	-0.294308352332463	0.0173449490662562	0.0681979120745062	-	CP028109	1361702	1362253	+	552	protein_coding	LemA family protein && PF04011:LemA family	-	1851	2304	999	1205	1565	1183	419.608505293107	428.186873975218	438.067232975032	494.400132099803	514.931456394284	567.648100302862
C4N14_07175	1265.77602573657	1220.51655758576	1948.56058197719	1046.12959089415	1055.72885575119	1021.99760485932	0.503137625544426	0.0174756206973841	0.0685853863766819	-	CP028109	1483976	1485058	-	1083	protein_coding	biotin synthase BioB && PF06968:Biotin and Thiamin Synthesis associated domain|PF04055:Radical SAM superfamily	Radical_SAM	1822	2143	1450	832	1047	695	210.521694767825	202.994217753199	324.081249553538	173.990476943701	175.587010189031	169.976886470451
C4N14_05165	39.5989206734272	27.3377483733629	25.5328627983218	15.0884075609733	18.1500662879861	14.7050015087672	0.950602717047332	0.0175478303676223	0.0687424180456397	-	CP028109	1076651	1076727	-	77	protein_coding	tRNA-Arg && -	-	57	48	19	12	18	10	92.6320066411439	63.9499876716235	59.7278985406463	35.2956455788015	42.4576486513722	34.3987607301687
C4N14_09425	1547.13677788987	1557.68212085724	1713.38947725581	2161.41438310942	2052.97416457443	1805.77418527661	-0.322837302138096	0.0177026567048866	0.0692219268588514	-	CP028109	1960858	1961961	-	1104	protein_coding	coproporphyrinogen III oxidase family protein && PF04055:Radical SAM superfamily	Radical_SAM	2227	2735	1275	1719	2036	1228	252.422512503444	254.143033924093	279.547408430013	352.644741526789	334.952218919733	294.620400326253
C4N14_06660	998.309631714297	762.03973590749	530.81477922827	1066.24746764211	1080.93728115117	1236.69062688732	-0.559242901167527	0.0184096996363828	0.0718550433705251	-	CP028109	1391227	1391457	-	231	protein_coding	CopG family transcriptional regulator && -	-	1437	1338	395	848	1072	841	778.433880370314	594.201968782169	413.903858307988	831.408540300657	842.862951005019	964.311925802397
C4N14_10690	771.136876272004	720.463576923001	870.805004911187	612.337873516166	665.502430559492	476.442048884058	0.424756294351523	0.0185215847612313	0.0721598238416585	-	CP028109	2260098	2260961	-	864	protein_coding	D-alanine--D-alanine ligase && PF07478:D-ala D-ala ligase C-terminus|PF01820:D-ala D-ala ligase N-terminus	-	1110	1265	648	487	660	324	160.763028094919	150.198894414412	181.541375827491	127.657350844857	138.740850338396	99.3264216083622
C4N14_00195	1177.54685160455	1863.52318078424	803.613260705077	2366.36525247931	2249.59988269428	1651.37166943456	-0.70348159377715	0.0186004293793431	0.0723350031418898	-	CP028109	50562	50945	-	384	protein_coding	CidA/LrgA family protein && PF03788:LrgA family	-	1695	3272	598	1882	2231	1123	552.351349907205	874.121945200712	376.950495641804	1109.98984014897	1055.21876285782	774.60813518188
C4N14_03500	1579.78851949778	1472.82119361492	1764.45520285245	1291.31621375996	1359.23829756696	1127.87361572245	0.34794559738099	0.0187866160559509	0.0729262277808274	-	CP028109	725233	725643	+	411	protein_coding	ATP-binding protein && PF13581:Histidine kinase-like ATPase domain	-	2274	2586	1313	1027	1348	767	692.349814267768	645.470876173409	773.280864433075	565.925457568135	595.6926330654	494.295963494656
C4N14_09335	5395.87398018437	5917.48344998417	5515.09836443752	7169.50832605581	7371.95192397037	6240.80264032081	-0.304536254279736	0.0188408947954949	0.0730041930823623	recQ	CP028109	1941075	1945910	-	4836	protein_coding	alpha-2-macroglobulin family protein && PF00207:Alpha-2-macroglobulin family|PF07703:Alpha-2-macroglobulin family N-terminal region|PF11974:Alpha-2-macroglobulin MG1 domain|PF01835:MG2 domain	A2M_N_2	7767	10390	4104	5702	7311	4244	200.975887204866	220.403866129588	205.416544360635	267.037054968898	274.577312923261	232.446282495665
C4N14_02390	24.3151267292974	24.4900662511376	33.595872103055	11.31630567073	15.1250552399884	14.7050015087672	0.971167050427735	0.0189029922210514	0.0731121166520739	-	CP028109	491658	492554	+	897	protein_coding	quinolinate synthase NadA && PF02445:Quinolinate synthetase A protein	-	35	43	25	9	15	10	4.88261569555209	4.91774454618974	6.74624213405763	2.27237851970545	3.03719708858757	2.95284791106242
C4N14_02635	2992.15002351669	3013.98675816326	3136.51061954122	3624.98991652383	3519.09618583731	4590.90147103713	-0.359872030909201	0.018954328081083	0.073178102085194	-	CP028109	536862	538133	+	1272	protein_coding	D-alanyl-D-alanine carboxypeptidase && PF00768:D-alanyl-D-alanine carboxypeptidase	-	4307	5292	2334	2883	3490	3122	423.706085877501	426.798296258907	444.148397464741	513.319946127078	498.324769483021	650.098717528945
C4N14_06760	482881.74361409	342326.702349797	332357.243541103	506671.240632076	463166.499918038	703474.037678066	-0.531607850493926	0.0192558694325123	0.0742080888780034	-	CP028109	1411473	1411907	-	435	protein_coding	DNA starvation/stationary phase protection && PF00210:Ferritin-like domain	Ferritin	695076	601062	247320	402962	459337	478391	199949.34131493	141748.988348701	137620.882972123	209799.981397859	191785.748379349	291291.133545723
C4N14_00370	1533.24241975884	1179.50993502572	1694.5757888781	1119.05689410552	1007.32867898323	1161.69511919261	0.421515786134769	0.0193454152562911	0.0744188496796064	aroF	CP028109	94979	95707	-	729	protein_coding	peptidoglycan editing factor PgeF && PF02578:Multi-copper polyphenol oxidoreductase laccase	-	2207	2071	1261	890	999	790	378.836439645497	291.435547668918	418.698993906659	276.498695875087	248.892676970698	287.033829247759
C4N14_00930	3268.64775032413	2888.1192083609	2504.90822400378	2453.12359595491	2157.84121423835	1529.32015691179	0.496297715162558	0.019457445307674	0.0747151901652589	-	CP028109	186433	187380	-	948	protein_coding	hypothetical protein && -	-	4705	5071	1864	1951	2140	1040	621.052382226419	548.750875443386	475.939696965461	466.100470144744	409.995976604144	290.575185577206
C4N14_08335	1923.6738832407	2251.37748583132	1800.73874472375	2796.38486796705	2717.46825811792	2248.39473069051	-0.376736365287433	0.0195370841641951	0.0748863100369059	-	CP028109	1733380	1734669	-	1290	protein_coding	M18 family aminopeptidase && PF02127:Aminopeptidase I zinc metalloprotease (M18)	Peptidase_M18	2769	3953	1340	2224	2695	1529	268.602584414228	314.359838460537	251.437151016886	390.459219255723	379.440093018497	313.943356360074
C4N14_07595	1998.70341714825	2309.47020112472	2396.05759838989	2840.39272335322	2680.15978852595	2763.06978349736	-0.305816331943877	0.019865258521095	0.0760077543773081	-	CP028109	1568207	1568701	+	495	protein_coding	PTS sugar transporter subunit IIA && PF00358:phosphoenolpyruvate-dependent sugar phosphotransferase system, EIIA 1	-	2877	4055	1783	2259	2658	1879	727.296679043273	840.379814842145	871.887604310885	1033.57415469924	975.267914577076	1005.43755529758
C4N14_05490	1319.26930454102	1233.04635892355	1538.69094231992	1121.57162869901	1109.17071759915	908.769093241814	0.37912957912979	0.0199187341459399	0.0760760239742068	-	CP028109	1143967	1144986	+	1020	protein_coding	RIP metalloprotease RseP && PF02163:Peptidase family M50	Peptidase_M50	1899	2165	1145	892	1100	618	232.970930634468	217.744744583293	271.718791271212	198.059323605752	195.869435771853	160.480336088805
C4N14_06400	7775.97752802932	8083.43047214874	8597.85558861385	9397.56317589286	9863.55269050447	10003.8125264143	-0.259134168239266	0.0204119216273805	0.0778204512043882	-	CP028109	1331984	1333156	-	1173	protein_coding	dicarboxylate/amino acid:cation symporter && PF00375:Sodium:dicarboxylate symporter family	SDF	11193	14193	6398	7474	9782	6803	1194.05802898166	1241.2696695936	1320.26339590143	1443.06432504327	1514.62041163658	1536.15833180264
C4N14_10750	18.0626655703352	15.3774834600166	10.7506790729776	25.1473459349555	23.1917513679823	41.1740042245482	-0.962593058951298	0.0205826007273821	0.0783312879731923	-	CP028109	2273338	2274212	+	875	protein_coding	EamA/RhaT family transporter && PF00892:EamA-like transporter family	DUF6	26	27	8	20	23	28	3.71828124903399	3.16552438974536	2.21307581961132	5.17669468489088	4.77412671502096	8.47585464391358
C4N14_01355	133.38583805786	221.549669109128	96.7561116567985	271.591336097519	286.367712543781	194.106019915727	-0.725072982820194	0.0207325323623803	0.0787614886008574	thiE	CP028109	278389	279690	-	1302	protein_coding	phosphomethylpyrimidine synthase ThiC && PF01964:Radical SAM ThiC family	-	192	389	72	216	284	132	18.4530086800694	30.6498652830283	13.3855392315201	37.5727840032403	39.6169935444704	26.8532261183898
C4N14_08950	1042.77157773358	1020.60927260555	1062.97339334066	1269.94096971525	1218.07111532707	1264.63012975398	-0.263821232817133	0.0207997054867773	0.0788763254249903	-	CP028109	1861596	1862381	+	786	protein_coding	MetQ/NlpA family lipoprotein && PF03180:NLPA lipoprotein	-	1501	1792	791	1010	1208	860	238.965435283324	233.886638541171	243.594958913563	291.02442288628	279.137733033364	289.80737093534
C4N14_08120	621.772526363463	662.94039805405	772.705058370266	867.583434755964	819.777994007374	922.003594599705	-0.345638657171553	0.0208545498579465	0.0789440850119074	-	CP028109	1682543	1684540	-	1998	protein_coding	tetratricopeptide repeat protein && PF07719:Tetratricopeptide repeat|PF13424:Tetratricopeptide repeat	TPR_2	895	1164	575	690	813	627	56.0537268643594	59.7650723122318	69.6605212551266	78.2139493494212	73.9042170844331	83.1200084730639
C4N14_10055	86.8397383189194	112.198675615677	84.6615976996987	154.656177499976	192.592370055853	98.5235101087404	-0.652296107346874	0.0209060264856668	0.0789988788440683	-	CP028109	2097100	2098014	-	915	protein_coding	dihydroorotate dehydrogenase && PF01180:Dihydroorotate dehydrogenase	DHO_dh	125	197	63	123	191	67	17.0948722830219	22.0869162793911	16.6660935185893	30.4449052164689	37.912849952382	19.3948859679716
C4N14_03150	398.073360453926	391.271523593756	405.838135004905	460.196430609685	502.151833967616	532.321054617373	-0.322982874040255	0.0209855060975371	0.0791591086894732	-	CP028109	648820	651648	+	2829	protein_coding	DUF3427 domain-containing protein && PF04851:Type III restriction enzyme, res subunit|PF13091:PLD-like domain|PF00271:Helicase conserved C-terminal domain|PF11907:Domain of unknown function (DUF3427)	Helicase_C	573	687	302	366	498	362	25.3453688614408	24.9122952592289	25.8397527983515	29.3007506687223	31.972055205717	33.892932364536
C4N14_08650	1975.77772623205	2052.6092737	2304.67682626958	2493.35934945084	2511.76750685408	2917.47229933942	-0.323633857940142	0.0212454555306068	0.0799983202078405	-	CP028109	1795839	1796711	-	873	protein_coding	HicB family protein && -	-	2844	3604	1715	1983	2491	1984	407.654546137152	423.506900982648	475.515020304157	514.44515264154	518.24323627808	601.950730724676
C4N14_05360	969.826197545692	938.596027485459	1073.72407241364	1132.88793436974	1227.14614847106	1642.5486685293	-0.424722860052652	0.0214445084221599	0.0806056786642806	-	CP028109	1123081	1123941	+	861	protein_coding	EamA/RhaT family transporter && PF00892:EamA-like transporter family	DUF6	1396	1648	799	901	1217	1117	202.889330192755	196.355924205825	224.624946629756	237.002129628389	256.721112238446	343.624043163889
C4N14_01525	31226.1804636703	31295.4569868316	32496.6151678431	34588.9169662345	39894.8540380095	44334.1090487823	-0.32247496485584	0.0216852402092882	0.0813672897132344	ptsP	CP028109	297450	297815	-	366	protein_coding	hypothetical protein && -	-	44948	54949	24182	27509	39565	30149	15367.6063875454	15401.7000334551	15992.8362486717	17022.5385691025	19633.7946121203	21818.5230241932
C4N14_07890	4086.33072633507	5625.31126424386	3308.52148470886	7126.75783796638	6393.86501845112	5232.03953681938	-0.525870922669955	0.0217488162698079	0.0814626714667365	-	CP028109	1623072	1625441	+	2370	protein_coding	glycogen/starch/alpha-glucan phosphorylase && PF00343:Carbohydrate phosphorylase	-	5882	9877	2462	5668	6341	3558	310.565790627486	427.530064819903	251.451402130679	541.641714972919	485.941025728388	397.64096549373
C4N14_07180	3558.34511735604	4273.23179261128	1800.73874472375	5000.5497391659	4855.14273203629	5362.91405024741	-0.659026005400406	0.0218490423496053	0.0816947555453718	-	CP028109	1485200	1486243	-	1044	protein_coding	peptidase M42 && PF05343:M42 glutamyl aminopeptidase	-	5122	7503	1340	3977	4815	3647	613.925986879534	737.266329971159	310.683836026612	862.751456732982	837.664193579156	925.270650333837
C4N14_00090	495.333867371116	441.960265369366	425.995658266738	551.984243272273	536.43529251159	764.660078455895	-0.438948685298375	0.0220690189731765	0.0823729991393913	-	CP028109	17239	18753	+	1515	protein_coding	toxin-antitoxin system YwqK family antitoxin && PF07661:MORN repeat variant	-	713	776	317	439	532	520	58.8916657588494	52.5459249636255	50.6478469855354	65.6269916116736	63.778332209564	90.912632319205
C4N14_05395	2905.31028519777	2410.84768467594	2128.63445644957	3066.71883676782	2933.25237954176	4752.65648763357	-0.529544127598004	0.0221849242435638	0.0826611051658093	-	CP028109	1129971	1130237	-	267	protein_coding	type II toxin-antitoxin system antitoxin, && -	-	4182	4233	1584	2439	2909	3232	1959.9712850083	1626.39848093607	1436.01268070285	2068.86021430576	1978.82149279376	3206.22216867143
C4N14_04135	6437.95084001141	7546.92716032149	6641.23199733192	8365.26462526294	8897.5658291772	8030.40132393778	-0.294192805972265	0.0223950283129934	0.0832985809202802	rnc	CP028109	868650	869891	+	1242	protein_coding	beta-ketoacyl-[acyl-carrier-protein] synthase && PF00109:Beta-ketoacyl synthase, N-terminal domain|PF02801:Beta-ketoacyl synthase, C-terminal domain	ketoacyl-synt	9267	13251	4942	6653	8824	5461	933.672373744215	1094.50313793318	963.153493654814	1213.18361599262	1290.38130528169	1164.61962083364
C4N14_01585	541.185249203506	405.509934204883	388.368281511316	294.223947438979	242.000883839815	389.682539982331	0.534161654121347	0.022445521641845	0.0833411977484156	-	CP028109	310973	312433	+	1461	protein_coding	aminoacyl-histidine dipeptidase && PF01546:Peptidase family M20/M25/M40|PF07687:Peptidase dimerisation domain	Peptidase_M20	779	712	289	234	240	265	66.7212514182275	49.9942123561072	47.8808648087108	36.2740669654828	29.8356280735173	48.0428961464129
C4N14_07635	676.65524098102	667.49668944961	649.072249031023	568.330018129994	549.54367371958	492.617550543702	0.306951055379288	0.0226361517737377	0.0839030972863367	-	CP028109	1574249	1574920	+	672	protein_coding	tRNA1(Val) (adenine(37)-N6)-methyltransferase && PF13847:Methyltransferase domain	-	974	1172	483	452	545	335	181.370489611333	178.915633911148	173.977151834679	152.335025883508	147.299539157972	132.04107634445
C4N14_02500	1759.02573938803	1337.84106102145	1570.94297953885	992.062797133994	944.811783991278	1419.03264559604	0.477100163079321	0.0226888780568163	0.0839215586206703	-	CP028109	510537	511526	-	990	protein_coding	linear amide C-N hydrolase && PF03417:Acyl-coenzyme A:6-aminopenicillanic acid acyl-transferase	-	2532	2349	1169	789	937	965	320.040874406946	243.409640575117	285.820698104157	180.498009751593	171.901060187871	258.181809702544
C4N14_00265	6694.30174752886	7908.01325341966	6278.39657861893	8596.62020786453	8688.84006686536	8705.36089319019	-0.315427487913226	0.0227197474860644	0.0839215586206703	fusA	CP028109	65156	67228	-	2073	protein_coding	elongation factor G && PF03764:Elongation factor G, domain IV|PF00679:Elongation factor G C-terminus|PF03144:Elongation factor Tu domain 2|PF14492:Elongation Factor G, domain II|PF00009:Elongation factor Tu GTP binding domain	GTP_EFTU	9636	13885	4672	6837	8617	5920	581.66700714739	687.126241851362	545.529061177705	746.959210456442	754.972181996659	756.407674444772
C4N14_06290	4478.15162563003	4432.7019914559	4516.62904553472	3856.34549912542	3847.81405305306	3243.92333283405	0.294041865113078	0.0227979423109845	0.0840649513539756	-	CP028109	1304593	1306095	-	1503	protein_coding	galactose/methyl galactoside import ATP-binding && PF00005:ABC transporter	ABC_tran	6446	7783	3361	3067	3816	2206	536.67116574195	531.224385419646	541.28238115431	462.152603916843	461.130177368596	388.758635738385
C4N14_08030	629.414423335528	658.384106658489	705.513314164156	490.373245731632	594.918839439546	429.386044056003	0.391427592452121	0.0228527159544299	0.0841216354529445	-	CP028109	1654507	1656315	-	1809	protein_coding	DUF2813 domain-containing protein && PF13175:AAA ATPase domain	-	906	1156	525	390	590	292	62.6709924771801	65.5555129747853	70.2481830178239	48.8266186074907	59.2362563181574	42.7541037179167
C4N14_08150	1246.32392435313	1150.46357737902	1236.32809339243	1409.50873965425	1432.84689973491	2064.58221183092	-0.432943144283666	0.02309059826724	0.0848509936326291	-	CP028109	1689181	1690134	-	954	protein_coding	DUF4299 domain-containing protein && PF14132:Domain of unknown function (DUF4299)	-	1794	2020	920	1121	1421	1404	235.315755147198	217.216568012848	233.428463677556	266.126331186706	270.532759287631	389.809352727157
C4N14_07880	61.1351757765192	65.4966888111819	72.5670837425989	28.9194478251988	49.4085137839623	47.0560048280551	0.655791311630455	0.0231496658752623	0.0849218842675001	malQ	CP028109	1620765	1621274	+	510	protein_coding	hypothetical protein && -	-	88	115	54	23	49	32	21.5918292741793	23.1322361451073	25.6293707050575	10.2138216209244	17.4501860960378	16.6193228312031
C4N14_05275	955.931839414664	1166.41059726348	857.366656069965	1263.65413323151	1304.788098703	1277.86463111187	-0.365566955725087	0.0232929547142488	0.0852992773654483	galE	CP028109	1097419	1099071	+	1653	protein_coding	iron ABC transporter permease && PF00528:Binding-protein-dependent transport system inner membrane component	BPD_transp_1	1376	2048	638	1005	1294	869	104.165168780234	127.100439300569	93.4248015954338	137.696790336537	142.179041349917	139.245267800229
C4N14_05450	1563.11528974055	1478.51655785938	1886.74417730757	1307.66198861768	1317.89647991099	1276.39413096099	0.334700715318204	0.0233324487032421	0.0852992773654483	rsmD	CP028109	1137483	1138538	+	1056	protein_coding	tRNA preQ1(34) S-adenosylmethionine && PF02547:Queuosine biosynthesis protein	-	2250	2596	1404	1040	1307	868	266.62172964145	252.19166145155	321.823348057824	223.048871366037	224.794576106137	217.715489788026
C4N14_09690	340.411774210164	362.794702371503	305.05051869574	414.931207926765	449.718309135656	416.151542698112	-0.340532614641333	0.023635054341126	0.0862578478945369	-	CP028109	2018039	2018884	+	846	protein_coding	patatin family protein && PF01734:Patatin-like phospholipase	-	490	637	227	330	446	283	72.4774088708548	77.2429803315963	64.9486088460841	88.3434155001326	95.7499717615855	88.6032381880741
C4N14_10175	568.97396546556	669.205298722945	634.290065305679	817.288742886053	809.694623847382	719.074573778717	-0.326380959445305	0.02372483872627	0.0864377656665297	-	CP028109	2120410	2121081	-	672	protein_coding	ABC transporter ATP-binding protein && PF00005:ABC transporter	ABC_tran	819	1175	472	650	803	489	152.50762935491	179.373609083276	170.014939267015	219.065855805929	217.030330172205	192.740556216227
C4N14_02050	97.955224823741	110.490066342342	83.3177628155765	120.707260487786	134.108823127898	163.225516747316	-0.500063979546773	0.0237813913804085	0.0864962020394754	nhaC	CP028109	416968	418398	+	1431	protein_coding	Na+/H+ antiporter NhaC && PF03553:Na+/H+ antiporter family	-	141	194	62	96	133	111	12.3298110277796	13.9075954437269	10.4873657594264	15.1936531632018	16.8805334202462	20.5455071950211
C4N14_03365	159.785118506812	106.503311371226	99.4437814250429	96.8172818495786	76.6336132159415	63.2315064876991	0.631845134530002	0.0239820001213284	0.0870284496208965	-	CP028109	693155	694183	+	1029	protein_coding	hypothetical protein && -	-	230	187	74	77	76	43	27.9698026974691	18.6430165306873	17.4072715403101	16.9475123612499	13.4144347212952	11.0684447791631
C4N14_09105	1545.74734207676	2514.50331392494	1132.85280731502	2431.74835191019	3547.32962228529	2345.44774064837	-0.679852621999967	0.0240092537830014	0.0870284496208965	-	CP028109	1889615	1890625	+	1011	protein_coding	SIS domain-containing protein && PF01380:SIS domain	SIS	2225	4415	843	1934	3518	1595	275.394841615805	447.991222776681	201.832350573788	433.24735808638	632.002561412002	417.8717902152
C4N14_05875	4936.66544395393	4588.75497175385	5360.55735276346	5766.28642288529	5890.7048474675	7006.93321892758	-0.326487892682816	0.024107712401219	0.0872372304688179	-	CP028109	1220821	1222122	-	1302	protein_coding	iron permease && PF03239:Iron permease FTR1 family	-	7106	8057	3989	4586	5842	4765	682.953540002986	634.822531067762	741.596055479632	797.7258677725	814.938296784493	969.360776167631
C4N14_05445	1338.02668801791	1271.77483578582	1601.85118187366	1142.94687274373	1054.72051873519	1138.16711677858	0.334574388164144	0.0242871165694283	0.0877377222939584	prmC	CP028109	1136462	1137526	+	1065	protein_coding	peptide chain release factor N(5)-glutamine && PF13847:Methyltransferase domain	-	1926	2233	1192	909	1046	774	226.299511554154	215.094382438314	270.919962424249	193.305799765028	178.384138637393	192.497403004375
C4N14_04845	40.2936385799786	48.4105960778301	57.7849000172547	17.6031421544688	37.3084695919715	27.9395028666577	0.792601727151199	0.0248902831219637	0.0897312482191965	-	CP028109	1015867	1016844	+	978	protein_coding	ABC transporter permease && PF00528:Binding-protein-dependent transport system inner membrane component	BPD_transp_1	58	85	43	14	37	19	7.42106234813885	8.91599926105095	10.64250737639	3.24205060786878	6.87127022311744	5.14574508673179
C4N14_07450	405.715257425991	463.602649498279	251.297123330852	731.787766707204	723.985977487447	370.566038020934	-0.701760540013945	0.0249230118004607	0.0897312482191965	-	CP028109	1540575	1541174	+	600	protein_coding	inositol phosphorylceramide synthase && PF14378:PAP2 superfamily	-	584	814	187	582	718	252	121.797546042075	139.175601641737	75.4405272883128	219.685980690057	217.343848457386	111.245592201366
C4N14_04930	266.076958209169	296.158940711431	259.360132635585	357.092312276368	316.617823023758	394.094040434962	-0.370830276065133	0.0251071783299326	0.0901924680423802	-	CP028109	1034478	1035785	+	1308	protein_coding	16S rRNA (cytosine(967)-C(5))-methyltransferase && PF17125:N-terminal domain of 16S rRNA methyltransferase RsmF|PF01189:16S rRNA methyltransferase RsmF|PF01029:NusB family	-	383	520	193	284	314	268	36.6410551512148	40.7835994261564	35.7160912688132	49.1746417888144	43.6009611405402	54.2700937635904
C4N14_09095	590.510220568652	983.589405016618	436.746337339716	1112.77005762178	1547.79731955882	747.014076645375	-0.759331363632593	0.0251356058478765	0.0901924680423802	-	CP028109	1887674	1888513	+	840	protein_coding	PTS mannose transporter subunit IID && PF03613:PTS system mannose/fructose/sorbose family IID component	-	850	1727	325	885	1535	508	126.624161124955	210.91283260379	93.6522970538642	238.613270631689	331.896943277046	160.183562466819
C4N14_02890	3883.47309762207	3765.20530200629	4473.62632924281	3389.862232032	3367.84563343743	2523.37825890446	0.384418220277007	0.0255400167136169	0.0914898249724364	rbfA	CP028109	593532	595745	+	2214	protein_coding	translation initiation factor IF-2 && PF00009:Elongation factor Tu GTP binding domain|PF11987:Translation-initiation factor 2|PF04760:Translation initiation factor IF-2, N-terminal region	GTP_EFTU	5590	6611	3329	2696	3340	1716	315.944742535916	306.322920188544	363.957386407538	275.78642189832	273.995234371171	205.292549810237
C4N14_06405	257.740343330553	321.218543387014	151.853341905809	144.597239125994	170.40895570387	161.755016596439	0.625520912075165	0.0256746719608869	0.0918181317194196	-	CP028109	1333389	1334624	+	1236	protein_coding	serine dehydratase subunit alpha family protein && PF03313:Serine dehydratase alpha chain	-	371	564	113	115	169	110	37.5605878288417	46.811287496684	22.1296391246024	21.0722048004509	24.8337550296794	23.5726135424376
C4N14_01655	87.5344562254707	95.6821193067701	86.0054325838209	129.508831565021	108.900397727917	135.286013880658	-0.460930664701376	0.025859014189727	0.0923227346071355	-	CP028109	331115	332905	-	1791	protein_coding	ShlB/FhaC/HecB family hemolysin && PF08479:POTRA domain, ShlB-type|PF03865:Haemolysin secretion/activation protein ShlB/FhaC/HecB	-	126	168	64	103	108	92	8.80342970635221	9.62284850781828	8.6496542363368	13.0248355241706	10.9522242752283	13.6058526528484
C4N14_02770	129.217530618552	107.072847795671	139.758827948709	65.3830994308842	105.875386679919	80.8775082982197	0.559660334394587	0.0259426687525499	0.092394325291408	-	CP028109	572717	574147	+	1431	protein_coding	ethanolamine ammonia-lyase reactivating factor && PF06277:Ethanolamine utilisation protein EutA	-	186	188	104	52	105	55	16.2648571004752	13.4774636258797	17.5917103061347	8.22989546340095	13.3267369107207	10.1802062678033
C4N14_10650	87.5344562254707	88.2781457889843	112.882130266265	148.369341016237	140.158845223893	111.758011466631	-0.492614425794241	0.0259656183488734	0.092394325291408	-	CP028109	2234831	2235529	-	699	protein_coding	CBS domain-containing protein && PF00571:CBS domain	CBS	126	155	84	118	139	76	22.5564271875205	22.7480657743451	29.088174667638	38.2327415032177	36.1170094989379	28.7985046914088
C4N14_06510	1096.26485653804	994.410597081075	1092.53776079135	1262.39676593476	1235.21284459906	1380.79964167324	-0.28522214388416	0.0261483369904915	0.0928896829861884	-	CP028109	1359386	1361206	+	1821	protein_coding	DUF2207 domain-containing protein && PF09972:Predicted membrane protein (DUF2207)	-	1578	1746	813	1004	1225	939	108.436126274737	98.361296935617	108.067463699616	124.868925883488	122.18005091954	136.580647834892
C4N14_10080	93.0921994778816	103.086092824556	84.6615976996987	168.487217764202	162.342259575876	92.6415095052335	-0.592603940240487	0.0264393495444772	0.0937674605937855	-	CP028109	2104506	2105396	-	891	protein_coding	aspartate carbamoyltransferase catalytic && PF02729:Aspartate/ornithine carbamoyltransferase, carbamoyl-P binding domain|PF00185:Aspartate/ornithine carbamoyltransferase, Asp/Orn binding domain	-	134	181	63	134	161	63	18.8193247193834	20.8396693364061	17.1150118625244	34.0610242313949	32.8187723114516	18.7282141753141
C4N14_06165	1328.30063732619	1199.4437098813	878.86801421592	1399.44980128027	1423.77186659091	1949.88320006253	-0.484057873460271	0.0266061615250574	0.0942025785339925	-	CP028109	1274583	1274855	-	273	protein_coding	hypothetical protein && -	-	1912	2106	654	1113	1412	1326	876.399623786117	791.381097436341	579.868423888542	923.34313850698	939.390596656856	1286.51365130831
C4N14_06970	191.047424301623	210.728477044672	166.635525631153	133.280933455264	148.225541351887	147.050015087672	0.416462688416977	0.0267227283316261	0.094420920580538	-	CP028109	1446578	1447330	-	753	protein_coding	branched-chain amino acid ABC transporter && PF03591:AzlC protein	-	275	370	124	106	147	100	45.6998378562061	50.4076789720162	39.860346352561	31.8817019936009	35.4565534222283	35.1753595779946
C4N14_00905	2772.61916504646	2565.19205570055	2639.291712416	2337.44580465411	2219.3497722143	1894.00419432922	0.30585467667799	0.0267562796024475	0.094420920580538	mviN	CP028109	179977	181074	-	1098	protein_coding	hypothetical protein && PF01757:Acyltransferase family	-	3991	4504	1964	1859	2201	1288	454.837568543604	420.809944680108	432.965709927373	383.449043342925	364.075840947612	310.704143367506
C4N14_05250	762.105543486836	624.781457616231	744.4845258037	535.638468414552	524.335248319599	613.198562915593	0.349089066566539	0.0268353548881466	0.0945437008022986	lepB	CP028109	1090593	1091507	-	915	protein_coding	signal peptidase I && PF00717:Peptidase S24-like|PF10502:Signal peptidase, peptidase S26	Peptidase_S24	1097	1097	554	426	520	417	150.024599155801	122.991609941584	146.555806496801	105.443330261917	103.218230236851	120.711454457376
C4N14_02965	1467.93893654301	1354.9271537548	1647.54156793382	1205.81523758112	1232.18783355106	1189.63462205927	0.299157918717135	0.0269618858716071	0.094723103570033	-	CP028109	610849	611499	+	651	protein_coding	branched chain amino acid aminotransferase && -	-	2113	2379	1226	959	1222	809	406.158409801944	374.889611867992	455.8519749401	333.632406102847	340.929338812273	329.155453481475
C4N14_08300	234.814652414358	265.403973791398	225.76426053253	172.259319654445	187.550684975857	199.988020519234	0.381858913628731	0.0269750102906698	0.094723103570033	-	CP028109	1726291	1727022	+	732	protein_coding	tRNA1(Val) (adenine(37)-N6)-methyltransferase && PF13847:Methyltransferase domain	-	338	466	168	137	186	136	57.7806683166142	65.3077600646971	55.5536450619644	42.3877237261813	46.1504587116692	49.2109046948534
C4N14_09810	1759.72045729458	1796.31788269972	2031.87834479277	2190.33383093462	2205.23305399032	2424.85474879571	-0.28850317017874	0.0272379639585323	0.0954894138776133	-	CP028109	2049189	2049833	-	645	protein_coding	uracil phosphoribosyltransferase && PF14681:Uracil phosphoribosyltransferase	-	2533	3154	1512	1742	2187	1649	491.419535082153	501.639732104494	567.422346772436	611.672625848444	615.833382880485	677.164937394064
C4N14_03520	4586.52761905205	4921.93378005421	4925.15485030787	5969.97992495843	6098.42227276334	5318.7990457211	-0.268942652338109	0.0278428323369116	0.0974051528142022	-	CP028109	732350	734386	+	2037	protein_coding	outer membrane protein assembly factor && PF01103:Surface antigen|PF07244:Surface antigen variable number repeat	-	6602	8642	3665	4748	6048	3617	405.565900180452	435.224350518319	435.509175197351	527.898332557172	539.255908644233	470.317351605231
C4N14_09700	6207.99921294291	6054.74172827543	6080.85285065296	5174.06642611709	5387.54467648388	4323.27044357756	0.301093719179594	0.027875666683596	0.0974051528142022	-	CP028109	2019180	2020889	+	1710	protein_coding	arginine--tRNA ligase && PF03485:Arginyl tRNA synthetase N terminal domain|PF05746:DALR anticodon binding domain|PF00750:tRNA synthetases class I (R)	-	8936	10631	4525	4115	5343	2940	653.919052770957	637.775689061297	640.526101847482	545.009833327054	567.496546111426	455.391313105006
C4N14_02320	1243.54505272693	1200.01324630574	1540.03477720404	1063.73273304862	1102.11235848716	713.19257317521	0.465798470349168	0.0285365309241696	0.0995514600050687	-	CP028109	476694	477155	-	462	protein_coding	metallophosphoesterase && PF12850:Calcineurin-like phosphoesterase superfamily domain	-	1790	2107	1146	846	1093	485	484.828338852771	467.856333417051	600.422559013865	414.723835550917	429.687129406943	278.056649235531
C4N14_04175	450.177203445278	410.066225600443	529.470944344147	323.143395264178	316.617823023758	408.799041943729	0.404975618660442	0.0287113854314744	0.0999980552955917	-	CP028109	877293	878633	+	1341	protein_coding	MATE family efflux transporter && PF01554:MatE	MatE	648	720	394	257	314	278	60.4676609935831	55.079967010235	71.1183714402499	43.4045196593899	42.5280068395425	54.9097592982843
C4N14_00925	8752.75090464052	8495.77484344696	8368.05982342895	7366.91499164521	7467.7439404903	6337.85565027867	0.274730817396602	0.0288718669545059	0.100247150729998	pseI	CP028109	184905	186431	-	1527	protein_coding	pseudaminic acid synthase && PF08666:SAF domain|PF13302:Acetyltransferase (GNAT) domain|PF03102:NeuB family	-	12599	14917	6227	5859	7406	4310	1032.46177206455	1002.14924947495	987.084171384226	868.990582479657	880.884218701478	747.60423860649
C4N14_00935	5370.86413554853	4927.62914429866	5105.22872478024	4393.24133483672	4476.00801402058	4012.99491174257	0.257609744394604	0.0288768139105145	0.100247150729998	-	CP028109	187382	189169	-	1788	protein_coding	hypothetical protein && PF02348:Cytidylyltransferase|PF03102:NeuB family	CTP_transf_3	7731	8652	3799	3494	4439	2729	541.059591598832	496.408202679743	514.299542705919	442.574100262379	450.911996084544	404.268164905623
C4N14_06275	2663.54845371789	3062.39735424109	2589.56982170348	3232.69131993853	3325.49547876546	3676.25037719181	-0.298599614378393	0.0289993253453815	0.100461272628424	-	CP028109	1301316	1302272	+	957	protein_coding	L-lactate dehydrogenase && PF02866:lactate/malate dehydrogenase, alpha/beta C-terminal domain|PF00056:lactate/malate dehydrogenase, NAD binding domain	-	3834	5377	1927	2571	3298	2500	501.322402547897	576.392142234731	487.398441267258	608.444189158707	625.911415559118	691.929095147072
C4N14_04190	452.261357164932	379.880795104855	666.542102524612	287.93711095524	330.734541247747	404.387541491099	0.546883407094871	0.0290326019727107	0.100461272628424	-	CP028109	880709	881206	+	498	protein_coding	N-acetyltransferase && PF13508:Acetyltransferase (GNAT) domain	-	651	667	496	229	328	275	163.57939114002	137.399908669131	241.083058662478	104.144598141065	119.624093522876	146.263806919944
C4N14_02685	48.6302534585949	73.4701987534127	75.2547535108433	100.589383739822	98.8170275679245	88.2300090526033	-0.556596277753323	0.0292591586527422	0.101081397611011	-	CP028109	550070	550153	+	84	protein_coding	hypothetical protein && -	-	70	129	56	80	98	60	104.278720926434	157.543459211864	161.370111846658	215.695611870454	211.895116880459	189.193184015928
C4N14_00950	4601.11669508962	4552.87417701381	4195.45250822951	3818.62448022299	3852.85573813306	3464.49835546556	0.261675048848498	0.0293538804243025	0.10124480566379	pseB	CP028109	190957	191967	-	1011	protein_coding	UDP-N-acetylglucosamine 4,6-dehydratase && PF02719:Polysaccharide biosynthesis protein	-	6623	7994	3122	3037	3821	2356	819.748330796168	811.153303482851	747.474019562712	680.337242248364	686.435982704735	617.245102035744
C4N14_05495	17974.4363962032	16332.596043811	17858.2217750999	21453.2008171105	20584.1918446083	19848.811036534	-0.246622881578852	0.0294348590546289	0.101327584173859	-	CP028109	1145051	1146460	+	1410	protein_coding	sigma-54-dependent Fis family transcriptional && PF00158:Sigma-54 interaction domain|PF00072:Response regulator receiver domain|PF02954:Bacterial regulatory protein, Fis family	Sigma54_activat	25873	28677	13289	17062	20414	13498	2296.17306087628	2086.43354502592	2281.32703864919	2740.57337320593	2629.56043525696	2535.61804041546
C4N14_10795	454.345510884586	828.675497567562	470.342209442771	753.163010751917	772.38615425541	1204.33962356804	-0.6354127884602	0.0294728008299608	0.101327584173859	-	CP028109	2282239	2283114	+	876	protein_coding	ROK family protein && PF00480:ROK family	ROK	654	1455	350	599	766	819	93.4223061450517	170.391858561414	96.7115396341275	154.865017221372	158.817670773417	247.635736064684
C4N14_06525	3080.37919764871	3245.7880829124	3268.20643818519	3567.15102087343	3839.74735692507	4077.69691838115	-0.259459474057149	0.0296709095022828	0.101844681330183	-	CP028109	1362271	1363455	+	1185	protein_coding	OmpA family protein && PF00691:OmpA family	-	4434	5699	2432	2837	3808	2773	468.22465679778	493.367184247976	496.774825330473	542.215083055106	583.650347255544	619.819222773532
C4N14_05940	240.372395666769	215.284768440233	127.664313991609	148.369341016237	137.133834175895	74.9955076947128	0.696396468640141	0.0300676485270722	0.103040817986034	-	CP028109	1233135	1233779	+	645	protein_coding	hypothetical protein && -	-	346	378	95	118	136	51	67.1263952382253	60.1204244564042	35.6515363382152	41.4336221872081	38.2959945458372	20.9432454864144
C4N14_02585	5315.28670302442	6158.96689394888	6392.62254376931	6997.24900640136	7034.15902361063	8055.39982650268	-0.305998928019262	0.0302651980098009	0.103551598959815	-	CP028109	528290	529966	+	1677	protein_coding	flavocytochrome c && PF00890:FAD binding domain|PF04205:FMN-binding domain	-	7651	10814	4757	5565	6976	5478	570.902678932483	661.520421318229	686.61683546919	751.558368552193	755.522788325114	865.211906293951
C4N14_06515	471.71345854837	479.54966938274	454.216190833304	578.388956503976	533.410281463593	626.433064273484	-0.302775002940951	0.0303906239750788	0.103814371498869	-	CP028109	1361226	1361693	+	468	protein_coding	N-acetyltransferase && PF00583:Acetyltransferase (GNAT) family	Acetyltransf_1	679	842	338	460	529	426	181.551926946278	184.567908685098	174.817621167213	222.608932763737	205.297649871361	241.100031938247
C4N14_05190	4971.4013392815	5169.68212468781	4453.46880598098	4188.29046546683	4116.03169930886	3676.25037719181	0.284994701109837	0.0305152153908833	0.10407345824207	atpG	CP028109	1079962	1081350	-	1389	protein_coding	ATP synthase subunit beta && PF00006:ATP synthase alpha/beta family, nucleotide-binding domain|PF00306:ATP synthase alpha/beta chain, C terminal domain|PF02874:ATP synthase alpha/beta family, beta-barrel domain	ATP-synt_ab	7156	9077	3314	3331	4082	2500	644.681232785798	670.393882489503	577.516793369143	543.129004533841	533.758634437541	476.728685425305
C4N14_01550	323.738544452931	266.543046640288	228.451930300774	314.341824186943	345.859596487736	544.085055824387	-0.550133367197663	0.0307829090439657	0.104664843818869	-	CP028109	304524	304763	+	240	protein_coding	hypothetical protein && -	-	466	468	170	250	343	370	242.969419758591	200.043555185297	171.455743837075	235.917075483309	259.571518178563	408.341955501045
C4N14_04880	31.262305794811	36.4503311644838	28.2205325665662	15.0884075609733	20.1667403199846	20.5870021122741	0.796686088974018	0.0307866613200234	0.104664843818869	-	CP028109	1022098	1022928	+	831	protein_coding	nitrogenase iron protein && PF00142:4Fe-4S iron sulfur cluster binding proteins, NifH/frxC family	-	45	64	21	12	20	14	6.77623457283686	7.90076061085441	6.1169175970755	3.27047498142926	4.37122469067477	4.4623181789557
C4N14_10165	659.287293317236	699.390729218534	751.203700224311	849.980292601495	792.552894575395	1123.46211526982	-0.390122405189589	0.0310172708897752	0.105253922835851	-	CP028109	2118595	2119422	-	828	protein_coding	alpha/beta hydrolase && PF12146:Serine aminopeptidase, S33	-	949	1228	559	676	786	764	143.42102341911	152.145104525917	163.416471960656	184.904281770106	172.411554728821	244.397378772267
C4N14_05865	1689.5539487329	1889.15231988426	1114.03911893731	1914.97039294686	2048.94081651044	2801.30278742016	-0.525813992958185	0.0310585346073004	0.105253922835851	-	CP028109	1219808	1219984	+	177	protein_coding	hypothetical protein && -	-	2432	3317	829	1523	2032	1905	1719.36169012263	1922.48145023796	1133.69341288881	1948.75501538212	2085.08899516268	2850.72441678237
C4N14_05010	14581.4341406064	16266.5298185754	15370.7834045897	17907.4250402818	17583.3808849946	20785.5196326425	-0.283949908968553	0.0312788772618193	0.105832651274143	-	CP028109	1051339	1052226	+	888	protein_coding	class I fructose-bisphosphate aldolase && PF00274:Fructose-bisphosphate aldolase class-I	-	20989	28561	11438	14242	17438	14135	2957.71091016881	3299.5171977635	3117.82320828054	3632.35782598192	3566.62842486627	4216.15306136396
C4N14_07025	388.347309762207	347.986755335932	314.457362884595	225.068746117852	260.150950127801	311.746031985865	0.405218639559273	0.031351534067294	0.10591064119252	-	CP028109	1456009	1456449	+	441	protein_coding	dUTP diphosphatase && PF00692:dUTPase	-	559	611	234	179	258	212	158.617156456807	142.132231197415	128.437435959585	91.9274155352647	106.25644345026	127.330015909133
C4N14_08720	2211.28709655296	2099.31126050449	2484.75070074195	1912.45565835336	1745.43137469467	1911.65019613974	0.286211453668996	0.0314473498852981	0.106066496058628	secD	CP028109	1811896	1812849	-	954	protein_coding	protein translocase subunit SecF && PF02355:Protein export membrane protein|PF07549:SecD/SecF GG Motif	-	3183	3686	1849	1521	1731	1300	417.508388313005	396.366470146216	469.140466673697	361.086663456717	329.551165606537	360.934585858479
C4N14_06705	1405.41432495339	1467.69536579492	1444.62250043137	1244.7936237803	1214.03776726307	901.416592487431	0.360411267020861	0.031917269366481	0.107481656305105	-	CP028109	1401509	1402381	-	873	protein_coding	RNase adapter RapZ && PF03668:P-loop ATPase protein family	ATP_bind_2	2023	2577	1075	990	1204	613	289.973680321891	302.823885636039	298.063350919515	256.833434752963	250.487698305423	185.985785249106
C4N14_00895	4035.61631915682	3956.56954061983	5261.11357133842	3612.41624355635	3583.62975486126	3121.87182031128	0.360260337467826	0.0321397377340135	0.108060378050581	-	CP028109	177033	178430	-	1398	protein_coding	hypothetical protein && PF16822:SGNH hydrolase-like domain, acetyltransferase AlgX	-	5809	6947	3915	2873	3554	2123	519.961450525025	509.77681591734	677.858356094064	465.435026859087	461.726085464839	402.231746446453
C4N14_04555	502.975764343181	653.258278838484	499.906576893459	722.98619562997	871.203181823334	624.962564122607	-0.421366983286865	0.0322453171587503	0.108115480144869	-	CP028109	949800	950525	-	726	protein_coding	ABC transporter permease && PF00528:Binding-protein-dependent transport system inner membrane component	BPD_transp_1	724	1147	372	575	864	425	124.789742067336	162.075268628619	124.028267782969	179.374966483177	216.148029497895	155.055019957958
C4N14_00970	3194.31293432313	3178.58278482788	3187.57634513786	2737.2886050199	2652.93468909397	1770.48218165557	0.416369072264996	0.032264445572018	0.108115480144869	-	CP028109	195568	196779	-	1212	protein_coding	glycosyltransferase WbuB && PF00534:Glycosyl transferases group 1	Glycos_transf_1	4598	5581	2372	2177	2631	1204	474.726295861132	472.388542561202	473.725130322121	406.805127387852	394.268778297375	263.122137770007
C4N14_03060	3249.19564894069	3189.97351331678	3401.24609171329	2803.92907174754	2884.8522027738	2432.2072495501	0.276170782570901	0.0323348060890705	0.108115480144869	glmU	CP028109	627403	628353	-	951	protein_coding	ribose-phosphate diphosphokinase && PF14572:Phosphoribosyl synthetase-associated domain|PF13793:N-terminal domain of ribose phosphate pyrophosphokinase	-	4677	5601	2531	2230	2861	1654	615.408930943762	604.192052949851	644.207812435162	531.073896103751	546.401017931496	460.668493067595
C4N14_08280	162.563990133017	175.986755153524	133.039653528098	184.832992621923	197.634055135849	299.982030778851	-0.520292844595016	0.0323586846897288	0.108115480144869	-	CP028109	1722393	1722812	+	420	protein_coding	hypothetical protein && -	-	234	309	99	147	196	204	69.7177734193872	75.474308366614	57.0558609743542	79.2681373623917	84.7580467521838	128.651365130831
C4N14_08400	1465.85478282336	1464.27814724825	1417.74580274892	1604.40067065016	1695.01452389471	3104.22581850076	-0.557796690534367	0.0325016148797946	0.108275712719774	-	CP028109	1745612	1746382	-	771	protein_coding	type III pantothenate kinase && PF03309:Type III pantothenate kinase	-	2110	2571	1055	1276	1681	2111	342.456188567744	342.087851529083	331.216863809776	374.823580783442	395.992986632632	725.216000052754
C4N14_07275	623.856680083117	587.192053602857	446.153181528571	729.273032113709	584.835469279553	1207.28062386979	-0.601772980116796	0.0325080711257027	0.108275712719774	-	CP028109	1507170	1507427	-	258	protein_coding	hypothetical protein && -	-	898	1031	332	580	580	821	435.545541357849	409.948132371381	311.481843797038	509.141967554675	408.30288302547	842.862967860107
C4N14_05280	730.148519785474	738.688742505243	983.687135177452	599.764200548688	633.235646047516	658.784067592772	0.370862135672552	0.0327067877350235	0.108767900022235	galE	CP028109	1099127	1100101	-	975	protein_coding	UDP-glucose 4-epimerase GalE && PF01370:NAD dependent epimerase/dehydratase family	Epimerase	1051	1297	732	477	628	448	134.888536238378	136.466267495243	181.727572110391	110.801176620838	116.984732660157	121.704579502349
C4N14_06815	2266.16981117052	2373.25828066256	2097.72625411476	2529.82300105652	2694.27650674994	2995.40880733588	-0.285765237835837	0.0327741227563922	0.108822320505284	dprA	CP028109	1422120	1422986	-	867	protein_coding	DNA-protecting protein DprA && PF02481:DNA recombination-mediator protein A	SMF	3262	4167	1561	2012	2672	2037	470.80579607201	493.053851747632	435.810976803865	525.580795429666	559.746665649617	622.308099396336
C4N14_02435	882.291741320221	871.390729400942	776.736563022632	1008.40857199171	951.870143103273	1439.61964770831	-0.423557979168429	0.0328721190085699	0.108978220626237	-	CP028109	499467	499937	-	471	protein_coding	hypothetical protein && -	-	1270	1530	578	802	944	979	337.411402742856	333.242571107306	297.044346010728	385.641772305964	364.020000609925	550.548148645926
C4N14_10670	1146.28454580974	1238.74172316801	932.621409580808	1401.96453587377	1487.29709859886	1317.56813518554	-0.340358232863696	0.0330439451508175	0.109378019995342	-	CP028109	2255306	2256712	-	1407	protein_coding	hypothetical protein && PF06826:Predicted Permease Membrane Region	-	1650	2175	694	1115	1475	896	146.746174438052	158.582447662064	119.393238402538	179.478065101161	190.40225245122	168.673724256987
C4N14_10315	1120.57998326734	1408.46357765263	1158.38567011334	2176.5027906704	1975.33221434249	1164.63611949436	-0.52798448001459	0.0332078819159667	0.109750507570571	citD	CP028109	2145193	2146032	+	840	protein_coding	triphosphoribosyl-dephospho-CoA synthase CitG && PF01874:ATP:dephospho-CoA triphosphoribosyl transferase	-	1613	2473	862	1731	1959	792	240.287966934768	302.019360179023	248.394707878249	466.711380184694	423.574014253898	249.735002901025
C4N14_07415	347.358953275677	317.231788415898	370.898428017728	282.907641768249	272.250994319792	267.631027459563	0.326449089120485	0.033391327061533	0.110182787708033	cobK	CP028109	1530693	1531493	+	801	protein_coding	precorrin-6A reductase && PF02571:Precorrin-6x reductase CbiJ/CobK	-	500	557	276	225	270	182	78.1114014430216	71.3366370486959	83.4047769095088	63.6180877707798	61.2217031115292	60.1828006083127
C4N14_09015	423.083205089775	444.238411067147	382.992941974827	565.815283536498	568.702077023566	455.855046771784	-0.345714509829916	0.0334418952856231	0.110182787708033	cobA	CP028109	1875007	1875903	+	897	protein_coding	hydroxymethylbilane synthase && PF03900:Porphobilinogen deaminase, C-terminal domain|PF01379:Porphobilinogen deaminase, dipyromethane cofactor binding domain	-	609	780	285	450	564	310	84.9575131026063	89.2055987448372	76.9071603282569	113.618925985272	114.198610530893	91.5382852429351
C4N14_10695	1139.33736674422	990.423842109959	1284.70614922082	920.392861219371	957.920165199268	620.551063669977	0.447437413897398	0.0339772936000011	0.111711111194972	murC	CP028109	2260976	2261821	-	846	protein_coding	UDP-N-acetylmuramate dehydrogenase && PF02873:UDP-N-acetylenolpyruvoylglucosamine reductase, C-terminal domain|PF01565:FAD binding domain	FAD_binding_4	1640	1739	956	732	950	422	242.577450098371	210.872123699601	273.528061924478	195.961758018476	203.951733572884	132.122143163842
C4N14_02895	507.144071782489	494.357616418312	598.00652343438	432.534350081234	452.743320183654	297.041030477098	0.429718831787281	0.0340104085605302	0.111711111194972	recJ	CP028109	595762	596124	+	363	protein_coding	30S ribosome-binding factor RbfA && PF02033:Ribosome-binding factor A	-	730	868	445	344	449	202	251.647822400981	245.303109275748	296.734296577533	214.626046852914	224.653854732766	147.393477795329
C4N14_08985	1028.87721960256	935.178808938788	1026.68985146936	1186.9547281299	1133.37080598313	1329.33213639256	-0.287153988470625	0.0340751219386746	0.111751743992428	nhaC	CP028109	1867041	1867907	-	867	protein_coding	RluA family pseudouridine synthase && PF00849:RNA pseudouridylate synthase	-	1481	1642	764	944	1124	904	213.753336597991	194.287118927193	213.298902164095	246.594568034595	235.462294981351	276.174041165581
C4N14_03305	314.707211667764	324.635761933684	267.423141940318	236.385051788581	209.73409932784	260.27852670518	0.370718170142518	0.0347452312473921	0.113774645265617	-	CP028109	673773	674300	+	528	protein_coding	RNase III inhibitor && PF01661:Macro domain	A1pp	453	570	199	188	208	177	107.359683135624	110.746723441744	91.2291257314915	80.6407458015673	71.5490005050902	88.7918011347481
C4N14_03740	3321.44631122203	5252.26490623234	1679.79360515275	5707.19015993815	6023.8053335794	5176.16053108606	-0.720888674719512	0.034810189777025	0.113812795059645	-	CP028109	782115	783077	+	963	protein_coding	hypothetical protein && -	-	4781	9222	1250	4539	5974	3520	621.254286291938	982.400972345401	314.194143003618	1067.49169407475	1126.71244169458	968.166158702485
C4N14_02740	3857.07381717312	3786.8476861352	3723.76646390262	4643.45742688953	4179.55693131681	4599.72447194239	-0.239330480862331	0.0350998603172557	0.114507727528328	folP	CP028109	568227	569051	+	825	protein_coding	2-amino-4-hydroxy-6- && PF02152:Dihydroneopterin aldolase|PF01288:7,8-dihydro-6-hydroxymethylpterin-pyrophosphokinase (HPPK)	-	5552	6649	2771	3693	4145	3128	842.117030666998	826.78452116677	813.011963503801	1013.80859317511	912.524944903381	1004.2603532637
C4N14_08585	292.47623865812	314.953642718118	249.953288446729	402.357534959288	415.434850591683	311.746031985865	-0.394738414580446	0.0351300054009625	0.114507727528328	-	CP028109	1783709	1784368	+	660	protein_coding	DUF4241 domain-containing protein && PF14025:Protein of unknown function (DUF4241)	-	421	553	186	320	412	212	79.8206209273248	85.9550007905745	68.2155472806329	109.808675134049	113.37764695422	85.079601539284
C4N14_06920	94.4816352909843	76.317880875638	99.4437814250429	55.324161056902	51.4251878159607	77.9365079964663	0.552853522831688	0.035285075937617	0.114775080437148	-	CP028109	1438976	1439302	-	327	protein_coding	hypothetical protein && -	-	136	134	74	44	51	53	52.0436919119083	42.0384794084997	54.7770104433611	30.4744258972934	28.3267390849369	42.9300741711984
C4N14_10675	2736.49383390579	2626.13245311617	2886.55733109449	2155.12754662568	2176.99961754234	2498.37975633955	0.27225403397917	0.0353392751287814	0.114775080437148	ftsA	CP028109	2256930	2258012	-	1083	protein_coding	cell division protein FtsZ && PF12327:FtsZ family, C-terminal domain|PF00091:Tubulin/FtsZ family, GTPase domain	Tubulin	3939	4611	2148	1714	2159	1699	455.128954824624	436.773839505365	480.087257959311	358.437112357576	362.074837629531	415.526230378843
C4N14_10075	76.418969720649	95.112582882325	56.4410651331325	130.766198861768	124.025452967905	88.2300090526033	-0.572908331620939	0.0353733034789897	0.114775080437148	-	CP028109	2103215	2104492	-	1278	protein_coding	dihydroorotase && PF01979:Amidohydrolase family	Amidohydro_1	110	167	42	104	123	60	10.7705721144673	13.4052701400203	7.95486466849724	18.4303292771937	17.4802812718286	12.4352327522206
C4N14_04100	0.694717906551355	2.8476821222253	0	5.0294691869911	5.04168507999615	8.82300090526033	-2.15273405774014	0.0355406204577603	0.115142981300938	-	CP028109	863055	863273	+	219	protein_coding	hypothetical protein && -	-	1	5	0	4	5	6	0.571390251651693	2.34215613142837	0	4.13662817285801	4.14667547711271	7.25672486636436
C4N14_09750	14718.293568197	17278.5960448142	14489.2277206056	20892.415002761	20871.5678941681	16701.9407136578	-0.330764470503182	0.0356061533303055	0.115180511151822	fabG	CP028109	2036088	2037296	-	1209	protein_coding	acetyl-CoA C-acetyltransferase && PF02803:Thiolase, C-terminal domain|PF00108:Thiolase, N-terminal domain	Thiolase_N	21186	30338	10782	16616	20699	11358	2192.80295935229	2574.24927454839	2158.6756152986	3112.65359899208	3109.54769536238	2488.33635870478
C4N14_02120	45.1566639258381	55.8145695956159	26.876697682444	31.4341824186943	20.1667403199846	23.5280024140276	0.805140324620475	0.0357467860172017	0.115460496439827	-	CP028109	432453	433022	-	570	protein_coding	hypothetical protein && -	-	65	98	20	25	20	16	14.2697197057225	17.637668383409	8.49316378140308	9.93335054666562	6.37278547008901	7.43496021395928
C4N14_03585	2095.26920615889	2707.57616181181	1228.26508408769	3588.52626491815	3486.82940132534	2260.15873189752	-0.629428850061012	0.0359527068545952	0.115950195067312	-	CP028109	751068	752651	+	1584	protein_coding	sugar ABC transporter ATP-binding protein && PF00005:ABC transporter	ABC_tran	3016	4754	914	2854	3458	1537	238.2610775107	307.888844001199	139.670721806672	408.06505056325	396.500711132375	257.011296316587
C4N14_08105	503.670482249732	416.331126269339	401.806630352538	301.768151219466	358.967977695726	367.625037719181	0.364833600844036	0.0360967933973467	0.116225349228699	-	CP028109	1679442	1679960	-	519	protein_coding	shikimate kinase && PF01202:Shikimate kinase	SKI	725	731	299	240	356	250	174.802480165698	144.490725597008	139.449894341476	104.730817324382	124.582430403705	127.586925636946
C4N14_05475	955.931839414664	802.476822043089	1119.41445847379	765.736683719394	787.511209495398	664.666068196278	0.371836748848363	0.0361901225962869	0.116225349228699	-	CP028109	1141236	1142120	+	885	protein_coding	phosphatidate cytidylyltransferase && PF01148:Cytidylyltransferase family	-	1376	1409	833	609	781	452	194.559349145455	163.326883532426	227.83271723435	155.849219220973	160.280955238391	135.278471011615
C4N14_03765	4643.49448738926	9025.44371818086	2905.3710194722	9650.29400253916	10222.5206682002	7802.47380055189	-0.739310028630606	0.0362013382843489	0.116225349228699	-	CP028109	787743	789320	+	1578	protein_coding	sodium:proton antiporter && PF03553:Na+/H+ antiporter family	-	6684	15847	2162	7675	10138	5306	530.037240054969	1030.22008352715	331.637054954825	1101.5443676559	1166.86186579799	890.622717454955
C4N14_10065	461.987407856651	547.894040316148	446.153181528571	717.956726442979	742.136043775433	497.029050996332	-0.426518418910637	0.036409000430298	0.116715209490496	-	CP028109	2098930	2102106	-	3177	protein_coding	carbamoyl-phosphate synthase large subunit && PF02142:MGS-like domain|PF02786:Carbamoyl-phosphate synthase L chain, ATP binding domain|PF02787:Carbamoyl-phosphate synthetase large chain, oligomerisation domain	CPSase_L_D2	665	962	332	571	736	338	26.1927665405396	31.0633156724625	25.2950316964545	40.705163392172	42.076030223666	28.1794821140501
C4N14_00055	150.059067815093	130.993377622364	161.260186094664	98.0746491463264	124.025452967905	101.464510410494	0.436058403073044	0.0364632528010122	0.116715209490496	ribD	CP028109	10496	10969	+	474	protein_coding	6,7-dimethyl-8-ribityllumazine synthase && PF00885:6,7-dimethyl-8-ribityllumazine synthase	-	216	230	120	78	123	69	57.0233005572398	49.7782296793448	61.2797893088576	37.2689253421733	47.130378618981	38.55709193236
C4N14_03185	2424.56549386423	2340.22516804475	2959.12441483709	1624.51854739812	1735.34800453467	2410.14974728695	0.420727689431945	0.0366186873962283	0.11697175335672	-	CP028109	657411	657728	+	318	protein_coding	hypothetical protein && PF02452:PemK-like, MazF-like toxin of type II toxin-antitoxin system	-	3490	4109	2202	1292	1721	1639	1373.33107937077	1325.55872965068	1676.11785984123	920.165619696406	982.942038143587	1365.16566051242
C4N14_06670	86.145020412368	90.5562914867645	134.38348841222	125.736729674777	139.150508207894	180.871518557837	-0.534559334511311	0.0366909502351766	0.11697175335672	-	CP028109	1393591	1394835	-	1245	protein_coding	hypothetical protein && -	-	124	159	100	100	138	123	12.4631917059063	13.1014005867417	19.4421821501998	18.1911961818455	20.1318596416547	26.16792472895
C4N14_00875	3003.96022792806	3093.72185758557	3429.46662427986	3808.56554184901	3520.10452285331	4732.06948552129	-0.340207738777869	0.0367077633484788	0.11697175335672	-	CP028109	174550	174955	+	406	protein_coding	addiction module toxin RelE && -	-	4324	5432	2552	3029	3491	3218	1332.71287473665	1372.53579861884	1521.48962598278	1689.67760781622	1561.70130829631	2099.39195228709
C4N14_03050	1665.93353991015	1691.52318060183	1369.36774692052	1227.19048162583	1254.37124790304	1351.38963865571	0.304697170030747	0.0368412661295333	0.117222210412151	-	CP028109	626307	626741	-	435	protein_coding	hypothetical protein && -	-	2398	2970	1019	976	1244	919	689.821718018175	700.417752903428	567.021186109465	508.14911044791	519.403990934565	559.57689782734
C4N14_04760	6811.01435582948	7754.80795524394	7060.50848117805	9498.15255963268	9310.98400573689	7762.77029647822	-0.297153634615951	0.0370297481101537	0.117646595558301	-	CP028109	996229	1000593	-	4365	protein_coding	PolC-type DNA polymerase III && PF14579:Helix-hairpin-helix motif|PF07733:Bacterial DNA polymerase III alpha subunit|PF00929:Exonuclease|PF02811:PHP domain	Exonuc_X-T	9804	13616	5254	7554	9234	5279	281.058028855741	320.003882562694	291.353459670908	391.943387095733	384.219834909016	320.332450352375
C4N14_09860	514.785968754554	493.788079993867	409.869639657271	559.528447052759	530.385270415595	995.528602143541	-0.552155203250129	0.0372547761411186	0.11818565685184	-	CP028109	2059548	2060117	-	570	protein_coding	TetR/AcrR family transcriptional regulator && PF00440:Bacterial regulatory proteins, tetR family	TetR_N	741	867	305	445	526	677	162.674804645237	156.039372330772	129.520747666397	176.813639730648	167.604257863341	314.591754053152
C4N14_00975	2341.89406298462	2268.46357856467	2394.71376350576	1995.44189993872	2025.74906514245	1451.38364891532	0.355103136723094	0.0379811651830171	0.120311257664305	-	CP028109	196792	197454	-	663	protein_coding	phosphoribosylglycinamide formyltransferase && PF00551:Formyl transferase	-	3371	3983	1782	1587	2009	987	636.241752476034	616.292284722156	650.591717897614	542.118224495219	550.352023028886	394.3094142884
C4N14_01580	244.540703106077	160.039735269062	249.953288446729	118.192525894291	102.850375631921	202.929020820988	0.63007262537576	0.0380479888241436	0.120344379465995	-	CP028109	310262	310915	+	654	protein_coding	TetR/AcrR family transcriptional regulator && PF00440:Bacterial regulatory proteins, tetR family	TetR_N	352	281	186	94	102	138	67.3506601212931	44.0776593798075	68.8413779896295	32.552227663018	28.3267390849369	55.8900965625035
C4N14_05175	1729.84758731287	1557.68212085724	2152.82348436377	1252.33782756078	1349.15492740697	1585.19916264511	0.376864985327407	0.0382633001588005	0.120846369584377	-	CP028109	1077752	1078903	-	1152	protein_coding	S-adenosylmethionine synthase && PF00438:S-adenosylmethionine synthetase, N-terminal domain|PF02773:S-adenosylmethionine synthetase, C-terminal domain|PF02772:S-adenosylmethionine synthetase, central domain	-	2490	2735	1602	996	1338	1078	270.472932402938	243.553740843923	336.607967680139	195.811172651146	210.949156537243	247.856209476422
C4N14_06310	3197.78652385589	3306.72848032802	2799.20806362655	3557.09208249945	3629.00492058123	4386.50195006526	-0.313834357601578	0.0383246206543501	0.120861248296953	-	CP028109	1309324	1309947	-	624	protein_coding	MBL fold metallo-hydrolase && PF00753:Metallo-beta-lactamase superfamily	Lactamase_B	4603	5806	2083	2829	3599	2983	923.067216200721	954.514202338787	808.014286001417	1026.78370237274	1047.54193084172	1266.19963956301
C4N14_10625	1142.81095627698	1212.54304764353	1413.71429809656	1481.17867556888	1441.9219328789	1991.05720428708	-0.383158076140952	0.038425720679629	0.120996114511353	pfkB	CP028109	2228358	2229095	+	738	protein_coding	DeoR/GlpR transcriptional regulator && PF08220:DeoR-like helix-turn-helix domain|PF00455:DeoR C terminal sensor domain	DeoR	1645	2129	1052	1178	1430	1354	278.924383616234	295.943804453824	345.043409883505	361.509352740602	351.928010614468	485.954742033324
C4N14_08035	109.070711328563	164.596026664622	120.945139570998	103.104118333317	99.8253645839237	55.8790057333154	0.604319537111416	0.038480731500332	0.120996114511353	-	CP028109	1656526	1657980	-	1455	protein_coding	metal ABC transporter && -	-	157	289	90	82	99	38	13.5024818024331	20.3762754246369	14.9724846043291	12.7638434240866	12.3579479064303	6.91757896195696
C4N14_02780	125.049223179244	125.298013377913	141.102662832831	94.302547256083	96.8003535359261	102.935010561371	0.406930370220593	0.0388230632818378	0.121739799782601	-	CP028109	575553	576440	+	888	protein_coding	ethanolamine ammonia-lyase light chain && PF05985:Ethanolamine ammonia-lyase light chain (EutC)	-	180	220	105	75	96	70	25.3650942794028	25.4155591018511	28.6213880809107	19.1284115256737	19.6350687456796	20.8794279657218
C4N14_02730	45.1566639258381	31.3245033444783	41.6588814077883	31.4341824186943	19.1584033039854	19.1165019613974	0.753781816607769	0.0388312897667218	0.121739799782601	-	CP028109	567434	567706	+	273	protein_coding	hypothetical protein && -	-	65	55	31	25	19	13	29.7939202646954	20.6675975113954	27.4861179519034	20.7399626798513	12.6405250258359	12.6128789343952
C4N14_06365	2645.48578814756	2572.02649279389	2269.7371192824	2000.47136912571	2247.58320866228	1839.59568874678	0.298623100474711	0.0392852252647881	0.122873884794364	-	CP028109	1319343	1321478	-	2136	protein_coding	PASTA domain-containing protein && PF03717:Penicillin-binding Protein dimerisation domain|PF03793:PASTA domain|PF00905:Penicillin binding protein transpeptidase domain	-	3808	4516	1689	1591	2229	1251	223.08616252127	216.891552678576	191.400364402392	168.693962738851	189.532189216109	155.127782062498
C4N14_03565	247.319574732282	230.092715475804	159.916351210542	252.730826646303	274.267668351791	383.800539378824	-0.503480613647663	0.0393081327000238	0.122873884794364	-	CP028109	747086	747610	+	525	protein_coding	cytidine deaminase && PF00383:Cytidine and deoxycytidylate deaminase zinc-binding region	-	356	404	119	201	272	261	84.8530849138525	78.9427070035264	54.8658380278639	86.7096359719223	94.0987294554857	131.678456075086
C4N14_10150	826.019590889561	753.496689540814	701.481809511789	848.722925304747	918.595021575298	1160.22461904173	-0.357386080765085	0.039603982544249	0.12361769405259	-	CP028109	2116915	2117691	-	777	protein_coding	TatD family deoxyribonuclease && PF01026:TatD related DNase	-	1189	1323	522	675	911	789	191.486330782286	174.674206190904	162.61621309644	196.749375692643	212.946995563264	268.961121060482
C4N14_02410	63.2193294961733	56.953642444506	43.0027162919105	36.4636516056854	41.3418176559684	27.9395028666577	0.630137093398001	0.0396791617312188	0.123671547877594	-	CP028109	495218	495586	-	369	protein_coding	DNA topology modulation protein FlaR && PF13207:AAA domain	-	91	100	32	29	41	19	30.8597190383918	27.8012028608571	20.9912340613539	17.7992720364643	20.1804873219485	13.6383162461346
C4N14_01650	1177.54685160455	1189.19205424129	1158.38567011334	1393.16296479653	1424.78020360691	1329.33213639256	-0.234606968942788	0.0399013117798537	0.124182654008728	-	CP028109	322674	331100	-	8427	protein_coding	hemolysin && PF13332:Haemagluttinin repeat|PF05860:haemagglutination activity domain	-	1695	2088	862	1108	1413	904	25.169445634789	25.418355726368	24.7598854417621	29.7781268363695	30.4539287140405	28.413776396174
C4N14_00100	100.734096449946	91.6953643356546	83.3177628155765	70.4125686178753	72.6002651519445	52.938005431562	0.490084521226775	0.0403211580065875	0.125306655522655	-	CP028109	18959	22744	-	3786	protein_coding	autotransporter && -	-	145	161	62	56	72	36	4.79252441658729	4.36249778330866	3.96392509290524	3.34994769624476	3.45402952578517	2.51857804395213
C4N14_01315	3.47358953275677	2.8476821222253	0	6.28683648373887	7.05835911199461	10.2935010561371	-1.70897021726899	0.0404156276794845	0.125417681825144	-	CP028109	273742	273969	+	228	protein_coding	pyruvate-flavodoxin oxidoreductase && -	-	5	5	0	5	7	7	2.7441768664851	2.24970259992462	0	4.96667527333281	5.57618728632788	8.13198773401796
C4N14_04860	30.5675878882596	25.6291391000277	38.9712116395438	18.8605094512166	11.0917071759915	23.5280024140276	0.838150198587468	0.0406338284317956	0.125857303667892	-	CP028109	1018559	1019170	+	612	protein_coding	nickel ABC transporter ATP-binding protein && PF00005:ABC transporter	ABC_tran	44	45	29	15	11	16	8.99659553090802	7.5431204821002	11.4699344204733	5.55099001137197	3.26449059619755	6.92471784633462
C4N14_02900	3585.43911571154	3323.24503663692	4608.00981765503	3249.03709479625	3076.43623581365	2495.4387560378	0.383717469354601	0.0406751941596467	0.125857303667892	tig	CP028109	596127	597797	+	1671	protein_coding	single-stranded-DNA-specific exonuclease RecJ && PF01368:DHH family|PF02272:DHHA1 domain	-	5161	5835	3429	2584	3051	1697	386.486519713699	358.223739663401	496.712848763188	350.224616473318	331.619390408967	268.99172147519
C4N14_07560	403.631103706337	473.284768713845	459.591530369793	617.367342703157	525.343585335599	523.498053712113	-0.318723491893225	0.0408919763462679	0.126344963095922	cls	CP028109	1561361	1562800	+	1440	protein_coding	cardiolipin synthase && PF13396:Phospholipase_D-nuclease N-terminal|PF13091:PLD-like domain	-	581	831	342	491	521	356	50.4882807152151	59.2009239170164	57.4881023453721	77.223522708203	65.7127118420949	65.4818631344018
C4N14_02760	1067.08670446288	1173.81457078127	1312.92668178739	1588.05489579244	1600.23084439078	1276.39413096099	-0.331524345034507	0.0412618037541338	0.12730339742063	-	CP028109	570638	571216	+	579	protein_coding	response regulator && PF00072:Response regulator receiver domain|PF03861:ANTAR domain	Response_reg	1536	2061	977	1263	1587	868	331.962933353373	365.165198385278	408.441967031568	494.03235869085	497.820207978222	397.076955468317
C4N14_09245	1147.67398162284	1091.23178923673	1239.01576316067	1706.24742168673	1519.56388311084	1204.33962356804	-0.35082234279527	0.04259494745421	0.131226858318526	lpxB	CP028109	1923624	1924694	-	1071	protein_coding	lipid-A-disaccharide synthase && PF02684:Lipid-A-disaccharide synthetase	-	1652	1916	922	1357	1507	819	193.017867754027	183.525318650209	208.379892328598	286.959750302162	255.562978102323	202.547997005288
C4N14_01135	36.1253311406705	18.794702006687	38.9712116395438	13.8310402642255	17.1417292719869	19.1165019613974	0.88212720864681	0.0427627343274174	0.131553944940974	-	CP028109	231554	231910	-	357	protein_coding	plasmid mobilization relaxosome protein MobC && PF05713:Bacterial mobilisation protein (MobC)	-	52	33	29	11	17	13	18.2268688678136	9.48278003464025	19.6627447208113	6.97838744286761	8.64878028083508	9.64514271453751
C4N14_07935	690.549599112047	599.721854940648	619.507881580335	763.221949125899	707.852585231459	988.176101389157	-0.362531011308235	0.0429121688398423	0.131823712910882	-	CP028109	1634261	1634875	-	615	protein_coding	DUF4125 domain-containing protein && PF13526:Protein of unknown function (DUF4125)	-	994	1053	461	607	702	672	202.249850928537	175.647999674895	181.442979417828	223.534306057941	207.317591707432	289.419426865342
C4N14_01490	3493.04163414021	3491.82781827266	3581.31996618567	3789.70503239779	4154.34850591683	6365.79515314533	-0.437292708793008	0.043161411534434	0.132398870152323	-	CP028109	292173	292628	-	456	protein_coding	hypothetical protein && -	-	5028	6131	2665	3014	4120	4329	1379.77212846871	1379.29266401379	1414.64259233995	1496.95592738251	1640.99225854792	2514.5267786117
C4N14_01440	110.460147141665	53.5364238978356	72.5670837425989	36.4636516056854	30.2501104799769	70.5840072420827	0.802725645771856	0.0434292089900043	0.133029212616441	-	CP028109	286728	286803	-	76	protein_coding	tRNA-Lys && -	-	159	94	54	29	30	48	261.794473062679	126.883226635749	171.986566573412	86.4201497559909	71.6938365385013	167.286604814084
C4N14_01825	828.103744609215	682.874172909627	890.96252817302	551.984243272273	575.76043613556	727.897574683977	0.371705040234776	0.043626970486075	0.133443527203109	-	CP028109	363006	364820	-	1815	protein_coding	acetyltransferase && PF01757:Acyltransferase family	-	1192	1199	663	439	571	495	82.1819737813614	67.7692230464566	88.4201521936649	54.7795549816449	57.1391318718972	72.2373975333544
C4N14_09400	1959.10449647482	1788.34437275749	1570.94297953885	2078.42814152407	1962.2238331345	3333.62384203753	-0.470365666447361	0.0437477820390444	0.133621623252303	-	CP028109	1957785	1958180	-	396	protein_coding	type II toxin-antitoxin system HicB family && PF15919:HicB_like antitoxin of bacterial toxin-antitoxin system	-	2820	3140	1169	1653	1946	2267	891.10906973498	813.437921887897	714.551745260393	945.384062482204	892.527916557087	1516.31648340847
C4N14_07510	487.691970399051	542.198676071697	443.465511760327	613.595240812914	627.185623951521	574.965558992798	-0.297796063678962	0.0440280798785911	0.1342018124644	aroA	CP028109	1553693	1554964	-	1272	protein_coding	3-phosphoshikimate 1-carboxyvinyltransferase && PF00275:EPSP synthase (3-phosphoshikimate 1-carboxyvinyltransferase)	EPSP_synthase	702	952	330	488	622	391	69.0600585758081	76.7785294857294	62.7973312610817	86.8887040270601	88.8131824121602	81.4185133099992
C4N14_01540	612.046475671744	682.304636485182	505.281916429948	827.347681260035	672.560789671486	816.127583736581	-0.358613446301578	0.0440634522424094	0.1342018124644	-	CP028109	300290	301129	-	840	protein_coding	DUF1266 domain-containing protein && PF06889:Protein of unknown function (DUF1266)	-	881	1198	376	658	667	555	131.242218765983	146.307801655669	108.348503668471	177.409640763448	144.218411182925	175.003695214733
C4N14_01030	3149.15627039729	2869.32450635421	2621.82185892242	2566.28665266221	2372.61699864619	2076.34621303793	0.300838265056137	0.0442900277190099	0.134334355685779	-	CP028109	208398	209747	-	1350	protein_coding	ATP-binding protein && PF13304:AAA domain, putative AbiEii toxin, Type IV TA system	-	4533	5038	1951	2041	2353	1412	420.173726186244	382.837390702195	349.814542458701	342.404800754797	316.564577790299	277.034878639027
C4N14_05510	3893.19914831379	3881.39073259308	4501.84686180937	4671.11950741798	4695.82548350841	6105.51662644015	-0.333944708125672	0.0442966472512002	0.134334355685779	rpoD	CP028109	1150084	1151340	+	1257	protein_coding	RNA polymerase sigma factor RpoD && PF04545:Sigma-70, region 4|PF04539:Sigma-70 region 3|PF03979:Sigma-70 factor, region 1.1|PF00140:Sigma-70 factor, region 1.2|PF04542:Sigma-70 region 2	Sigma70_r3	5604	6815	3350	3715	4657	4152	557.878713194974	556.186617949861	645.09531585478	669.351358793692	672.891619033276	874.894303936187
C4N14_04830	742.653442103398	801.337749194199	646.384579262779	1090.13744628032	1053.7121817192	741.132076041868	-0.396656201567304	0.0443356761640288	0.134334355685779	-	CP028109	1010691	1011932	+	1242	protein_coding	histidine--tRNA ligase && PF13393:Histidyl-tRNA synthetase|PF03129:Anticodon binding domain	HGTP_anticodon	1069	1407	481	867	1045	504	107.704302096964	116.215071698135	93.7427823650274	158.098631454322	152.816009068378	107.483663962672
C4N14_04965	13.8943581310271	18.2251655822419	10.7506790729776	25.1473459349555	32.2667845119754	20.5870021122741	-0.83527929723263	0.0443586514091213	0.134334355685779	-	CP028109	1041863	1043017	-	1155	protein_coding	DUF4299 domain-containing protein && PF14132:Domain of unknown function (DUF4299)	-	20	32	8	20	32	14	2.16683056470512	2.84222167429438	1.67657259061463	3.92173839764461	5.03201761794041	3.21055100148242
C4N14_03665	752.379492795117	852.596027394255	649.072249031023	837.406619634017	993.211960759241	1032.29110591546	-0.341604901714421	0.0446880013560406	0.135140060757998	-	CP028109	769542	770870	+	1329	protein_coding	NCS2 family permease && PF00860:Permease family	-	1083	1497	483	666	985	702	101.971877890138	115.554475936173	87.9703882866095	113.495817442444	134.612505725413	139.909000188754
C4N14_01025	967.047325919486	908.980133414316	1041.47203519471	837.406619634017	810.702960863381	501.440551448962	0.438075876265638	0.0456976750364059	0.137997929565384	-	CP028109	207854	208408	-	555	protein_coding	hypothetical protein && -	-	1392	1596	775	666	804	341	313.850766550478	295.005326011305	338.004964003136	271.776470956771	263.109921192107	162.740227115683
C4N14_03120	748.905903262361	750.079470994144	876.180344447675	677.72097294705	670.544115639488	564.672057936661	0.307937038308448	0.0457893378165841	0.138018044214312	rpsO	CP028109	641126	642235	-	1110	protein_coding	transporter && PF07907:YibE/F-like protein	-	1078	1317	652	539	665	384	121.526985036428	121.717423044138	142.180152600029	109.975613998273	108.811005965641	91.6308610152819
C4N14_00640	4936.66544395393	5064.88742258992	4808.24121538924	5410.45147790567	5737.43762103562	7562.78227595898	-0.336969570266811	0.0458336268608652	0.138018044214312	nusB	CP028109	138065	138526	-	462	protein_coding	N utilization substance protein B && PF01029:NusB family	-	7106	8893	3578	4303	5690	5143	1924.68724909932	1974.67791792968	1874.61772788099	2109.40504063309	2236.88908172507	2948.5471072543
C4N14_06655	1993.84039180239	1510.4105976283	1017.28300728051	1997.95663453221	1802.90658460662	2826.30128998506	-0.549935981064018	0.0460292267251889	0.138411829659547	-	CP028109	1390979	1391245	-	267	protein_coding	type II toxin-antitoxin system RelE/ParE family && -	-	2870	2652	757	1589	1788	1922	1345.07833284883	1018.94844588766	686.276262179328	1347.85521957026	1216.27116848238	1906.67048520621
C4N14_04740	1469.32837235612	1655.07284943734	1679.79360515275	2407.85837327199	2367.57531356619	1564.61216053283	-0.40114372755517	0.0462081750887637	0.138719840823115	-	CP028109	991889	992761	-	873	protein_coding	DUF2156 domain-containing protein && PF09924:Uncharacterized conserved protein (DUF2156)	-	2115	2906	1250	1915	2348	1064	303.160817538705	341.484754232957	346.585291766878	496.804068234266	488.492620947785	322.820351557991
C4N14_03370	94.4816352909843	80.3046358467534	103.47528607741	80.4715069918575	59.4918839439546	54.4085055824387	0.505046016353626	0.0462616049958117	0.138719840823115	-	CP028109	694261	694728	+	468	protein_coding	hypothetical protein && -	-	136	141	77	64	59	37	36.3638616563975	30.9074526420413	39.8253160647202	30.9716776019113	22.8970913845185	20.9406131026177
C4N14_03390	76.418969720649	81.4437086956436	95.4122767726763	49.0373245731632	50.4168507999615	76.4660078455895	0.529610423109257	0.0466001208213383	0.13953893121116	-	CP028109	697405	697640	+	236	protein_coding	hypothetical protein && -	-	110	143	71	39	50	52	58.3253862808867	62.1604267524935	72.8216818291065	37.426844517352	38.4797427749018	58.36128727271
C4N14_05855	206.331218245752	250.596026755826	131.695818643976	276.62080528451	262.1676241598	297.041030477098	-0.491407360034648	0.0468386317193631	0.140056692886331	-	CP028109	1218321	1219148	+	828	protein_coding	HAD family hydrolase && PF13344:Haloacid dehalogenase-like hydrolase|PF13242:HAD-hyrolase-like	-	297	440	98	220	260	202	44.8851885726824	54.5145325662894	28.6490415959647	60.1759496884961	57.031811996811	64.618155120416
C4N14_01325	4.16830743930813	6.26490066889566	8.06300930473321	11.31630567073	13.10838120799	14.7050015087672	-1.12769674707673	0.0471898129467788	0.140909441456465	-	CP028109	274112	274853	+	742	protein_coding	pyruvate:ferredoxin (flavodoxin) oxidoreductase && -	-	6	11	6	9	13	10	1.01186899012173	1.52082321310268	1.95731941592982	2.74706675495389	3.18209840521291	3.56968271728166
C4N14_06475	269.550547741926	229.523179051359	194.856058197719	191.119829105662	158.308911511879	182.342018708714	0.394414572364403	0.0472980168784808	0.140940486119928	nagA	CP028109	1349498	1349965	-	468	protein_coding	YhcH/YjgK/YiaL family protein && PF04074:Domain of unknown function (DUF386)	-	388	403	145	152	157	124	103.743958255016	88.3383220903735	74.9957250569406	73.5577343045393	60.9295482604984	70.1793520195836
C4N14_09045	84.060866692714	99.6688742778855	83.3177628155765	67.8978340243798	64.5335690239507	63.2315064876991	0.456904619005966	0.0473776951406005	0.140940486119928	-	CP028109	1879844	1880173	+	330	protein_coding	phosphoribosyl-ATP pyrophosphohydrolase && -	-	121	175	62	54	64	43	45.8826372076309	54.4018992345408	45.4770315204219	37.0604278577416	35.2241233255829	34.513423265936
C4N14_07750	93.7869173844329	89.4172186378744	90.0369372361875	105.618852926813	110.917071759915	166.16651704907	-0.476853612625101	0.0473982524749921	0.140940486119928	-	CP028109	1594802	1595662	+	861	protein_coding	hemin receptor && PF01497:Periplasmic binding protein	Peripla_BP_2	135	157	67	84	110	113	19.620386515775	18.7062379249481	18.8358841354113	22.095648045266	23.204044655899	34.7623248679673
C4N14_04855	54.1879967110057	57.523178868951	80.6300930473321	35.2062843089377	33.2751215279746	55.8790057333154	0.626627700506597	0.0475584273025235	0.141220086635449	-	CP028109	1017699	1018529	+	831	protein_coding	ABC transporter ATP-binding protein && PF00005:ABC transporter	ABC_tran	78	101	60	28	33	38	11.7454732595839	12.4683878390046	17.4769074202157	7.6311082900016	7.21252073961337	12.1120064857369
C4N14_02080	7309.12709482681	8898.43709552962	5963.93921573433	9050.52980199048	9219.22533728096	10128.8050392389	-0.356648810764482	0.0484780774831393	0.143524128125279	-	CP028109	424026	425660	-	1635	protein_coding	formate--tetrahydrofolate ligase && PF01268:Formate--tetrahydrofolate ligase	-	10521	15624	4438	7198	9143	6888	805.223062654687	980.312242206567	657.028033371991	997.067807312355	1015.65245275913	1115.85792789137
C4N14_02485	2426.64964758388	2335.09934022475	1623.35254001962	2445.57939217442	2486.5590814541	4267.39143784425	-0.525719322876364	0.0485104163786918	0.143524128125279	-	CP028109	508918	509394	+	477	protein_coding	pyridoxamine 5'-phosphate oxidase family && PF12900:Pyridoxamine 5'-phosphate oxidase	-	3493	4100	1208	1945	2466	2902	916.341062128386	881.770226586808	613.003443744539	923.489231325857	938.963806338209	1611.43410486355
C4N14_04115	2708.01039973718	2471.78808209156	3030.34766369556	2298.46741845493	2381.69203179018	2057.22971107653	0.283781651222146	0.0485360283402583	0.143524128125279	-	CP028109	865341	866339	+	999	protein_coding	phosphate acyltransferase PlsX && PF02504:Fatty acid synthesis protein	-	3898	4340	2255	1828	2362	1399	488.2624074129	445.670814149632	546.380784105428	414.420578002151	429.426225715697	370.924694908505
C4N14_08575	789.199541842339	849.178808847584	909.77621655073	1008.40857199171	1001.27865688724	1017.58610440669	-0.250613296927674	0.0488448691434717	0.143884041242267	-	CP028109	1782054	1782740	-	687	protein_coding	2,3-bisphosphoglycerate-dependent && PF00300:Histidine phosphatase superfamily (branch 1)	-	1136	1491	677	802	993	692	206.918125716033	222.643929967737	238.531802882506	264.391957432473	262.522583982902	266.798190210526
C4N14_03295	380.705412790143	407.218543478218	236.514939605507	199.921400182896	245.025894887813	285.277029270084	0.496777554183476	0.0488564527397468	0.143884041242267	-	CP028109	673186	673488	+	303	protein_coding	sodium:alanine symporter family protein && PF01235:Sodium:alanine symporter family	-	548	715	176	159	243	194	226.315798287864	242.076909465156	140.59970141095	118.846146540502	145.659160967331	169.587025672363
C4N14_01690	6.25246115896219	8.5430463666759	17.4698534935886	3.77210189024332	3.02501104799769	4.41150045263017	1.47987181921561	0.0488599203281702	0.143884041242267	-	CP028109	337284	337368	+	85	protein_coding	tRNA-Tyr && -	-	9	15	13	3	3	3	13.2495316000645	18.1034891570405	37.0202021295275	7.99342561637563	6.41027244344247	9.34836909255174
C4N14_04670	9750.36581844827	8937.16557239188	12408.9713199844	8517.40606816942	8783.62374636929	6839.29620172763	0.364902521764624	0.0489683762900284	0.14400479804299	pflB	CP028109	976033	978264	-	2232	protein_coding	formate C-acetyltransferase && PF01228:Glycine radical|PF02901:Pyruvate formate lyase-like	-	14035	15692	9234	6774	8711	4651	786.855832366935	721.230463185297	1001.40565375809	687.355814762981	708.839617183442	551.932122939657
C4N14_09415	1789.59332727629	2139.74834664009	1784.61272611428	2166.44385229641	2262.70826390227	2595.43276629741	-0.296666383885738	0.0493878604642681	0.145038627360677	-	CP028109	1959514	1959966	-	453	protein_coding	cell division protein SepF && PF04472:Protein of unknown function (DUF552)	-	2576	3757	1328	1723	2244	1765	711.581417500646	850.810705644605	709.601021630339	861.425422109119	899.702255969255	1032.00078963214
C4N14_09670	2094.57448825234	2163.09934004234	2246.89192625232	2600.2355696744	2397.82542404617	2613.07876810794	-0.226810328888415	0.0496634601483279	0.145647647550385	-	CP028109	2013887	2015098	+	1212	protein_coding	FprA family A-type flavoprotein && PF00258:Flavodoxin	-	3015	3798	1672	2068	2378	1777	311.287468904157	321.471364387645	333.924290851006	386.436841266917	356.355437016784	388.34554719045
C4N14_07170	817.682976010945	715.337749102995	1325.02119574449	673.948871056807	655.419060399499	716.133573476964	0.479542905925513	0.0501513491194337	0.146876722043883	bioD	CP028109	1483327	1483986	-	660	protein_coding	dethiobiotin synthase && PF13500:AAA domain	-	1177	1256	986	536	650	487	223.156462782568	195.225101253095	361.615750638194	183.929530849532	178.872501262726	195.442292215242
C4N14_01010	4322.53481456253	4146.22516996004	4569.03860601549	3660.19620083277	3929.489351349	2874.82779496399	0.316465545763772	0.0507643970186427	0.148468476212058	-	CP028109	203474	205297	-	1824	protein_coding	polysaccharide biosynthesis protein && PF02719:Polysaccharide biosynthesis protein|PF13727:CoA-binding domain	-	6222	7280	3400	2911	3897	1955	426.856711581758	409.445873186281	451.199325887038	361.449793016795	388.042890264638	283.893500357234
C4N14_04655	352.916696528088	293.311258589206	369.554593133605	211.237705853626	250.067579967809	310.275531834988	0.39597900180556	0.05092301160638	0.148728631709468	-	CP028109	974492	974713	-	222	protein_coding	heavy metal transporter && -	-	508	515	275	168	248	211	286.34373097637	237.982053408242	299.843113228588	171.390567270036	202.895710372023	251.746245758131
C4N14_06895	16.6732297572325	10.2516556400111	18.8136883777108	7.54420378048664	6.05002209599538	7.35250075438361	1.10307336162433	0.0516601253161764	0.150514699339659	-	CP028109	1436364	1436741	-	378	protein_coding	hypothetical protein && -	-	24	18	14	6	6	5	7.94504540391877	4.88506850269346	8.96500621370325	3.59492686450756	2.88292676027836	3.50357748177645
C4N14_09090	430.030384155289	787.668875007518	274.142316360929	895.245515284415	1171.6876125911	488.206050091072	-0.774154214904781	0.0516755384618126	0.150514699339659	-	CP028109	1886923	1887702	+	780	protein_coding	PTS && PF03609:PTS system sorbose-specific iic component	-	619	1383	204	712	1162	332	99.3054280822501	181.89364682529	63.3067361859968	206.735947992758	270.573764631971	112.739733244363
C4N14_01330	120.186197833384	187.377483642425	61.8164046696213	189.862461808914	214.775784407836	189.694519463097	-0.66999508309934	0.0522208834475685	0.151861842723963	thiH	CP028109	275031	275651	-	621	protein_coding	thiamine phosphate synthase && PF02581:Thiamine monophosphate synthase/TENI	-	173	329	46	151	213	129	34.8603260295132	54.3493370130582	17.9300124274065	55.0701115331086	62.2962869503628	55.0213994094631
C4N14_06650	1299.12248525103	1243.86755098801	1123.44596312616	1009.66593928846	1046.6538226072	1036.70260636809	0.247096357484661	0.0523034809069882	0.151861842723963	-	CP028109	1389462	1390874	-	1413	protein_coding	ATP-binding protein && PF13635:Domain of unknown function (DUF4143)|PF13173:AAA domain	-	1870	2184	836	803	1038	705	165.606121556205	158.562478278509	143.211691617629	128.707540798707	133.422584969316	132.154049981402
C4N14_08510	4221.80071811258	4013.52318306434	4117.51008495043	4520.23543180825	4721.03390890839	6017.28661738755	-0.304494825669197	0.0523514361802514	0.151861842723963	ftcD	CP028109	1768502	1768972	-	471	protein_coding	DUF1456 domain-containing protein && PF07308:Protein of unknown function (DUF1456)	-	6077	7047	3064	3595	4682	4092	1614.52684603806	1534.87607751188	1574.64338438905	1728.65607411464	1805.44665556745	2301.16754265488
C4N14_00795	53.4932788044543	47.27152322894	79.2862581632099	36.4636516056854	32.2667845119754	47.0560048280551	0.622123778999736	0.0525308588961357	0.15194143706338	-	CP028109	154645	155415	-	771	protein_coding	ABC transporter ATP-binding protein && PF00005:ABC transporter	ABC_tran	77	83	59	29	32	32	12.4972163600551	11.043676264844	18.523028402632	8.51871774507822	7.53823650936598	10.9933263863989
C4N14_02455	848.945281805756	893.602649954299	845.272142112865	885.186576910433	1022.45373422322	1777.83468240996	-0.508837376130923	0.0525874458511538	0.15194143706338	-	CP028109	504329	504610	+	282	protein_coding	septation protein spoVG && -	-	1222	1569	629	704	1014	1209	542.249348817456	570.773482607259	539.903193359299	565.397859200848	653.074919503909	1135.56164278496
C4N14_03590	1140.72680255732	1480.22516713271	630.258560653313	1857.13149729646	1705.0978940547	1299.92213337502	-0.578691608076225	0.0525923756392683	0.15194143706338	-	CP028109	752653	753672	+	1020	protein_coding	ABC transporter && PF02653:Branched-chain amino acid transport system / permease component	BPD_transp_2	1642	2599	469	1477	1691	884	201.441952660241	261.394268439712	111.297915376592	327.952489871856	301.104741718367	229.554396605993
C4N14_08340	13178.1039693727	12438.6755098801	10480.5682612691	13310.4902033719	13931.1842130454	20839.9281382249	-0.4133973044576	0.0528250410734401	0.152407382015939	-	CP028109	1734799	1735614	-	816	protein_coding	toxin-antitoxin system YwqK family antitoxin && -	-	18969	21840	7799	10586	13816	14172	2908.91626066695	2745.69585548447	2313.46599686046	2938.13901301918	3075.1501416181	4600.17662429317
C4N14_01635	2017.46080062513	2241.12583019131	2425.62196584057	2566.28665266221	2546.05096539806	3033.64181125868	-0.285652461718732	0.0529642560525529	0.152509285523007	-	CP028109	320507	321085	-	579	protein_coding	hypothetical protein && -	-	2904	3935	1805	2041	2525	2063	627.617420871221	697.197989153842	754.593398661188	798.35316238165	792.05798685886	943.743962132648
C4N14_04310	120.186197833384	86.000000091204	247.265618678485	98.0746491463264	64.5335690239507	104.405510712247	0.75501716113997	0.0530032270997991	0.152509285523007	-	CP028109	900129	900782	+	654	protein_coding	cytochrome c biogenesis protein CcdA && PF02683:Cytochrome C biogenesis protein transmembrane region	-	173	151	184	78	64	71	33.1013187527946	23.6858596667293	68.1011481187733	27.0114229544192	17.7736402101565	28.7550496807083
C4N14_09745	12192.9939778828	12632.3178941914	12326.997392053	13614.7730891849	14382.919196213	14853.5220240058	-0.205830335061122	0.0533222486720005	0.153220728014429	-	CP028109	2035441	2035923	-	483	protein_coding	N-acetylmuramoyl-L-alanine amidase && PF08239:Bacterial SH3 domain	SH3_3	17551	22180	9173	10828	14264	10101	4547.07038752756	4710.90519085831	4597.04358996707	5077.28714202885	5363.74790981876	5539.247396362
C4N14_00260	424.472640902878	579.788080085071	292.95600473864	662.632565386077	575.76043613556	582.318059747182	-0.482912539663565	0.054159189020674	0.155416489998843	fusA	CP028109	64810	65094	+	285	protein_coding	ferredoxin family protein && -	-	611	1018	218	527	571	396	268.270730467584	366.431559475722	185.150970434587	418.790059047423	363.886050342082	368.030530590984
C4N14_10885	599.541553353819	535.364238978356	526.783274575903	744.361439674682	656.427397415499	624.962564122607	-0.284728798852533	0.0543459416770076	0.155743067758941	recO	CP028109	2298246	2298947	-	702	protein_coding	DNA repair protein RecO && PF02565:Recombination protein O C terminal|PF11967:Recombination protein O N terminal	-	863	940	392	592	651	425	153.833395144466	137.36645618685	135.164709068141	190.992011878453	168.42945187934	160.356046281307
C4N14_06350	120.880915739936	130.993377622364	153.197176789931	95.5599145528308	119.992104903908	74.9955076947128	0.459298612034878	0.0545290138534795	0.15593019387304	def	CP028109	1316186	1316500	-	315	protein_coding	septum formation initiator family protein && PF04977:Septum formation initiator	-	174	230	114	76	119	51	69.1218950140933	74.9043837079665	87.6009178596146	54.6428883405149	68.613656894625	42.8837883769437
C4N14_09610	2516.96297543556	2220.62251891129	2144.76047505903	2631.66975209309	2551.09265047805	3645.36987402339	-0.35834200959807	0.0545573090506608	0.15593019387304	-	CP028109	1996841	1999600	+	2760	protein_coding	ATP-dependent helicase && PF00580:UvrD/REP helicase N-terminal domain|PF13361:UvrD-like helicase C-terminal domain|PF12705:PD-(D/E)XK nuclease superfamily	UvrD-helicase	3623	3899	1596	2093	2530	2479	164.261654746291	144.921928960883	139.971031797428	171.747630951849	166.489020406075	237.903574074522
C4N14_06325	1253.27110341864	1149.32450453013	1472.84303299793	1114.02742491853	1018.42038615922	1030.82060576458	0.290666400639403	0.0547566849769097	0.156290805381955	-	CP028109	1312629	1313841	-	1213	protein_coding	hypothetical protein && -	-	1804	2018	1096	886	1010	701	186.102699968297	170.667298439525	218.707719600912	165.425909087455	151.228878612129	153.070231486588
C4N14_03865	655.813703784479	764.887418029715	544.253128069492	915.363392032379	936.745087863284	702.899072119073	-0.376665591662781	0.0548952785444871	0.156477195851108	glpK	CP028109	808670	809656	-	987	protein_coding	dihydroxyacetone kinase subunit DhaK && PF02733:Dak1 domain	-	944	1343	405	728	929	478	119.682811616479	139.588234023773	99.3235490849493	167.04936749116	170.951422997783	128.275662354062
C4N14_03085	442.535306473213	324.635761933684	346.709400103528	382.239658211323	436.609927927666	882.300090526033	-0.608383460407539	0.0550008922297859	0.15649847082445	-	CP028109	633700	634329	+	630	protein_coding	GntR family transcriptional regulator && PF07729:FCD domain|PF00392:Bacterial regulatory proteins, gntR family	GntR	637	570	258	304	433	600	126.524848057406	92.8163015511758	99.1273544200902	109.28577668103	124.830728720053	252.257578687904
C4N14_10285	437.672281127354	475.562914411625	509.313421082314	636.227852154374	637.268994111513	497.029050996332	-0.320193947313237	0.0550493450066332	0.15649847082445	-	CP028109	2139286	2139933	-	648	protein_coding	ribonuclease HII && PF01351:Ribonuclease HII	-	630	835	379	506	632	338	121.658507747506	132.1908583252	141.572389791397	176.850429917858	177.139833159326	138.157738698051
C4N14_01345	84.060866692714	151.496688902386	56.4410651331325	176.031421544688	222.84248053583	98.5235101087404	-0.758370835000432	0.055249742643227	0.156812093568344	thiS	CP028109	277558	278178	-	621	protein_coding	sulfur carrier protein ThiS adenylyltransferase && PF00899:ThiF family	-	121	266	42	140	221	67	24.3820777431855	43.9420171594939	16.3708809119798	51.0583815538755	64.6360535963858	28.5770058948374
C4N14_10465	208.415371965406	226.105960504689	189.48071866123	257.760295833294	289.392723591779	239.691524592906	-0.331104242987676	0.0553065604013879	0.156812093568344	ftcD	CP028109	2186596	2188131	+	1536	protein_coding	histidine ammonia-lyase && PF00221:Aromatic amino acid lyase	-	300	397	141	205	287	163	24.4403252171329	26.5148542362991	22.2199079788856	30.2268752962989	33.9363273128861	28.1079977815331
C4N14_05905	377.926541163937	418.039735542674	313.113528000473	303.025518516213	289.392723591779	295.570530326221	0.328305050133649	0.0560415263985177	0.158685223953362	-	CP028109	1226990	1227775	+	786	protein_coding	lipopolysaccharide cholinephosphotransferase && PF04991:LicD family	-	544	734	233	241	287	201	86.6070598228703	95.799549491752	71.7542672905943	69.4424613025678	66.3183190236553	67.7340483232597
C4N14_08920	8422.06518112208	8249.16557166225	8436.59540251918	6863.9680729461	7316.49338809041	7570.13477671337	0.207089599978719	0.0563888901917873	0.159457325244326	-	CP028109	1856315	1857463	-	1149	protein_coding	nitronate monooxygenase && PF03060:Nitronate monooxygenase	NPD	12123	14484	6278	5459	7256	5148	1320.28295957301	1293.17839517255	1322.56078612705	1076.02825279447	1146.96827160359	1186.73030099182
C4N14_04650	3514.5778892433	3363.11258634808	3872.93213604019	2474.49883999962	2811.24360060585	3371.85684596032	0.31232499703678	0.0566563446581731	0.160001714080952	cadA	CP028109	972608	974464	-	1857	protein_coding	heavy metal translocating P-type ATPase && PF00702:haloacid dehalogenase-like hydrolase|PF00122:E1-E2 ATPase	E1-E2_ATPase	5059	5905	2882	1968	2788	2293	340.90213193333	326.21051140361	375.661278143837	240.017992659723	272.681092020642	327.058674920804
C4N14_10310	3914.73540341689	4951.54967412535	3535.62958012551	6515.67733174696	6247.65615113123	4032.11141370397	-0.437344517689694	0.0569592807572977	0.160644735028838	citG	CP028109	2143860	2145206	+	1347	protein_coding	oxaloacetate decarboxylase subunit alpha && PF00682:HMGL-like|PF02436:Conserved carboxylase domain	HMGL-like	5635	8694	2631	5182	6196	2742	523.483823982588	662.128059993138	472.789269786813	871.285370266017	835.445207885031	539.179506162097
C4N14_02010	6.25246115896219	3.98675497111542	6.71917442061101	1.25736729674777	0	2.94100030175344	2.13366228160523	0.0570392626885733	0.160658081583251	-	CP028109	408902	409087	-	186	protein_coding	transcriptional regulator && -	-	9	7	5	1	0	2	6.05489347314778	3.86077994567709	6.50685934865558	1.21763651862353	0	2.84806943679892
C4N14_09100	547.437710362468	890.754967832074	395.087455931927	1020.98224495919	1323.94650200699	577.906559294552	-0.671414817928551	0.0574137967990111	0.161499942247548	-	CP028109	1888523	1889581	+	1059	protein_coding	SIS domain-containing protein && PF01380:SIS domain	SIS	788	1564	294	812	1313	393	93.1123309802039	151.506317188351	67.1994516755206	173.656353806184	225.186797623669	98.2947024037428
C4N14_08480	75.0295339075463	64.3576159622918	88.6931023520653	49.0373245731632	54.4501988639584	57.3495058841922	0.486998527958765	0.0578077432346475	0.162360193904499	-	CP028109	1761011	1762498	-	1488	protein_coding	alanine:cation symporter family protein && PF01235:Sodium:alanine symporter family	-	108	113	66	39	54	39	9.08234020972166	7.79050239038413	10.7363179252817	5.9359780282897	6.59120755273319	6.94216925219736
C4N14_09710	3538.8930159726	3629.08609656392	3035.72300323205	2935.95263790605	2948.37743478175	2638.07727067284	0.260270018166441	0.057871713143477	0.162360193904499	-	CP028109	2021682	2023043	+	1362	protein_coding	APC family permease && PF13520:Amino acid permease	-	5094	6372	2259	2335	2924	1794	468.013924580841	479.941840295461	401.470355354186	388.27585639015	389.91901935712	348.88223272717
C4N14_10105	887.15476666608	990.423842109959	1049.53504449944	1351.66984400386	1356.21328651896	988.176101389157	-0.338643507561151	0.0580904968069998	0.162760119006489	pfkA	CP028109	2107971	2108960	-	990	protein_coding	6-phosphofructokinase && PF00365:Phosphofructokinase	PFK	1277	1739	781	1075	1345	672	161.410820149159	180.199814797841	190.954632351879	245.925678685631	246.752322254734	179.790856083015
C4N14_06950	120.186197833384	104.225165673446	87.3492674679431	56.5815283536498	89.7419944239314	76.4660078455895	0.488874063718379	0.0583253515205688	0.163203965263977	-	CP028109	1443961	1444092	-	132	protein_coding	hypothetical protein && -	-	173	183	65	45	89	52	164.001988366119	142.222107998871	119.193832614009	77.2092247036282	122.458866249097	104.342907548179
C4N14_05955	555.774325241084	539.920530373917	552.316137374225	388.526494695062	429.551568815672	517.616053108606	0.305248113407785	0.0585240939418503	0.163342152318592	-	CP028109	1236702	1237670	+	969	protein_coding	EamA/RhaT family transporter && PF00892:EamA-like transporter family	DUF6	800	948	411	309	426	352	103.310187914733	100.363203046049	102.667362181078	72.2213016216395	79.8472532428799	96.2171321806495
C4N14_10535	405.715257425991	515.430464122779	282.205325665662	639.999954044617	559.627043879573	469.089548129674	-0.466213308733409	0.0585277501282076	0.163342152318592	nhaC	CP028109	2205035	2208607	+	3573	protein_coding	pyruvate:ferredoxin (flavodoxin) oxidoreductase && PF01855:Pyruvate flavodoxin/ferredoxin oxidoreductase, thiamine diP-bdg|PF10371:Domain of unknown function|PF01558:Pyruvate ferredoxin/flavodoxin oxidoreductase|PF02775:Thiamine pyrophosphate enzyme, C-terminal TPP binding domain|PF12838:4Fe-4S dicluster domain	-	584	905	210	509	555	319	20.4529884201637	25.9839705831764	14.2265841678414	32.2637894666006	28.2120162813134	23.6478242321616
C4N14_06465	504.365200156284	504.609272058323	475.717548979259	397.328065772297	446.693298087659	386.741539680578	0.269811294171393	0.058701724533434	0.163613814463292	phnC	CP028109	1347660	1348403	-	744	protein_coding	phosphonates import ATP-binding protein PhnC && PF00005:ABC transporter	ABC_tran	726	886	354	316	443	263	122.107018375147	122.166108281068	115.171410471204	96.1932849712587	108.144627624474	93.6302827347644
C4N14_05600	1907.00065348347	2041.21854521109	1901.52636103292	2171.47332148341	2214.30808713431	2596.90326644829	-0.254419042894368	0.0592989280573148	0.165052731840426	-	CP028109	1165442	1166020	+	579	protein_coding	cob(I)yrinic acid a,c-diamide && PF01923:Cobalamin adenosyltransferase	-	2745	3584	1415	1727	2196	1766	593.254070348313	635.00828287862	591.551057676222	675.529598938319	688.855183818637	807.877768844526
C4N14_05770	52.798560897903	46.1324503800499	68.5355790902323	23.8899786382077	50.4168507999615	27.9395028666577	0.672412836438186	0.0593725986198815	0.165052731840426	sppA	CP028109	1200893	1201528	-	636	protein_coding	TetR/AcrR family transcriptional regulator && PF00440:Bacterial regulatory proteins, tetR family	TetR_N	76	81	51	19	50	19	14.9531750762433	13.0652539671094	19.4100842079707	6.76592367423828	14.2786466900579	7.91279668997435
C4N14_06740	34.0411774210164	27.9072847978079	13.438348841222	15.0884075609733	17.1417292719869	7.35250075438361	0.937352486934479	0.0597208841320703	0.165805055425189	-	CP028109	1407457	1407732	-	276	protein_coding	hypothetical protein && -	-	49	49	10	12	17	5	22.215901414762	18.2128097437376	8.77011477427491	9.84697358539027	11.1870092762975	4.79837785547644
C4N14_07770	53.4932788044543	54.1059603222807	47.0342209442771	74.1846705081187	71.5919281359453	67.6430069403292	-0.454117830593914	0.0599607561410969	0.166254823845769	-	CP028109	1598439	1599455	+	1017	protein_coding	multidrug ABC transporter ATP-binding protein && PF00005:ABC transporter	ABC_tran	77	95	35	59	71	46	9.47429086883234	9.58280399495916	8.33031550830833	13.138980487094	12.6797752199854	11.980374681048
C4N14_06600	52.1038429913516	61.5099338400665	49.7218907125215	82.9862415853531	70.5835911199461	73.5250075438361	-0.459690365437214	0.0600535838361549	0.166296240583905	-	CP028109	1379290	1380906	+	1617	protein_coding	diguanylate phosphodiesterase && PF00496:Bacterial extracellular solute-binding proteins, family 5 Middle	-	75	108	37	66	70	50	5.80401044117443	6.85178439338824	5.53867730828048	9.24409765159086	7.86252752803189	8.19018112623065
C4N14_03445	802.399182066815	870.821192976497	700.137974627667	1022.23961225594	1002.28699390323	876.418089922526	-0.287335723620522	0.0606110177872664	0.167464512687943	-	CP028109	712345	713280	+	936	protein_coding	nitrogen regulatory IIA protein && PF00359:Phosphoenolpyruvate-dependent sugar phosphotransferase system, EIIA 2|PF00571:CBS domain	PTS_EIIA_2	1155	1529	521	813	994	596	154.412721371835	167.579769821565	134.733699154021	196.71854601839	192.87888844247	168.656829853515
C4N14_06255	229.951627068498	188.516556491315	249.953288446729	142.082504532498	149.233878367886	208.811021424495	0.418388855914886	0.0606323504954474	0.167464512687943	pta	CP028109	1294366	1294554	-	189	protein_coding	hypothetical protein && -	-	331	331	186	113	148	142	219.150835724759	179.661963821282	238.213022249829	135.408911896451	142.224386840399	199.003200964902
C4N14_09505	2028.57628712996	1901.11258479761	1873.30582846635	2416.65994434922	2572.26772781403	2018.99670715374	-0.272618431777465	0.0618626722202299	0.170641867170789	recA	CP028109	1975980	1977125	-	1146	protein_coding	recombinase RecA && PF00154:recA bacterial DNA recombination protein	-	2920	3338	1394	1922	2551	1373	318.841743565641	298.807619460564	294.437088892987	379.838843207471	404.296516949927	317.336071828462
C4N14_05725	267.466394022272	335.45695399814	274.142316360929	353.320210386124	404.343143415691	342.626535154276	-0.325080653378383	0.0625635855355071	0.172352587249429	-	CP028109	1189004	1189966	-	963	protein_coding	cysteine protease && PF00112:Papain family cysteine protease	Peptidase_C1	385	589	204	281	401	233	50.0277975784138	62.7449764380223	51.2764841381905	66.0861789017418	75.629676785994	64.0859985732043
C4N14_03680	2702.45265648477	2789.5894069319	3202.35852886321	3218.8602796743	3357.76226327744	4017.4064121952	-0.285470947017582	0.0626638005265732	0.172406203768343	rpiB	CP028109	772177	772626	+	450	protein_coding	ribose 5-phosphate isomerase B && PF02502:Ribose/Galactose Isomerase	LacAB_rpiB	3890	4898	2383	2560	3330	2732	1081.71793174354	1116.59639122232	1281.81658843529	1288.42178823951	1344.02045564177	1608.05797827583
C4N14_05835	971.910351265346	977.894040772168	1079.09941195013	1100.1963846543	1151.52087227112	1629.31416717141	-0.357357950693362	0.0628575603282701	0.172716719820922	-	CP028109	1214487	1215080	-	594	protein_coding	uracil-DNA glycosylase && PF03167:Uracil DNA glycosylase superfamily	UDG	1399	1717	803	875	1142	1108	294.719051668851	296.533526938751	327.222726800168	333.620106744073	349.183583661594	494.068126339238
C4N14_02225	594.67852800796	623.642384767341	682.668121134078	811.001906402314	765.327795143415	698.487571666443	-0.262525745274676	0.0630541166428139	0.173034111866848	-	CP028109	454658	456400	-	1743	protein_coding	ShlB/FhaC/HecB family hemolysin && PF08479:POTRA domain, ShlB-type|PF03865:Haemolysin secretion/activation protein ShlB/FhaC/HecB	-	856	1095	508	645	759	475	61.4544475821187	64.4475904873415	70.5473466592965	83.8094395520738	79.0894485922148	72.1821384799726
C4N14_07555	2232.82335165605	2024.70198890219	2711.8587961586	1738.93897140217	1740.38968961467	2104.28571590459	0.319144598802298	0.0634544284794018	0.173909120415305	cls	CP028109	1560406	1561203	-	798	protein_coding	SIR2 family protein && PF13289:SIR2-like domain	-	3214	3555	2018	1383	1726	1431	503.987682793321	457.011013870402	612.114446816836	392.509251601102	392.836704334772	474.974467239988
C4N14_08535	151.448503628195	162.317880966842	104.819120961532	139.567769939003	188.559021991856	297.041030477098	-0.565830577408486	0.0642777619662889	0.175939771535932	-	CP028109	1773400	1773729	+	330	protein_coding	DUF1904 domain-containing protein && PF08921:Domain of unknown function (DUF1904)	-	218	285	78	111	187	202	82.6645860435003	88.5973787533951	57.2130396547243	76.1797683742465	102.920485341937	162.132825574862
C4N14_03860	392.515617201516	509.735099878329	335.95872103055	580.903691097472	588.86881734355	455.855046771784	-0.388875817930122	0.0650480808862566	0.177820297941303	dhaK	CP028109	808026	808634	-	609	protein_coding	dihydroxyacetone kinase subunit L && PF02734:DAK2 domain	-	565	895	250	462	584	310	116.093551376227	150.763321031402	99.3658324178931	171.812711524396	174.168540827851	134.827326540087
C4N14_01340	102.123532263049	165.165563089067	98.0999465409207	181.060890731679	207.717425295841	135.286013880658	-0.513212322492154	0.0654059008198997	0.178357382027156	-	CP028109	276784	277557	-	774	protein_coding	thiazole synthase && PF05690:Thiazole biosynthesis protein ThiG	-	147	290	73	144	206	92	23.7658480250942	38.4367793041385	22.8294925674536	42.1358869700421	48.3393068409465	31.4833102083353
C4N14_10045	59.0510220568652	75.748344451193	65.8479093219879	105.618852926813	91.7586684559299	76.4660078455895	-0.448014497486481	0.0654116300361888	0.178357382027156	-	CP028109	2095701	2096414	-	714	protein_coding	orotidine-5'-phosphate decarboxylase && PF00215:Orotidine 5'-phosphate decarboxylase / HUMPS family	-	85	133	49	84	91	52	14.8969601323477	19.1092385546538	16.6116291606854	26.6447520545854	23.1482060457645	19.290285429075
C4N14_09925	1158.09475022111	1244.43708741246	1306.20750736678	1517.64232717456	1438.8969218309	1388.15214242763	-0.229757182914455	0.0657574544637734	0.179071639387954	-	CP028109	2072239	2073207	-	969	protein_coding	porphobilinogen synthase && PF00490:Delta-aminolevulinic acid dehydratase	-	1667	2185	972	1207	1427	944	215.272604067325	231.322361451073	242.804564574229	282.107155525304	267.469554876971	258.036854484469
C4N14_08610	829.493180422318	841.205298905354	990.406309598063	971.944920386029	1053.7121817192	1245.51362779258	-0.299211487503501	0.0659421944663743	0.179345968389438	-	CP028109	1786428	1788284	-	1857	protein_coding	hypothetical protein && -	-	1194	1477	737	773	1045	847	80.4580244175522	81.5940601766522	96.0660520444162	94.2753599217305	102.206506872873	120.810596449159
C4N14_01080	330.685723518445	316.662251991453	341.334060567039	436.306451971478	390.226425191702	367.625037719181	-0.27568157997181	0.0662478955007595	0.179948163987432	-	CP028109	219930	220187	+	258	protein_coding	hypothetical protein && -	-	476	556	254	347	387	250	230.868237958058	221.077751307941	238.302374471228	304.607349554263	272.436578846305	256.657420176647
C4N14_05860	3115.11509297628	3671.23179197286	3852.77461277835	3891.55178343436	4159.39019099682	5157.04402912466	-0.312103549991994	0.0665174170922737	0.180450680421861	-	CP028109	1219199	1219714	+	516	protein_coding	diguanylate cyclase && PF00881:Nitroreductase family	Nitroreductase	4484	6446	2867	3095	4125	3507	1087.40880147472	1281.53523824729	1344.90729844293	1358.44343929459	1451.93913144833	1800.195145119
C4N14_04495	507.83878968904	477.27152368496	541.565458301247	451.394859532451	383.168066079707	427.915543905126	0.27297556163968	0.0667327655260425	0.180805145175255	-	CP028109	935032	936657	-	1626	protein_coding	sensor histidine kinase && PF02518:Histidine kinase-, DNA gyrase B-, and HSP90-like ATPase|PF07694:5TMR of 5TMR-LYT|PF06580:Histidine kinase|PF15714:Stage V sporulation protein T C-terminal, transcription factor	His_kinase	731	838	403	359	380	291	56.2566383743344	52.8705015439112	59.9927629835824	50.0039734898939	42.4460434446888	47.4030154785296
C4N14_02880	1834.74999120213	1731.96026673743	2108.47693318773	1642.12168955259	1658.71439131873	1294.04013277152	0.302690644460482	0.0668678600798473	0.180941547871323	nusA	CP028109	591909	592982	+	1074	protein_coding	transcription termination/antitermination && PF13184:NusA-like KH domain|PF00575:S1 RNA binding domain|PF08529:NusA N-terminal domain	S1	2641	3041	1569	1306	1645	880	307.709611135991	290.470539711832	353.616907105317	275.403531245766	278.186326630771	217.026073284565
C4N14_03430	527.98560897903	512.013245576109	560.379146678958	1067.50483493886	1091.02065131117	357.331536663043	-0.654231690848225	0.0673148963917425	0.181920637716924	-	CP028109	707899	709107	+	1209	protein_coding	damage-inducible protein CinA && PF02464:Competence-damaged protein|PF00994:Probable molybdopterin binding domain	-	760	899	417	849	1082	243	78.6618639246548	76.2822235420595	83.4880107196731	159.04206220175	162.545562895893	53.2369902417028
C4N14_10705	826.019590889561	747.231788871919	1006.53232820753	738.074603190943	730.035999583442	526.439054013867	0.367041463889885	0.0675897602502184	0.182432538728466	murD	CP028109	2263205	2264278	-	1074	protein_coding	undecaprenyldiphospho-muramoylpentapeptide && PF04101:Glycosyltransferase family 28 C-terminal domain|PF03033:Glycosyltransferase family 28 N-terminal domain	-	1189	1312	749	587	724	358	138.533406906737	125.319746169656	168.80756113568	123.783976141857	122.43580576333	88.2901525407664
C4N14_00815	649.561242625517	606.556292033989	780.768067674999	800.942968028332	770.369480223412	948.472597315486	-0.309371111435412	0.0681729879361793	0.183774405610786	-	CP028109	158145	159644	-	1500	protein_coding	peptide-binding protein && PF00496:Bacterial extracellular solute-binding proteins, family 5 Middle	-	935	1065	581	637	764	645	78.0004832529725	72.8363713751596	93.7560349829085	96.1786733330352	92.507353883812	113.894296777589
C4N14_03900	914.943482928134	960.807948038816	737.765351383089	1190.72683002014	1133.37080598313	936.708596108472	-0.317238092969652	0.0687187585415924	0.185012042227364	-	CP028109	816736	817179	+	444	protein_coding	biopolymer transporter ExbD && PF02472:Biopolymer transport protein ExbD/TolR	-	1317	1687	549	947	1124	637	371.175879621928	389.782256407481	299.297943931809	483.056152395012	459.787859794665	380.005588976137
C4N14_03600	379.31597697704	477.841060109405	201.57523261833	570.844752723489	528.368596383596	444.09104556477	-0.537338453725958	0.0689612235776827	0.185359820268029	-	CP028109	754766	755095	+	330	protein_coding	hypothetical protein && -	-	546	839	150	454	524	302	207.040660457574	260.81824833017	110.025076259085	311.582115692864	288.39750972821	242.396600611922
C4N14_09110	340.411774210164	384.437086500415	334.614886146428	422.475411707252	409.384828495687	449.973046168277	-0.269509970386824	0.0690920084224806	0.185359820268029	-	CP028109	1890688	1891245	+	558	protein_coding	ClbS/DfsB family four-helix bundle protein && PF08020:Protein of unknown function (DUF1706)	-	490	675	249	336	406	306	109.885103771941	124.096498253907	108.013865187683	136.375290085835	132.149642785663	145.251541276745
C4N14_09805	1256.04997504485	1182.92715357239	1531.97176789931	1585.54016119894	1560.90570076681	1649.90116928368	-0.274760025994764	0.0691083920062534	0.185359820268029	-	CP028109	2048218	2048940	-	723	protein_coding	lipase && PF12695:Alpha/beta hydrolase family	-	1808	2077	1140	1261	1548	1122	312.922701136917	294.705439670789	381.663750010769	395.009370535372	388.872129141614	411.043780708464
C4N14_05950	962.184300573627	818.993378351996	1011.90766774402	735.559868597448	767.344469175414	813.186583434827	0.268277141273945	0.0692733807322554	0.185569219401964	-	CP028109	1235125	1236729	+	1605	protein_coding	choline kinase && PF00483:Nucleotidyl transferase|PF01633:Choline/ethanolamine kinase	Choline_kinase	1385	1438	753	585	761	553	107.98207737055	91.9123356039484	113.562331047228	82.5489280943465	86.1159860859972	91.2606623458763
C4N14_04225	1308.84853594275	1234.18543177244	1361.30473761579	1061.21799845512	1022.45373422322	1208.75112402067	0.246160237382387	0.0694204808705845	0.185730233908143	-	CP028109	884480	885802	+	1323	protein_coding	ribosome biogenesis GTPase Der && PF01926:50S ribosome-binding GTPase|PF14714:KH-domain-like of EngA bacterial GTPase enzymes, C-terminal	-	1884	2167	1013	844	1014	822	178.196018345035	168.030848338678	185.337781520028	144.481822554494	139.204177853441	164.568039429728
C4N14_07885	1272.72320480208	1462.00000155047	1150.3226608086	1896.10988349564	1670.81443551072	1338.15513729782	-0.335537883014142	0.0695265492611309	0.185781204846701	malQ	CP028109	1621487	1623007	+	1521	protein_coding	4-alpha-glucanotransferase && PF02446:4-alpha-glucanotransferase	-	1832	2567	856	1508	1657	910	150.720802159548	173.135692159564	136.225656549053	224.544662613857	197.864304689164	158.46950456035
C4N14_00020	241.761831479872	189.08609291576	368.210758249483	173.516686951193	200.659066183847	194.106019915727	0.4807791272561	0.0697330339950498	0.186100034474289	-	CP028109	2627	3526	+	900	protein_coding	EamA family transporter && PF00892:EamA-like transporter family	DUF6	348	332	274	138	199	132	48.3853265098653	37.8429973341987	73.6923510766407	34.726993511143	40.1591697706776	38.8476671179372
C4N14_04775	873.955126441605	1050.79470310114	1144.94732127212	1351.66984400386	1411.67182239892	1074.93561029088	-0.324806100989847	0.0703358945553161	0.187474575375281	rimM	CP028109	1001866	1002387	-	522	protein_coding	ribosome maturation factor RimM && PF01782:RimM N-terminal domain|PF05239:PRC-barrel domain	RimM	1258	1845	852	1075	1400	731	301.569266495296	362.589998346472	395.078549693543	466.410769921024	487.115211219447	370.920123605174
C4N14_09155	1925.0633190538	2028.6887438733	1867.93048892986	2289.6658473777	2427.06719751015	2096.93321515021	-0.22696344508458	0.0707051024737467	0.188223683019263	-	CP028109	1900269	1901759	+	1491	protein_coding	alpha/beta hydrolase && -	-	2771	3562	1390	1821	2407	1426	232.560431136538	245.07907051541	225.658405902269	276.606837476124	293.205832900986	253.323455780952
C4N14_03720	974.689222891551	1675.57616071737	595.318853666135	1754.02737896314	1833.1566950866	1345.5076380522	-0.602150912212929	0.0709508646942444	0.188642709990301	-	CP028109	778381	778767	+	387	protein_coding	3-aminobutyryl-CoA ammonia-lyase && PF03061:Thioesterase superfamily	4HBT	1403	2942	443	1395	1818	915	453.652854138874	779.868998019141	277.08123855841	816.382810044565	853.212231425637	626.244105231018
C4N14_02630	5417.41023528747	5156.58278692557	3932.06087094156	6104.51822571044	5122.35204127609	7470.14076645375	-0.365491634387186	0.0711739912951834	0.189000586337334	nifU	CP028109	536406	536792	+	387	protein_coding	Fe-S cluster assembly scaffold protein NifU && PF01592:NifU-like N terminal domain	-	7798	9054	2926	4855	5080	5080	2521.44330475762	2400.04551599772	1830.11219869505	2841.24626721603	2384.11338594183	3476.85251865964
C4N14_02135	63.9140474027247	63.2185431134017	60.4725697854991	36.4636516056854	57.4752099119561	35.2920036210413	0.520628845714265	0.0716102776148416	0.189922910195884	-	CP028109	434029	434505	-	477	protein_coding	type II secretion system protein && PF13544:Type IV pilin N-term methylation site GFxxxE	-	92	111	45	29	57	24	24.1349492458665	23.8723158905209	22.8353931858479	13.7692481791516	21.703542968888	13.3268154778515
C4N14_06300	1986.19849483032	2446.15894299153	1823.58393775383	1609.43013983715	1747.44804872667	1767.54118135382	0.289144061525808	0.0720177065953255	0.190576336502814	-	CP028109	1307407	1308354	-	948	protein_coding	ROK family protein && PF00480:ROK family	ROK	2859	4295	1357	1280	1733	1202	377.383371048955	464.777166245187	346.486142050499	305.796310499883	332.020106287375	335.837858715194
C4N14_01335	155.616811067504	265.403973791398	108.850625613898	284.165009064997	294.434408671775	214.693022028001	-0.572549695732734	0.0720351773104314	0.190576336502814	thiH	CP028109	275654	276784	-	1131	protein_coding	2-iminoacetate synthase ThiH && PF04055:Radical SAM superfamily|PF06968:Biotin and Thiamin Synthesis associated domain	Radical_SAM	224	466	81	226	292	146	24.7834838063885	42.2681524026156	17.335515994137	45.2560289096893	46.891530222883	34.1919423632676
C4N14_10110	1255.3552571383	1303.66887555474	1394.90060971885	1684.87217764202	1645.60601011074	1382.27014182412	-0.255040932485645	0.0725041882649136	0.191579754883157	-	CP028109	2108972	2109913	-	942	protein_coding	acetyl-CoA carboxylase carboxyltransferase && PF03255:Acetyl co-enzyme A carboxylase carboxyltransferase alpha subunit	-	1807	2289	1038	1340	1632	940	240.040316833205	249.278511524387	266.723210345273	322.169560405232	314.661356459427	264.308099962804
C4N14_07925	1231.040130409	1350.94039878368	946.05975842203	1453.51659504043	1411.67182239892	1516.0856555539	-0.309478764053673	0.0727837570486256	0.192080743261824	-	CP028109	1632441	1633031	-	591	protein_coding	DUF452 domain-containing protein && PF04301:Protein of unknown function (DUF452)	-	1772	2372	704	1156	1400	1031	375.191661891657	411.734403140722	288.336443502659	442.997180521754	430.243892143065	462.066737408783
C4N14_02265	6.25246115896219	4.55629139556048	4.0315046523666	8.80157107723442	4.03334806399692	26.469002715781	-1.34596601383517	0.0736823385761686	0.194212089950765	-	CP028109	459786	460064	-	279	protein_coding	DNA replication protein && -	-	9	8	3	7	4	18	4.03659564876518	2.94154662527778	2.60274373946223	5.68230375357646	2.60393384799336	17.0884166207935
C4N14_07095	329.296287705342	276.794702280299	264.735472172074	208.72297126013	266.200972223797	214.693022028001	0.335651116887457	0.0743087639169755	0.195621715120521	-	CP028109	1469783	1470496	+	714	protein_coding	5'-methylthioadenosine/adenosylhomocysteine && PF01048:Phosphorylase superfamily	-	474	486	197	166	264	146	83.0724600321507	69.8277438914419	66.7855294827557	52.6551052507284	67.1552351217783	54.1611860124029
C4N14_06850	69.4717906551355	92.8344371845448	61.8164046696213	49.0373245731632	58.4835469279553	54.4085055824387	0.484028163712199	0.0749155361090726	0.196976194079889	-	CP028109	1428477	1429031	+	555	protein_coding	hypothetical protein && -	-	100	163	46	39	58	37	22.5467504705803	30.1289900625581	20.0622301214764	15.9148383893605	18.980566454157	17.6580305081533
C4N14_08700	4578.88572207998	4783.53642891406	4836.4617479558	5668.21177373896	5349.22786987591	5223.21653591412	-0.194028470128728	0.0765110199420699	0.200923773156604	-	CP028109	1805010	1807745	-	2736	protein_coding	DNA polymerase I && PF01367:5'-3' exonuclease, C-terminal SAM fold|PF00476:DNA polymerase family A|PF02739:5'-3' exonuclease, N-terminal resolvase-like domain	-	6591	8399	3599	4508	5305	3552	301.447828783388	314.920868946115	318.405171346559	373.162868869739	352.162780404398	343.866909895617
C4N14_03965	22.9256909161947	16.5165563089067	17.4698534935886	17.6031421544688	6.05002209599538	5.88200060350689	0.955758981720645	0.0767667831527366	0.201107360857636	-	CP028109	829188	830600	+	1413	protein_coding	aldehyde dehydrogenase && PF00171:Aldehyde dehydrogenase family	Aldedh	33	29	13	14	6	4	2.92246096863891	2.10545415296555	2.22697606582437	2.24396708739962	0.771228814851536	0.749810212660437
C4N14_07325	184.79496314266	202.754967102441	202.919067502452	260.275030426789	279.309353431787	201.458520670111	-0.334426558865665	0.0767693204210647	0.201107360857636	cbiC	CP028109	1516689	1517348	+	660	protein_coding	precorrin-8X methylmutase && PF02570:Precorrin-8X methylmutase	CbiC	266	356	151	207	277	137	50.4329813935117	55.3345032214187	55.3792883837396	71.032486727338	76.2272043842692	54.9806859003864
C4N14_09870	2.77887162620542	3.41721854667036	2.6876697682444	0	0	1.47050015087672	2.76101924949665	0.0770571735262134	0.201614050831453	-	CP028109	2060862	2062189	-	1328	protein_coding	cell surface protein && -	-	4	6	2	0	0	1	0.376911039493135	0.463492945285675	0.364540915316246	0	0	0.199450645799924
C4N14_03140	1176.15741579144	1218.23841188798	1304.86367248266	1588.05489579244	1497.38046875886	1301.3926335259	-0.247688287787502	0.0772345830739416	0.201830887225049	mltG	CP028109	646169	647101	-	933	protein_coding	endolytic transglycosylase MltG && PF02618:YceG-like family	-	1693	2139	971	1263	1485	885	227.066076563926	235.190130838679	251.913791966407	306.585997515543	289.080614209906	251.243681667454
C4N14_06360	1902.13762813761	1871.49669072647	1963.34276570254	1741.45370599567	1643.58933607874	1604.3156646065	0.200760367792934	0.0780030019022555	0.203589742128748	priA	CP028109	1317027	1319327	-	2301	protein_coding	primosomal protein N' && PF00271:Helicase conserved C-terminal domain|PF04851:Type III restriction enzyme, res subunit	Helicase_C	2738	3286	1461	1385	1630	1091	148.899680780483	146.5011026062	153.690830122535	136.321314021124	128.660473278133	125.586123105575
C4N14_02370	1768.0570721732	1500.15894198829	2241.51658671583	1261.13939863802	1428.81355167091	1632.25516747316	0.349023818996888	0.0781344172299823	0.203683737223458	-	CP028109	486630	487247	+	618	protein_coding	protein translocase component YidC && PF02096:60Kd inner membrane protein	-	2545	2634	1668	1003	1417	1110	515.319116034513	437.237344915835	653.313947961714	367.572546345256	416.442968959239	475.738200583741
C4N14_02690	6197.57844434464	6556.50331821153	7043.03862768446	7558.03482075087	7338.67680244239	7995.10932031674	-0.209736633088468	0.0783209611792682	0.203921039167973	folE	CP028109	550199	552259	+	2061	protein_coding	glycine--tRNA ligase subunit beta && PF05746:DALR anticodon binding domain|PF02092:Glycyl-tRNA synthetase beta subunit	-	8921	11512	5241	6011	7278	5437	541.642194692703	573.010713567758	615.53184584304	660.540339204736	641.369374363063	698.738805479108
C4N14_01305	11.810204411373	24.4900662511376	17.4698534935886	45.2652226829199	23.1917513679823	24.9985025649043	-0.782057579235867	0.0785215306369833	0.204194236187527	-	CP028109	270831	272090	+	1260	protein_coding	PLP-dependent transferase && PF01053:Cys/Met metabolism PLP-dependent enzyme	Cys_Met_Meta_PP	17	43	13	36	23	17	1.68832214833274	3.50096576026365	2.49739458810305	6.47086835611361	3.31536577432011	3.57364903141197
C4N14_10790	671.097497728609	1227.3509946791	620.851716464457	1144.20424004047	917.586684559299	1610.19766521001	-0.540892885837992	0.078676832694739	0.204349194407868	-	CP028109	2280383	2282236	+	1854	protein_coding	C4-dicarboxylate ABC transporter permease && PF06808:Tripartite ATP-independent periplasmic transporter, DctM component|PF04290:Tripartite ATP-independent periplasmic transporters, DctQ component	-	966	2155	462	910	910	1095	65.1995109481781	119.241518386943	60.3179544281199	111.16351517919	89.1468129270541	156.436435327086
C4N14_06535	2997.01304886255	2671.12583064733	3813.80340113881	2533.59510294676	2644.86799296598	2514.55525799919	0.300415757213809	0.0790671915261382	0.205113552743992	-	CP028109	1364219	1366705	+	2487	protein_coding	long-chain fatty acid--CoA ligase && PF01553:Acyltransferase|PF00501:AMP-binding enzyme	AMP-binding	4314	4690	2838	2015	2623	1710	217.060748891018	193.458141065653	276.217356707368	183.497382716088	191.556398958279	182.118408739096
C4N14_01050	193.826295927828	180.543046549084	209.638241923063	172.259319654445	137.133834175895	155.873015992933	0.325489749227764	0.079191381264382	0.205186406552737	-	CP028109	214092	214856	+	765	protein_coding	hypothetical protein && PF01925:Sulfite exporter TauE/SafE	-	279	317	156	137	136	106	45.6372755113334	42.5096745391247	49.3602695060367	40.5592336830912	32.2887797151176	36.7010045855735
C4N14_06470	1387.35165938306	1342.96688884145	1357.27323296342	958.113880121804	1195.88770097509	1248.45462809434	0.264876635417855	0.0812480596123496	0.210260130027111	-	CP028109	1348481	1349356	-	876	protein_coding	phosphate/phosphite/phosphonate ABC transporter && PF12974:ABC transporter, phosphonate, periplasmic substrate-binding protein	-	1997	2358	1010	762	1186	849	285.266583137107	276.140207895405	279.081871515625	197.006916732363	245.897855792784	256.706642147639
C4N14_08100	1238.68202738107	1054.78145807225	1369.36774692052	994.577531727489	1043.6288115592	1008.76310350143	0.263023966835173	0.0815242513891831	0.21039842519851	hflX	CP028109	1677619	1679421	-	1803	protein_coding	GTPase HflX && PF13167:GTP-binding GTPase N-terminal|PF16360:GTP-binding GTPase Middle Region|PF01926:50S ribosome-binding GTPase	-	1783	1852	1019	791	1035	686	123.746395615196	105.374422743624	136.802116449039	99.3599503266806	104.260254799751	100.777112550692
C4N14_03730	2210.59237864641	4339.86755427136	1315.61435155564	4723.92893388139	4988.24321814819	2849.82929239909	-0.674787870944133	0.0815858938835078	0.21039842519851	ablA	CP028109	779623	780660	+	1038	protein_coding	L-erythro-3,5-diaminohexanoate dehydrogenase && -	-	3182	7620	979	3757	4947	1938	383.60102888776	753.091196340085	228.296733378437	819.736834766049	865.602925852711	494.526923768802
C4N14_07610	1471.41252607577	1437.50993529933	1509.12657486923	1701.21795249974	1724.25629735868	1629.31416717141	-0.195324525377805	0.0815998616507733	0.21039842519851	cobS	CP028109	1570085	1570921	+	837	protein_coding	adenosylcobinamide-GDP ribazoletransferase && PF02654:Cobalamin-5-phosphate synthase	-	2118	2524	1123	1353	1710	1108	316.648503114247	309.352653425047	324.764579935121	366.102713266141	371.060573339053	350.628992885911
C4N14_01085	1454.73929631854	1422.70198826376	1648.88540281794	1828.21204947126	1824.08166194261	1651.37166943456	-0.230805057861801	0.0816956882855104	0.21039842519851	-	CP028109	220156	221541	+	1386	protein_coding	23S rRNA (uracil(1939)-C(5))-methyltransferase && PF05958:tRNA (Uracil-5-)-methyltransferase	-	2094	2498	1227	1454	1809	1123	189.055966770522	184.892441208004	214.286934237933	237.591984590636	237.055204970162	214.610046110997
C4N14_05720	15258.784099494	11237.5231907255	12086.4509477951	7433.55545837284	7765.20336021007	13205.091354873	0.442028506129719	0.0820490696023923	0.211053932049527	-	CP028109	1188597	1188947	+	351	protein_coding	50S ribosomal protein L17 && PF01196:Ribosomal protein L17	-	21964	19731	8994	5912	7701	8980	7830.35154334425	5766.76073834627	6202.40506815746	3814.67829130207	3984.87007349553	6776.45786167592
C4N14_08410	806.567489506123	707.933775585209	932.621409580808	1102.7111192478	966.995198343261	914.651093845321	-0.289779716929637	0.0824832047757655	0.211915333569506	maf	CP028109	1747446	1748024	+	579	protein_coding	septum formation inhibitor Maf && PF02545:Maf-like protein	Maf	1161	1243	694	877	959	622	250.917295327647	220.23306239345	290.131755496324	343.045430381532	300.825191840652	284.54132062361
C4N14_05370	5673.76114280492	6994.47682860978	3840.68009882125	7798.19197442969	7843.85364745801	6271.68314348922	-0.408166683917743	0.0828229035852039	0.212377834975769	-	CP028109	1125797	1126723	+	927	protein_coding	ABC transporter permease && PF00528:Binding-protein-dependent transport system inner membrane component	BPD_transp_1	8167	12281	2858	6202	7779	4265	1102.45218615687	1359.0766471555	746.271488119336	1515.24422228865	1524.11661046056	1218.63268798178
C4N14_00240	573.142272904868	904.423842018755	455.560025717426	904.047086361649	938.761761895283	797.011081775183	-0.44618684007702	0.082879923086871	0.212377834975769	-	CP028109	60892	61872	+	981	protein_coding	polyprenyl synthetase family protein && PF00348:Polyprenyl synthetase	-	825	1588	339	719	931	542	105.23540643952	166.06245099676	83.6459754067541	165.993274395106	172.367281621414	146.340252835154
C4N14_05945	657.203139597582	558.715232380604	702.825644395911	477.799572764154	522.318574287601	574.965558992798	0.282520357589379	0.083011252742234	0.212377834975769	-	CP028109	1233891	1234988	+	1098	protein_coding	O-antigen ligase family protein && PF13425:O-antigen ligase like membrane protein	-	946	981	523	380	518	391	107.811661198258	91.6550967431585	115.295858600823	78.3811922917222	85.6843642030273	94.3209006651357
C4N14_03725	1611.05082529259	2885.84106266312	932.621409580808	3122.04299782472	3247.85352853352	2045.46570986952	-0.631298252872871	0.083061120470617	0.212377834975769	-	CP028109	778790	779605	+	816	protein_coding	3-keto-5-aminohexanoate cleavage protein && PF05853:3-keto-5-aminohexanoate cleavage enzyme	-	2319	5067	694	2483	3221	1391	355.621108571177	637.016524713362	205.865547098494	689.155409911829	716.92665070584	451.513243324287
C4N14_04835	1863.92814327729	2179.0463599268	1798.05107495551	2346.24737573135	2410.93380525416	2158.69422148703	-0.242933064140143	0.0831916550717084	0.212457157390069	-	CP028109	1011951	1013729	+	1779	protein_coding	aspartate--tRNA ligase && PF01336:OB-fold nucleic acid binding domain|PF02938:GAD domain|PF00152:tRNA synthetases class II (D, K and N)	tRNA-synt_2	2683	3826	1338	1866	2391	1468	188.721624448986	220.627157907481	182.051610160901	237.556162078572	244.105624890956	218.566515901931
C4N14_03525	8937.54586778318	9184.91391702548	8233.67633501673	9175.00916436851	9957.32803299239	14435.8999811568	-0.348740164327868	0.0834436639678989	0.212846144051928	lpxD	CP028109	734427	734900	+	474	protein_coding	OmpH family outer membrane protein && PF03938:Outer membrane protein (OmpH-like)	-	12865	16127	6127	7297	9875	9817	3396.31834105968	3490.31960886432	3128.84390912809	3486.55574643383	3783.84137286535	5485.72422463737
C4N14_00500	36.8200490472218	46.7019868044949	21.5013581459552	35.2062843089377	45.3751657199653	104.405510712247	-0.779910655479793	0.0840993454985856	0.214262652314416	-	CP028109	110794	111261	+	468	protein_coding	N-acetyltransferase && PF00583:Acetyltransferase (GNAT) family	Acetyltransf_1	53	82	16	28	45	71	14.1712107925667	17.9745469265772	8.27539035111069	13.5501089508362	17.4638832593785	40.1833386563745
C4N14_04745	2152.2360744961	2683.65563198512	2077.56873085292	3067.97620406457	3208.52838490955	2355.74124170451	-0.32007065465621	0.084469600383039	0.21471937525651	-	CP028109	992774	994132	-	1359	protein_coding	dipeptidase PepV && PF01546:Peptidase family M20/M25/M40|PF07687:Peptidase dimerisation domain	Peptidase_M20	3098	4712	1546	2440	3182	1602	285.258699717521	355.693376363888	275.362243835468	406.631462554895	425.260335486359	312.231400375955
C4N14_02775	264.687522396066	273.377483733629	236.514939605507	233.870317195086	208.725762311841	189.694519463097	0.296531002137905	0.0844797541992826	0.21471937525651	-	CP028109	574174	575541	+	1368	protein_coding	ethanolamine ammonia-lyase subunit EutB && PF06751:Ethanolamine ammonia lyase large subunit (EutB)	-	381	480	176	186	207	129	34.8510462043608	35.9952415987939	31.1416005318113	30.7933866946634	27.4826373397588	24.9768194687694
C4N14_06505	716.254161654447	616.807947674	677.29278159759	761.964581829151	763.311121111417	851.419587357622	-0.241331310647605	0.0852474614974368	0.216412996786002	-	CP028109	1357378	1359360	+	1983	protein_coding	S9 family peptidase && PF00326:Prolyl oligopeptidase family	-	1031	1083	504	606	757	579	65.0598252799718	56.0267841435993	61.5208293273191	69.2118597242408	69.334170511566	77.3373650848771
C4N14_07005	382.789566509797	406.649007053773	344.021730335284	323.143395264178	308.551126895764	319.098532740249	0.259566422325063	0.0854166858323511	0.216585064432387	-	CP028109	1452044	1452583	+	540	protein_coding	CvpA family protein && PF02674:Colicin V production protein	-	551	714	256	257	306	217	127.683500512145	135.642068758122	114.752079535402	107.787890487485	102.920485341937	106.438683896368
C4N14_06205	254.961471704347	243.192053238041	224.420425648408	173.516686951193	198.642392151848	217.634022329755	0.299104689339689	0.0855478132917617	0.216660238882457	cas6	CP028109	1282543	1283131	+	589	protein_coding	hypothetical protein && PF07751:Abi-like protein	-	367	427	167	138	197	148	77.970031741938	74.3708136904114	68.630242814241	53.0633177589622	60.7470356906871	66.5548857862484
C4N14_03410	1977.86187995171	1963.19205506212	1669.04292607977	2117.40652772325	2126.58276674238	2389.56274517467	-0.23996389015306	0.0857412132394613	0.216892760978969	-	CP028109	702560	704446	+	1887	protein_coding	helicase && PF00271:Helicase conserved C-terminal domain|PF00176:SNF2 family N-terminal domain	SNF2_N	2847	3447	1242	1684	2109	1625	188.795878205124	187.395576949906	159.317709788195	202.116047116765	202.991960709012	228.094591222171
C4N14_03375	131.996402244757	123.589404104578	110.194460498021	106.876220223561	84.7003093439353	95.5825098069869	0.361456085281898	0.0861433452734309	0.217652120897959	-	CP028109	694745	695536	+	792	protein_coding	HEAT repeat domain-containing protein && PF13646:HEAT repeats	-	190	217	82	85	84	65	30.0196317818522	28.1076479378461	25.061267370125	24.3066077770682	19.2631924436781	21.7381057392039
C4N14_04200	118.10204411373	99.6688742778855	145.134167485198	125.736729674777	141.167182239892	249.985025649043	-0.513380361662108	0.0865666270114066	0.218463059892852	-	CP028109	881565	881849	+	285	protein_coding	hypothetical protein && -	-	170	175	108	100	140	170	74.6416107683948	62.9916727978894	91.7261688391532	79.466804373325	89.2189965812461	157.992904546635
C4N14_08000	714.864725841344	670.913907996281	708.2009839324	729.273032113709	800.619590703388	1101.40461300666	-0.328332725912016	0.0867231834470065	0.218549751032519	-	CP028109	1646168	1646632	-	465	protein_coding	hypothetical protein && -	-	1029	1178	527	580	794	749	276.910461505291	259.885644343292	274.329190139319	282.491672320658	310.128521296009	426.640801632478
C4N14_10440	52.798560897903	66.0662252356269	52.4095604807659	96.8172818495786	99.8253645839237	49.9970051298085	-0.528819009866988	0.0868181186600324	0.218549751032519	-	CP028109	2180301	2182055	+	1755	protein_coding	urocanate hydratase && PF01175:Urocanase	Urocanase	76	116	39	77	99	34	5.41892840369844	6.78064209262751	5.37900372822195	9.93674656394654	10.2454781788354	5.13139348100181
C4N14_03735	4849.82570563501	8473.5629228936	2555.97394960043	9232.8480600189	9446.10116588078	6059.93112176297	-0.63931081432619	0.086990390809866	0.218549751032519	ablA	CP028109	780780	782057	+	1278	protein_coding	L-lysine 2,3-aminomutase && PF04055:Radical SAM superfamily|PF12544:Lysine-2,3-aminomutase	Radical_SAM	6981	14878	1902	7343	9368	4121	683.539672100878	1194.27310864205	360.24172855909	1301.28757579263	1331.343698817	854.093236198353
C4N14_04385	5024.1999001794	5294.41060164128	4767.92616886557	6193.79130377953	5831.21296352355	5424.67505658423	-0.209697458893046	0.0870767575034761	0.218549751032519	-	CP028109	915818	916945	+	1128	protein_coding	sodium ion-translocating decarboxylase subunit && PF03977:Na+-transporting oxaloacetate decarboxylase beta subunit	-	7232	9296	3548	4926	5783	3689	802.280542276564	845.42866384912	761.357921319075	989.044692621938	931.147006777885	866.22971468853
C4N14_10160	211.888961498163	189.655629340205	163.947855862909	207.465603963383	208.725762311841	357.331536663043	-0.442585413539921	0.0871858728987204	0.218549751032519	-	CP028109	2118232	2118458	-	227	protein_coding	serine/threonine protein kinase && -	-	305	333	122	165	207	243	168.132210832929	150.490238058746	130.091323647306	164.62231170289	165.622237360309	283.539740978937
C4N14_10030	31945.9082148575	20779.536445878	19757.0604663646	13159.6061277622	13635.7414673576	24501.4735139079	0.498860874418064	0.0872401306081216	0.218549751032519	-	CP028109	2093634	2093984	-	351	protein_coding	50S ribosomal protein L19 && PF01245:Ribosomal protein L19	-	45984	36485	14702	10466	13523	16662	16393.6844549782	10663.4364978239	10138.7324118358	6753.1162037834	6997.45461678743	12573.4232618312
C4N14_08405	2313.41062881601	1692.09271702627	1995.59480292147	2400.3141694915	2278.84165615826	2620.43126886232	-0.282485902801983	0.0873175351900416	0.218549751032519	maf	CP028109	1746632	1747444	+	813	protein_coding	hypothetical protein && -	-	3330	2971	1485	1909	2260	1782	512.543381084908	374.888448894893	442.130287993151	531.79713310422	504.88451676314	580.564766891682
C4N14_10640	3209.59672826726	3422.34437449036	3312.55298936123	3959.44961745874	3984.94788722896	3518.906861048	-0.205320519227918	0.0876804678843825	0.219176435339113	-	CP028109	2232065	2233603	+	1539	protein_coding	glutamine-hydrolyzing GMP synthase && PF00958:GMP synthase C terminal domain|PF00117:Glutamine amidotransferase class-I|PF02540:NAD synthase	GATase	4620	6009	2465	3149	3952	2393	375.647322167738	400.547049568802	387.697198539974	463.409198095556	466.393484773921	411.848606296402
C4N14_07520	298.033981910531	228.953642626914	361.491583828872	179.803523434932	232.925850695822	257.337526403426	0.400923558804515	0.0877732328875605	0.219176435339113	rfaE2	CP028109	1555646	1556263	+	618	protein_coding	NUDIX domain-containing protein && PF00293:NUDIX domain	NUDIX	429	402	269	143	231	175	86.8651869464857	66.7309843037835	105.360582734833	52.4056571559039	67.8887267675258	75.0037703623016
C4N14_06460	642.614063560003	608.264901307324	663.854432756368	554.498977865768	550.552010735579	536.732555070004	0.219431436481546	0.0879041748983491	0.219246978280345	phnC	CP028109	1346123	1347691	-	1569	protein_coding	phosphonate ABC transporter permease && PF00528:Binding-protein-dependent transport system inner membrane component	BPD_transp_1	925	1068	494	441	546	365	73.7727088772095	69.8293922105857	76.2111235681159	63.6570127958021	63.2038971957011	61.6174104730014
C4N14_03950	48.6302534585949	66.0662252356269	41.6588814077883	38.978386199181	37.3084695919715	33.8215034701646	0.526045079839801	0.0882801699153396	0.219927844538215	-	CP028109	827150	827365	+	216	protein_coding	hypothetical protein && -	-	70	116	31	31	37	23	40.5528359158354	55.0927170025985	34.7393990781001	32.5041303999225	31.1115846213373	28.2037987283004
C4N14_03745	1665.2388220036	2906.91391036759	972.936456104474	2919.60686304833	3069.37787670166	2318.97873793259	-0.58224509487331	0.0887936545915019	0.220814687725037	-	CP028109	783079	784542	+	1464	protein_coding	endonuclease MutS2 && PF00488:MutS domain V	-	2397	5104	724	2322	3044	1577	204.882044312018	357.651080869328	119.704878050185	359.212753621142	377.63977504925	285.314693763911
C4N14_03580	799.62031044061	1215.9602661902	330.583381494062	1256.10992945103	1313.863131847	1089.64061179965	-0.638877264771053	0.0888430055062327	0.220814687725037	-	CP028109	749673	750923	+	1251	protein_coding	hypothetical protein && PF12683:Protein of unknown function (DUF3798)	-	1151	2135	246	999	1303	741	115.131710106787	175.077574994613	47.598378314482	180.858442902887	189.173920723014	156.889695522081
C4N14_03440	2833.05962291643	2762.82119498299	3473.81317545589	4165.65785412537	4728.09226802039	2841.00629149383	-0.372546817913716	0.0892462940226309	0.221468890559147	-	CP028109	709680	712217	+	2538	protein_coding	DegV family EDD domain-containing protein && PF02645:Uncharacterised protein, DegV family COG1307|PF13684:Dihydroxyacetone kinase family|PF02734:DAK2 domain	-	4078	4851	2585	3313	4689	1932	201.063179166902	196.078334687898	246.537670876839	295.63811671913	335.554273236229	201.627156866147
C4N14_00475	45.1566639258381	31.8940397689234	56.4410651331325	61.6109975406409	58.4835469279553	64.7020066385758	-0.50147381424312	0.089313683733689	0.221468890559147	-	CP028109	105546	106916	-	1371	protein_coding	copper amine oxidase && -	-	65	56	42	49	58	44	5.93270622338574	4.19025569596463	7.41525678069984	8.09448521570739	7.68359911163904	8.50058361442828
C4N14_06915	150.059067815093	95.6821193067701	126.320479107487	74.1846705081187	74.616939183943	119.110512221014	0.48057576705964	0.0897300241374934	0.222243157231495	-	CP028109	1438576	1438959	-	384	protein_coding	glyoxalase && PF13669:Glyoxalase/Bleomycin resistance protein/Dioxygenase superfamily	-	216	168	94	59	74	81	70.3881366253429	44.8815668684962	59.2530879436949	34.797768633788	35.0005326990045	55.8711121547038
C4N14_05270	1424.86642633683	1501.29801483718	1329.05270039686	1706.24742168673	1852.31509839059	1486.67565253637	-0.245554804867575	0.0900909819589704	0.222852678969271	-	CP028109	1096320	1097435	+	1116	protein_coding	Fe(3+) ions import ATP-binding protein FbpC && PF00005:ABC transporter|PF08402:TOBE domain	ABC_tran	2051	2636	989	1357	1837	1011	229.973824322705	242.309903257258	214.509463194012	275.388792628688	298.964154922737	239.949850050309
C4N14_04935	160.479836413363	168.013245211293	210.982076807186	221.296644227608	201.667403199846	251.455525799919	-0.32964074244199	0.0902585408911149	0.222852678969271	-	CP028109	1035779	1036426	+	648	protein_coding	O-methyltransferase && PF01596:O-methyltransferase	-	231	295	157	176	200	171	44.6081195074189	46.7021595280648	58.6460823146421	61.5131930149071	56.0569092276348	69.8963707614401
C4N14_03685	2459.99610709835	2608.47682395837	2994.06412182426	2909.54792467435	3082.48625790965	3785.06738835668	-0.278523207236765	0.0902892586924683	0.222852678969271	-	CP028109	772639	772977	+	339	protein_coding	histidine triad nucleotide-binding protein && PF01230:HIT domain	HIT	3541	4580	2228	2314	3057	2574	1307.08301168319	1385.97607253409	1590.85225307237	1545.94580578655	1637.83406397867	2011.14028884896
C4N14_10120	930.921994778816	1050.79470310114	1006.53232820753	1120.31426140227	1136.39581703113	1213.1626244733	-0.215041039830639	0.0906292650349168	0.223433580657676	alr	CP028109	2111062	2111586	+	525	protein_coding	hypothetical protein && -	-	1340	1845	749	891	1127	825	319.390825237535	360.518055498778	345.332039351849	384.369580353148	389.887015060045	416.225004835042
C4N14_01815	0	0.56953642444506	0	1.25736729674777	4.03334806399692	1.47050015087672	-2.99672333418328	0.0913196753369929	0.224590441913453	-	CP028109	358172	361099	-	2928	protein_coding	23S ribosomal RNA && -	-	0	1	0	1	4	1	0	0.0350363519660392	0	0.0773498608141995	0.248120745761662	0.0904612218655394
C4N14_05805	1609.66138947949	1583.88079638171	2327.52201929965	2046.99395910538	2184.05797665433	2924.8248000938	-0.375178430567037	0.0913947178410671	0.224590441913453	-	CP028109	1208227	1208823	-	597	protein_coding	OmpA family protein && PF13488:Glycine zipper|PF00691:OmpA family	-	2317	2781	1732	1628	2166	1989	485.655872133763	477.877530361476	702.243803312594	617.604822330575	658.958827226239	882.457856299419
C4N14_10635	3085.93694090112	3450.82119571262	3765.42534531041	3938.07437341403	3954.69777674898	4115.92992230395	-0.221738918825566	0.0914140955610262	0.224590441913453	-	CP028109	2230102	2231973	+	1872	protein_coding	PTS fructose transporter subunit IIC && PF02302:PTS system, Lactose/Cellobiose specific IIB subunit|PF00359:Phosphoenolpyruvate-dependent sugar phosphotransferase system, EIIA 2|PF02378:Phosphotransferase system, EIIC	PTS_EIIA_2	4442	6059	2802	3132	3922	2799	296.926973304628	332.035914110157	362.306933809565	378.919118160883	380.518611907125	396.032270771803
C4N14_01755	2347.45180623703	1968.88741930657	2855.64912875968	1521.41442906481	1488.30543561486	2404.26774668344	0.405692224487337	0.0917273664541384	0.224867626496146	putP	CP028109	348257	349273	-	1017	protein_coding	LD-carboxypeptidase && PF02016:LD-carboxypeptidase	-	3379	3457	2125	1210	1476	1635	415.761413581617	348.713193795514	505.769155861577	269.46044727769	263.596453868991	425.8241870329
C4N14_07740	1440.15022028096	1290.56953779251	1494.34439114389	1241.02152189005	1206.97940815108	1189.63462205927	0.214394315879448	0.0917375656572098	0.224867626496146	pepF	CP028109	1590706	1592508	+	1803	protein_coding	oligoendopeptidase F && PF01432:Peptidase family M3|PF08439:Oligopeptidase F	Peptidase_M3	2073	2266	1112	987	1197	809	143.873403314807	128.930044242469	149.287491159305	123.980115009398	120.57925120319	118.846478212113
C4N14_03750	2578.09815121208	4378.59603113362	1380.1184259935	4485.02914749931	4470.96632894058	3592.43186859183	-0.589219291087853	0.0920333237479691	0.225333883259076	-	CP028109	784542	786098	+	1557	protein_coding	D-lysine 5,6-aminomutase subunit alpha && PF09043:D-Lysine 5,6-aminomutase TIM-barrel domain of alpha subunit	-	3711	7688	1027	3567	4434	2443	298.249197193061	506.541130136708	159.660023956183	518.853924161209	517.227056563698	415.593145774744
C4N14_00820	197.994603367136	169.152318060183	186.793048892986	246.443990162564	185.534010943858	273.51302806307	-0.34464808961165	0.0940242583728305	0.229717355087612	-	CP028109	159756	161093	-	1338	protein_coding	MATE family efflux transporter && PF01554:MatE	MatE	285	297	139	196	184	186	26.6542022098957	22.7714291863222	25.1462394021138	33.1764999424061	24.9767466406179	36.8205568891985
C4N14_07950	54.1879967110057	67.2052980845171	61.8164046696213	47.7799572764154	51.4251878159607	29.4100030175344	0.493359167635412	0.0940388610522591	0.229717355087612	-	CP028109	1637807	1638070	-	264	protein_coding	hypothetical protein && -	-	78	118	46	38	51	20	36.9715465102811	45.8530293548273	42.1762792326494	32.5994504304208	35.0865290938423	20.0659437592651
C4N14_06900	31.9570237013623	31.8940397689234	47.0342209442771	21.3752440447122	18.1500662879861	32.3510033192879	0.621272040730771	0.0942628734765096	0.230001411282683	-	CP028109	1436765	1437313	-	549	protein_coding	DUF3601 domain-containing protein && PF12208:Domain of unknown function (DUF3601)	-	46	56	35	17	18	22	10.4848550002535	10.464190453857	15.4315680727679	7.01305404715409	5.95489789827989	10.61411669889
C4N14_00910	1333.16366267205	1315.62914046809	1261.86095619075	1219.64627784534	1126.31244687114	842.596586452362	0.293690242552894	0.0944112666002006	0.230100518483366	mviN	CP028109	181055	182575	-	1521	protein_coding	murein biosynthesis integral membrane protein && PF03023:MviN-like protein	-	1919	2310	939	970	1117	573	157.878394838522	155.801888932058	149.434452686403	144.435227278144	133.382274192997	99.7835451792094
C4N14_01310	18.7573834768866	25.0596026755826	8.06300930473321	28.9194478251988	19.1584033039854	48.5265049789318	-0.823081611796996	0.0949979207263818	0.231266317845867	-	CP028109	272137	273672	+	1536	protein_coding	sodium:alanine symporter family protein && PF01235:Sodium:alanine symporter family	-	27	44	6	23	19	33	2.19962926954196	2.93867402115154	0.945527999101514	3.39130796007256	2.2466558151388	5.69057623797909
C4N14_09445	60122.2770687674	102513.139181564	44153.0389527191	48716.6959124925	50986.5612140011	49251.4615533141	0.473315114979946	0.0953049904161114	0.231749606535761	ssrA	CP028109	1965580	1965923	+	344	protein_coding	transfer-messenger RNA && -	-	86542	179994	32856	38745	50565	33493	31480.7758130771	53677.1611091568	23119.0831170079	25508.6709477231	26697.20079334	25788.6809219293
C4N14_02365	672.486933541712	523.973510489455	796.894086284466	471.512736280415	515.260215175606	588.200060350689	0.336903486877889	0.0954775087381249	0.231904984250167	-	CP028109	486385	486633	+	249	protein_coding	membrane protein insertion efficiency factor && -	-	968	920	593	375	511	400	486.466514972472	379.034230811397	576.460700753424	341.084928409603	372.731169452375	425.494711039838
C4N14_04265	1077.50747306115	844.052981027579	1061.62955845654	734.3025013007	728.019325551444	951.413597617239	0.305837922224201	0.0961510055783393	0.233275451033812	minE	CP028109	891236	891535	+	300	protein_coding	cell division topological specificity factor && PF03776:Septum formation topological specificity factor MinE	-	1551	1482	790	584	722	647	646.945184627596	506.77700646942	637.411941794301	440.881830663207	437.109355393405	571.237286938759
C4N14_03015	125.743941085795	129.284768349029	158.57251632642	145.854606422742	162.342259575876	235.280024140276	-0.396971176018269	0.0965454430217103	0.233966538991318	-	CP028109	620024	620572	-	549	protein_coding	biotin transporter BioY && PF02632:BioY family	-	181	227	118	116	161	160	41.255625109693	42.4173434468848	52.0264295024746	47.8537805570514	53.2632534235035	77.1935759919269
C4N14_07320	149.364349908541	141.245033262375	118.257469802754	189.862461808914	193.600707071852	139.697514333289	-0.352103989519814	0.0967010796041115	0.23407801015281	cbiC	CP028109	1515682	1516674	+	993	protein_coding	Fic family protein && PF02661:Fic/DOC family	Fic	215	248	88	151	192	95	27.0935649536958	25.6207822376914	21.4510118466857	34.4396165781072	35.117706034569	25.3400739920629
C4N14_05570	2077.20654058855	1647.09933949511	1185.26236779578	1953.94877914604	1818.03163984661	2833.65379073944	-0.426519048670477	0.097238296181	0.235111848636959	-	CP028109	1160626	1160820	-	195	protein_coding	DUF1858 domain-containing protein && -	-	2990	2892	882	1554	1803	1927	1918.72846504638	1521.43579643887	1094.83414345194	1804.87451225138	1679.32701422184	2617.46344532395
C4N14_01245	1957.71506066172	2156.83443937344	1001.15698867104	2294.69531656469	2212.29141310231	2495.4387560378	-0.451231818111964	0.0975495297333772	0.235597563326652	-	CP028109	258677	259312	-	636	protein_coding	V-type ATP synthase subunit D && PF01813:ATP synthase subunit D	ATP-synt_D	2818	3787	745	1825	2194	1697	554.447991642813	610.840947820288	283.539465390945	649.884773972888	626.547016759741	706.737683309814
C4N14_05660	38.9042027668759	40.4370861355993	44.3465511760326	20.1178767479644	34.2834585439738	29.4100030175344	0.543446568543526	0.0976660222587224	0.235612381381212	-	CP028109	1177272	1177823	+	552	protein_coding	N-acetyltransferase && PF13302:Acetyltransferase (GNAT) domain	-	56	71	33	16	34	20	12.6948008084354	13.1949948143405	14.4706893775536	6.56464905692685	11.1870092762975	9.59675571095287
C4N14_02550	564.805658026252	510.304636302774	569.785990867813	567.072650833246	582.818795247555	1085.22911134702	-0.441028888080728	0.0977902910163122	0.235645904424183	-	CP028109	523509	523985	+	477	protein_coding	toxin-antitoxin system YwqK family antitoxin && -	-	813	896	424	451	578	738	213.279497140103	192.699054395556	215.160149128878	214.135549268875	220.081540982759	409.799575943935
C4N14_08785	850.334717618858	757.48344451193	713.576323468889	839.921354227513	867.169833759338	1154.34261843823	-0.299069347744121	0.0980536802540608	0.236014213463833	-	CP028109	1828110	1828571	-	462	protein_coding	DUF5105 domain-containing protein && -	-	1224	1330	531	668	860	785	331.525076399883	295.32459584465	278.206264255116	327.465156203325	338.088683705371	450.050452886374
C4N14_07615	1187.27290229627	1066.7417229856	1189.29387244815	1380.58929182906	1262.43794403104	1335.21413699606	-0.209089073481518	0.098324847993171	0.236400394668266	cobT	CP028109	1570926	1571501	+	576	protein_coding	histidine phosphatase family protein && PF00300:Histidine phosphatase superfamily (branch 1)	-	1709	1873	885	1098	1252	908	371.275695965157	333.584026764656	371.907679646596	431.728248134455	394.780783235618	417.538846390708
C4N14_03595	1152.5370069687	1504.71523338385	657.135258335757	1720.07846195095	1661.73940236673	1251.39562839609	-0.481389210421184	0.0984388575504391	0.236408279943968	-	CP028109	753728	754750	+	1023	protein_coding	ABC transporter permease && PF02653:Branched-chain amino acid transport system / permease component	BPD_transp_2	1659	2642	489	1368	1648	851	202.93067216065	264.939756272179	115.703789872457	302.859410450361	292.58747601089	220.337008246898
C4N14_01900	25231.4596480387	18369.2582976265	19865.9110919785	11674.6553503031	11141.1156897755	22763.3423355717	0.477723727534139	0.0990793014515184	0.237678998425834	rpmG	CP028109	381285	381437	-	153	protein_coding	50S ribosomal protein L33 && -	-	36319	32253	14783	9285	11049	15480	29704.3048260953	21625.6235474825	23387.591798325	13744.251268157	13116.129671777	26798.658065315
C4N14_00005	674.571087261366	698.821192794088	830.489958387521	1067.50483493886	876.244866903331	764.660078455895	-0.300409264976607	0.099534630870326	0.238503296193205	mreC	CP028109	2298962	2299539	-	578	protein_coding	hypothetical protein && -	-	971	1227	618	849	869	520	210.217241563115	217.774325447928	258.806390453032	332.66756609328	273.065036928995	238.291761182691
C4N14_03835	52.1038429913516	59.2317881422862	63.1602395537435	51.5520591666587	35.291795559973	39.7035040736715	0.461396720715911	0.10166149532678	0.243326561124076	-	CP028109	803177	803803	-	627	protein_coding	hypothetical protein && -	-	75	104	47	41	35	27	14.9682374535551	17.0159323921571	18.1444862602702	14.8097226332106	10.138522338778	11.4059048736875
C4N14_10760	2.77887162620542	1.70860927333518	0	2.51473459349555	6.05002209599538	7.35250075438361	-1.6533023925121	0.101971835747204	0.243796046271311	-	CP028109	2274558	2275112	+	555	protein_coding	hypothetical protein && -	-	4	3	0	2	6	5	0.901870018823212	0.554521289494934	0	0.816145558428743	1.96350687456796	2.38622033893963
C4N14_02000	147.974914095439	161.178808117952	215.013581459552	221.296644227608	206.709088279842	224.986523084138	-0.330102475172931	0.102445172933507	0.244653740730466	-	CP028109	408010	408477	+	468	protein_coding	transcriptional regulator && PF01381:Helix-turn-helix	HTH_3	213	283	160	176	205	153	56.9522245059754	62.0341070758702	82.7539035111069	85.172113405256	79.5576904038355	86.5922649919055
C4N14_05095	1689.5539487329	1316.19867689253	2183.73168669858	940.510737967335	1155.55422033512	1720.48517652576	0.442963150640287	0.102936548921596	0.245552549662132	-	CP028109	1063761	1064234	+	474	protein_coding	DUF1877 domain-containing protein && -	-	2432	2311	1625	748	1146	1170	642.040124792626	500.162994734634	829.830480224114	357.399437896739	439.117186157336	653.794167548713
C4N14_02375	2314.10534672256	1942.11920735765	3366.30638472612	1805.5794381298	2016.67403199846	2101.34471560284	0.362581110061969	0.104282763998486	0.248486273590143	-	CP028109	487249	487992	+	744	protein_coding	protein jag && PF13083:KH domain|PF01424:R3H domain	R3H	3331	3410	2505	1436	2000	1429	560.245837751534	470.187843384246	814.984133419112	437.131510185846	488.237596498755	508.736403148206
C4N14_01415	94.4816352909843	99.6688742778855	55.0972302490103	42.7504880894243	45.3751657199653	83.8185085999732	0.565522928290715	0.104801078388718	0.249442923478163	-	CP028109	286296	286379	-	84	protein_coding	tRNA-Leu && -	-	136	175	41	34	45	57	202.598657799929	213.721746992839	118.145974744875	91.6706350449427	97.2987781593947	179.733524815132
C4N14_00225	2321.74724369463	2613.03311535394	1936.46606802009	2575.08822373944	2576.30107587803	3267.45133524808	-0.291585854124352	0.105140185002731	0.249816311165722	-	CP028109	56735	57925	-	1191	protein_coding	ArsA family ATPase && PF02374:Anion-transporting ATPase	-	3342	4588	1441	2048	2555	2222	351.13298270644	395.186045421923	292.86439694085	389.447391911187	389.630819452734	494.157982230688
C4N14_01570	8162.24068407187	8513.43047260476	7600.73010459517	9102.08186115714	8773.5403762093	10065.5735327512	-0.202452106081176	0.105265157104568	0.249816311165722	gltS	CP028109	307678	308502	+	825	protein_coding	peptidylprolyl isomerase && PF00160:Cyclophilin type peptidyl-prolyl cis-trans isomerase/CLD	Pro_isomerase	11749	14948	5656	7239	8701	6845	1782.06646133043	1858.74191944667	1659.47155019036	1987.26249823845	1915.53185659935	2197.62216051471
C4N14_09145	1058.75008958426	1163.56291514126	1155.69800034509	1516.38495987782	1477.21372843887	1098.46361270491	-0.277934619740337	0.105308983629578	0.249816311165722	dnaN	CP028109	1898041	1899069	+	1029	protein_coding	spermidine/putrescine ABC transporter && PF13343:Bacterial extracellular solute-binding protein	-	1524	2043	860	1206	1465	747	185.330344830187	203.677447979648	202.300723306306	265.437661138538	258.580879824967	192.282052326392
C4N14_03125	6990.94629362629	4608.68874660942	5597.07229236897	3391.11959932875	3533.2129040613	5909.94010637355	0.42239944819594	0.105601033309174	0.250231083368575	rpsO	CP028109	642305	642562	-	258	protein_coding	30S ribosomal protein S15 && -	-	10063	8092	4165	2697	3504	4019	4880.72915666374	3217.55604961126	3907.59602233333	2367.51014912924	2466.71258986422	4126.02468675977
C4N14_07765	44.4619460192867	43.8543046822696	38.9712116395438	54.0667937601543	73.6086021679438	47.0560048280551	-0.461861829059442	0.105916278962582	0.250699839894803	-	CP028109	1597670	1598458	+	789	protein_coding	multidrug ABC transporter permease && PF06182:ABC-2 family transporter protein	-	64	77	29	43	73	32	10.1503241662232	10.0116042697786	8.89683126150778	12.3430378655906	16.8042841197974	10.7425280657967
C4N14_05555	323.738544452931	330.331126178135	223.076590764285	323.143395264178	380.14305503171	413.210542396359	-0.338786572518102	0.10616256875193	0.251001647298419	-	CP028109	1157345	1158655	-	1311	protein_coding	citrate:H+ symporter && PF03600:Citrate transporter	-	466	580	166	257	377	281	44.4795276445933	45.3853046245663	30.6492432111502	44.3977580955316	52.2291330918164	56.7723864163738
C4N14_08020	1069.17085818254	894.172186378744	1146.29115615624	907.819188251893	882.294888999326	823.480084490964	0.247863967558282	0.1062789176383	0.251001647298419	pglZ	CP028109	1649842	1652355	-	2514	protein_coding	BREX-1 system phosphatase PglZ type A && PF08665:PglZ domain	-	1539	1570	853	722	875	560	76.6037954681536	64.0655165210038	82.1292991677802	65.0432948922	63.2145336755547	59.0005792635193
C4N14_08355	102.818250169601	87.7086093645392	91.3807721203097	135.79566804876	109.908734743916	111.758011466631	-0.340544555140172	0.106496324826841	0.251237186193707	-	CP028109	1736540	1737775	-	1236	protein_coding	coproporphyrinogen III oxidase family protein && PF04055:Radical SAM superfamily	Radical_SAM	148	154	68	108	109	76	14.9837385408856	12.7818054512222	13.3169509776369	19.7895488560756	16.017037267663	16.2865329929569
C4N14_05255	1406.10904285994	1351.50993520813	2025.15917037216	1064.99010034536	1220.08778935907	1467.55915057497	0.348680971448926	0.106795409761335	0.251587685192649	recJ	CP028109	1091718	1092485	+	768	protein_coding	hypothetical protein && -	-	2024	2373	1507	847	1210	998	329.781454929847	316.976066008754	474.970231548661	249.777203667953	286.153003822942	344.193641545644
C4N14_10785	577.310580344176	1042.8211931589	489.155897820481	802.20033532508	787.511209495398	1513.14465525215	-0.55391215177756	0.106945282228719	0.251587685192649	-	CP028109	2279376	2280359	+	984	protein_coding	sialic acid-binding protein && PF03480:Bacterial extracellular solute-binding protein, family 7	-	831	1831	364	638	781	1029	105.67758181691	190.89000914336	89.5407327929629	146.84399430083	144.155127424773	276.983435867222
C4N14_03275	22.2309730096434	18.794702006687	17.4698534935886	15.0884075609733	4.03334806399692	14.7050015087672	0.843231052092285	0.106998415997623	0.251587685192649	-	CP028109	671608	671682	+	75	protein_coding	tRNA-Gln && -	-	32	33	13	12	4	10	53.3907051143342	45.1380329648876	41.9562290801312	36.2368627942362	9.68663391453529	35.3160610163066
C4N14_01055	168.816451291979	156.622516722391	166.635525631153	153.398810203228	135.117160143897	89.7005092034801	0.371175588086281	0.107641230133953	0.252820711040692	pnp	CP028109	214840	215847	+	1008	protein_coding	galactose mutarotase && PF01263:Aldose 1-epimerase	Aldose_epim	243	275	124	122	134	61	30.1663442680041	27.9873716300146	29.7766277812286	27.4113173418701	24.1445116173313	16.0288669791272
C4N14_08570	1031.65609122876	1069.01986868338	1151.66649569273	1256.10992945103	1220.08778935907	1239.63162718908	-0.193825016993897	0.107783173353338	0.2528759067136	-	CP028109	1781403	1782017	-	615	protein_coding	phosphoglycerate mutase && PF00300:Histidine phosphatase superfamily (branch 1)	-	1485	1877	857	999	1210	843	302.153952342935	313.097146618973	337.302892323381	367.892539953678	357.342287700845	363.066334594469
C4N14_00985	680.823548420328	788.807947856408	642.353074610412	655.08836160559	602.985535567539	408.799041943729	0.340962296527481	0.108747422730931	0.254858120231106	-	CP028109	198415	199149	-	735	protein_coding	hypothetical protein && -	-	980	1385	478	521	598	278	166.845953482294	193.30913932087	157.41819074021	160.539162549295	147.770588798268	100.182295536053
C4N14_06890	52.1038429913516	27.9072847978079	43.0027162919105	17.6031421544688	21.1750773359838	39.7035040736715	0.661503541166884	0.109541017383606	0.256385811582648	-	CP028109	1435961	1436339	-	379	protein_coding	hypothetical protein && -	-	75	49	32	14	21	27	24.7627569482297	13.2631543252548	20.4373756428486	8.36603032848461	10.0636203267764	18.8693993556783
C4N14_04410	2228.65504421675	2238.27814806909	1811.48942379673	1839.52835514199	1906.76529725454	1357.27163925921	0.298958274064264	0.109639459473048	0.256385811582648	-	CP028109	922034	922831	+	798	protein_coding	2-hydroxyglutaryl-CoA dehydratase && PF01869:BadF/BadG/BcrA/BcrD ATPase family	BcrAD_BadFG	3208	3930	1348	1463	1891	923	503.046822153383	505.218926725929	408.885170618977	415.214052850623	430.390618712083	306.360190959126
C4N14_05355	1017.06701519118	996.11920635441	1079.09941195013	1217.13154325185	1146.47918719112	1161.69511919261	-0.190486079934143	0.110692438174202	0.258156917570673	-	CP028109	1122302	1123042	+	741	protein_coding	MipA/OmpV family protein && PF06629:MltA-interacting protein MipA	-	1464	1749	803	968	1137	790	247.229226617489	242.137221370349	262.30809678718	295.861025512995	278.686810749662	282.385508126338
C4N14_02625	11278.0504949547	12380.5827945867	11929.2222663528	14279.9203891645	12227.0946560067	14709.4130092199	-0.211711683933017	0.11072230327667	0.258156917570673	nifU	CP028109	535160	536353	+	1194	protein_coding	cysteine desulfurase NifS && PF00266:Aminotransferase class-V	Aminotran_5	16234	21738	8877	11357	12126	10003	1701.36759348716	1867.69179341923	1799.6011091241	2154.21927739814	1844.53710501971	2219.01104488765
C4N14_01395	6016.95178864129	6130.49007272662	6754.11412759819	6944.43957993796	7329.6017692984	7186.33423733454	-0.183605493776074	0.111144149339735	0.258156917570673	-	CP028109	284464	285891	-	1428	protein_coding	pyruvate kinase PykF && PF00224:Pyruvate kinase, barrel domain|PF02887:Pyruvate kinase, alpha/beta domain	PK	8661	10764	5026	5523	7269	4887	758.956304154491	773.277608279301	851.939266955152	875.946223794496	924.529174432209	906.457931652785
C4N14_05385	9744.1133572893	12638.5827948603	5744.89412962241	12847.7790381688	13058.972694206	11881.6412190839	-0.425679593870839	0.111146804700828	0.258156917570673	-	CP028109	1128633	1129595	+	963	protein_coding	peptide ABC transporter ATP-binding protein && PF08352:Oligopeptide/dipeptide transporter, C-terminal region|PF00005:ABC transporter	ABC_tran	14026	22191	4275	10218	12951	8080	1822.57113983073	2363.96226169126	1074.54396907238	2403.09101785764	2442.59337669678	2222.38140974889
C4N14_02210	1259.52356457761	1228.49006752799	1436.55949112663	1180.66789164616	1152.52920928712	1016.11560425582	0.226064886552513	0.111201338463782	0.258156917570673	galE	CP028109	450280	451809	+	1530	protein_coding	UDP-glucose--hexose-1-phosphate && PF01087:Galactose-1-phosphate uridyl transferase, N-terminal domain|PF02744:Galactose-1-phosphate uridyl transferase, C-terminal domain	-	1813	2157	1069	939	1143	691	148.280251795784	144.626763376801	169.122205454978	138.996789884754	135.684100052866	119.624500795431
C4N14_03755	1150.45285324904	2315.16556536917	700.137974627667	2280.86427630046	2290.94170035025	1699.89817441349	-0.589007730133768	0.1112207043416	0.258156917570673	-	CP028109	786098	786889	+	792	protein_coding	hypothetical protein && PF16554:Dimerisation domain of d-ornithine 4,5-aminomutase|PF02310:B12 binding domain	B12-binding	1656	4065	521	1814	2272	1156	261.644790688143	526.532667591449	159.230735363843	518.731605971784	521.02349085758	386.603849761841
C4N14_07535	277.192444713991	222.119205533573	412.557309425516	176.031421544688	223.850817551829	270.572027761317	0.437485620831014	0.11124326190399	0.258156917570673	tsaB	CP028109	1557170	1557814	+	645	protein_coding	tRNA && PF00814:Glycoprotease family	Peptidase_M22	399	390	307	140	222	184	77.4087621388784	62.0290093597821	115.210754271917	49.1585347983824	62.5125793321754	75.5599445000047
C4N14_04940	559.942632680392	606.556292033989	678.636616481712	621.1394445934	716.927618375452	979.353100483897	-0.329017561016452	0.112195147720393	0.260083214313832	-	CP028109	1036509	1037330	+	822	protein_coding	AraC family transcriptional regulator && PF06445:GyrI-like small molecule binding domain|PF12833:Helix-turn-helix domain	AraC_E_bind	806	1065	505	494	711	666	122.698757761614	132.913086451021	148.707858544822	136.10865435183	157.098465174147	214.603071504199
C4N14_05380	8515.15738059996	11047.2980249608	5395.49705975064	11678.4274521933	11933.6685843509	9564.1329813022	-0.410371885024843	0.112546887721802	0.260615623954498	-	CP028109	1127621	1128628	+	1008	protein_coding	ABC transporter ATP-binding protein && PF08352:Oligopeptide/dipeptide transporter, C-terminal region|PF00005:ABC transporter	ABC_tran	12257	19397	4015	9288	11835	6504	1521.60033618488	1974.07653639052	964.138391464782	2086.85504484664	2132.4648879934	1709.04509561055
C4N14_08025	723.896058626512	854.30463666759	782.111902559121	624.911546483644	729.027662567443	652.902066989265	0.233399638932894	0.112672124229785	0.260622952579188	-	CP028109	1652441	1654456	-	2016	protein_coding	DUF4357 domain-containing protein && PF14267:Domain of unknown function (DUF4357)|PF03235:Protein of unknown function DUF262|PF07510:Protein of unknown function (DUF1524)	-	1042	1500	582	497	723	444	64.6776352412762	76.3291953545854	69.8790216478833	55.833707864383	65.1361264900392	58.3345650715778
C4N14_00130	48.6302534585949	38.7284768622641	47.0342209442771	59.0962629471454	54.4501988639584	66.1725067894525	-0.422780692948686	0.113060101547431	0.261237355848231	-	CP028109	28767	30710	-	1944	protein_coding	TonB-dependent receptor && PF00593:TonB dependent receptor|PF07715:TonB-dependent Receptor Plug Domain	TonB_dep_Rec	70	68	35	47	54	45	4.50587065731504	3.58841451741063	4.3579891316613	5.47560619640272	5.04512183048713	6.13126059310878
C4N14_02425	77.8084055337518	63.2185431134017	55.0972302490103	47.7799572764154	37.3084695919715	60.2905061859456	0.460140457733891	0.113510662037271	0.261744159613835	-	CP028109	497154	498075	+	922	protein_coding	hypothetical protein && -	-	112	111	41	38	37	41	15.2007159354802	12.350428069174	10.7638415168867	9.33433287812483	7.28861418460831	11.7784042977378
C4N14_09660	221.615012189882	269.960265186958	263.391637287951	326.915497154421	245.025894887813	386.741539680578	-0.341145465421793	0.113557776412995	0.261744159613835	-	CP028109	2012601	2013002	-	402	protein_coding	hypothetical protein && -	-	319	474	196	260	243	263	99.2982447030818	120.960129044305	118.016947469944	146.479855822472	109.787875057466	173.285896404639
C4N14_08725	2245.32827397398	2085.07284989336	2435.02881002943	2016.81714398343	2033.81576127045	1769.0116815047	0.215708223818487	0.113647229958794	0.261744159613835	secD	CP028109	1812849	1814084	-	1236	protein_coding	protein translocase subunit SecD && PF02355:Protein export membrane protein	-	3232	3661	1812	1604	2017	1203	327.212452460422	303.858375044965	354.857576051147	293.911447825419	296.388662099783	257.798673559568
C4N14_05985	4371.16506802113	4409.9205344781	3629.69802201407	4425.93288455216	4650.45031778845	5942.29110969283	-0.274441178147577	0.114172069792038	0.262501147939751	-	CP028109	1242361	1243104	+	744	protein_coding	toxin-antitoxin system YwqK family antitoxin && -	-	6292	7743	2701	3520	4612	4041	1058.26082591794	1067.64353997778	878.751355035936	1071.5201363887	1125.87589752613	1438.63107426305
C4N14_02905	4276.68343273014	4432.7019914559	5152.26294572452	4027.34745148312	3899.23924086902	4077.69691838115	0.206978355746966	0.114221810977062	0.262501147939751	clpP	CP028109	597813	599102	+	1290	protein_coding	trigger factor && PF00254:FKBP-type peptidyl-prolyl cis-trans isomerase|PF05698:Bacterial trigger factor protein (TF) C-terminus|PF05697:Bacterial trigger factor protein (TF)	FKBP_C	6156	7783	3834	3203	3867	2773	597.15330792849	618.938179291262	719.410475372196	562.338524854353	544.450775399825	569.368820919873
[truncated: 1,206 more rows]
